# Supplementary material for: The Educational Program of Macrophages toward a Hyperprogressive Disease-Related Phenotype Is Orchestrated by Tumor-Derived Extracellular Vesicles
Source: Int J Mol Sci. 2022 Dec 13;23(24):15802. doi: 10.3390/ijms232415802 (PMC9779478; doi:10.3390/ijms232415802)
Supplement: Supplementary file 1 [file ijms-23-15802-s001.zip]

Archive with 11 entries (11 files):
- Figure S1.tif
- Figure S2.tif
- Figure S3.tif
- Figure S4.tif
- Supplementary Legends.pdf
- Table S1.pdf
- Table S2.xlsx
- Table S3.xlsx
- Table S4.xlsx
- Table S5 .pdf
- Table S6.pdf
