# Supplementary material for: The Educational Program of Macrophages toward a Hyperprogressive Disease-Related Phenotype Is Orchestrated by Tumor-Derived Extracellular Vesicles
Source: Int J Mol Sci. 2022 Dec 13;23(24):15802. doi: 10.3390/ijms232415802 (PMC9779478; doi:10.3390/ijms232415802)
Supplement: Supplementary file 1 [file ijms-23-15802-s001.zip › Table S2.xlsx]

## Sheet: Up
ID	Gene Symbol	Fold Change	FDR P-val
TC1400001182.mm.1	Irg1	6936.13	5.48e-25
TC1700001522.mm.1	Fpr1	3736.59	2.8e-24
TC1100003396.mm.1	Ccl5	3086.37	8.73e-25
TC0700003039.mm.1	Saa3	2669.89	5.11e-22
TC0200004602.mm.1	Il1b	2592.75	5.48e-25
TC0100002967.mm.1	Marco	1502.93	2.56e-26
TC0500000850.mm.1	Cxcl2	1442.49	5.42e-21
TC0200004599.mm.1	Il1a	980.86	1.31e-20
TC1700002071.mm.1	H2-M2	812.8	1.45e-20
TC1900000217.mm.1	Ms4a4c	786.56	4.3e-20
TC1700000214.mm.1	Fpr2	653.7	1.57e-24
TC0600003084.mm.1	Clec4e	641.64	9.75e-23
TC0500000283.mm.1	Il6	467.92	6.5e-17
TC1900000504.mm.1	Ifit1	424.83	2.35e-19
TC1700002816.mm.1	Cfb	423.14	5.64e-16
TC0500000848.mm.1	Cxcl1	419.36	6.44e-18
TC0500000468.mm.1	Cd38	397.56	2.16e-18
TC0500000844.mm.1	Cxcl3	387.04	6.71e-15
TC1700001463.mm.1	Gpr31b	344.28	3.56e-14
TC1500002316.mm.1	Gpr84	323.04	6.09e-22
TC1700002352.mm.1	C3	302.19	1.23e-21
TC0200004396.mm.1	Rasgrp1	286.51	4.09e-21
TC0600001369.mm.1	Usp18	285.68	5.11e-22
TC0700002951.mm.1	Siglece	281.75	2.72e-24
TC0400003680.mm.1	Smpdl3b	230.35	8.25e-25
TC1400002744.mm.1	Gpr18	212.21	1.26e-21
TC1700001954.mm.1	Tnf	205.11	3.59e-25
TC0500002895.mm.1	Gbp10	202.07	8.32e-17
TC0200003278.mm.1	Ptges	179.85	7.94e-20
TC0500003731.mm.1	Gbp4	169.6	8.9e-15
TC1100001171.mm.1	Nos2	161.19	4.37e-17
TC1100002649.mm.1	Tgtp2	158.28	2.7e-15
TC1900000502.mm.1	Ifit3b	155.34	3.18e-17
TC0500002896.mm.1	Gbp11	151.67	3.68e-15
TC1600002101.mm.1		141.9	3.87e-23
TC1600001742.mm.1	Nfkbiz	141.3	6.53e-18
TC0500000466.mm.1	Bst1	134.71	6.74e-16
TC1300001526.mm.1	Gpr141	130.63	4.3e-17
TC1000000192.mm.1	Vnn3	127.84	4.04e-17
TC0700004530.mm.1	Irf7	126.59	7.5e-23
TC0200003303.mm.1	Lcn2	125.87	1.42e-21
TC1900001123.mm.1	AW112010	119.34	5.63e-18
TC0300001444.mm.1	Gbp2b	118.66	5e-15
TC0800000538.mm.1	Acsl1	117.66	8.72e-19
TC1600000936.mm.1	Mir155	113.13	8.4e-22
TC0200005290.mm.1	Zbp1	110.69	3.37e-19
TC1000000578.mm.1	Gm5424	96.22	3.26e-18
TC0600003264.mm.1	Klra2	95.48	1.06e-17
TC1200001552.mm.1	Rsad2	91.5	1.31e-17
TC0100001338.mm.1	Ptgs2	87.46	5.54e-14
TC0300000137.mm.1	Cp	82.48	3.55e-16
TC1400001181.mm.1		79.75	1.47e-21
TC1400000745.mm.1	Mmp14	78.5	7.2e-20
TC1100000681.mm.1	Gm12250	76.07	2.44e-17
TC0100001615.mm.1	Slamf9	74.77	3.92e-14
TC1600002148.mm.1	Mx1	69.21	7.14e-18
TC0300001445.mm.1	Gbp7	67.3	9.19e-16
TC0200000551.mm.1	Ass1	64.2	1.01e-19
TC1300000157.mm.1	Aoah	64.17	1.59e-20
TC0800002431.mm.1	Bst2	63.85	6.3e-20
TC0100001222.mm.1	Chil1	63.79	2.51e-19
TC0300001447.mm.1	Gbp2	60.23	7.36e-13
TC1200000225.mm.1	Cmpk2	60.06	7e-17
TC1800000606.mm.1	Gm4951	57.88	3.94e-15
TC1600001092.mm.1	Mx2	55.56	2.12e-17
TC0800002905.mm.1	Hp	51.03	2.17e-10
TC1100004265.mm.1	Igtp	50.71	3.07e-14
TC1900001166.mm.1		50.39	1.12e-19
TC0500003729.mm.1	Gbp8	49.19	3.84e-13
TC1300000114.mm.1		48.7	5.64e-13
TC1000001994.mm.1	Fam26f	48.11	4.12e-10
TC0600003329.mm.1	Plbd1	47.99	2.15e-11
TC1100000484.mm.1	Timd4	47.73	2.65e-17
TC0300001446.mm.1	Gbp3	47.66	6.06e-14
TC1700001468.mm.1		46.24	5.53e-13
TC1200002525.mm.1	Serpina3g	45.78	3.04e-09
TC1900000500.mm.1	Ifit2	43.84	1.92e-14
TC1200001768.mm.1	Nfkbia	43.7	1.28e-19
TC0500003730.mm.1	Gbp9	43.45	3.34e-15
TC0600003229.mm.1	Cd69	43.28	1.61e-22
TC1000003019.mm.1	Irak3	43.11	2.42e-22
TC1800000607.mm.1	Gm5970	38.64	3.74e-13
TC0500003243.mm.1	Hcar2	38.4	3.31e-19
TC1700000077.mm.1	Tagap	36.36	4.45e-16
TC1900001007.mm.1	LOC100862023	33.74	3.26e-18
TC0500001240.mm.1	Oasl1	33.31	2.74e-16
TC0300003134.mm.1	Ifi44l	33.18	1.11e-15
TC0300003133.mm.1	Ifi44	32.36	1.09e-15
TC0500000469.mm.1	Gm16014	31.42	2.1e-14
TC1500001730.mm.1	Ly6c2	30.97	2.44e-13
TC1400002161.mm.1	Phf11a	30.71	4.24e-18
TC1100000989.mm.1	Xaf1	30.61	1.5e-20
TC0500001239.mm.1	Oasl2	30.05	3.76e-20
TC0100003037.mm.1	Cd55	29.67	4.47e-07
TC1900000501.mm.1	Ifit3	29.66	2.13e-16
TC1100000726.mm.1	Nlrp3	29.34	4.72e-18
TC0500003463.mm.1	Pilra	28.27	2.57e-14
TC0600003056.mm.1	Gm20035	28.22	1.99e-15
TC0700002949.mm.1		27.91	3.95e-16
TC1100002565.mm.1	Mir146	27.29	8.85e-11
TC1400002869.mm.1	Phf11d	26.87	6.07e-19
TC0500003176.mm.1	Oas3	25.77	3.98e-19
TC1400002162.mm.1	Phf11b	25.76	1.6e-17
TC0500003175.mm.1	Oas2	25.73	3.09e-15
TC1100004059.mm.1	Cd300e	25.66	3e-12
TC0600002565.mm.1	Mthfd2	25.4	5.16e-10
TC0200003355.mm.1	Traf1	25.1	1.36e-16
TC0400002523.mm.1	Cd72	25.01	6.39e-13
TC1100003401.mm.1	Ccl3	25	4.25e-18
TC0700002950.mm.1	Cd33	24.88	1.43e-18
TC1200000838.mm.1	Batf	24.58	3.19e-16
TC1000001596.mm.1	Stat2	23.81	1.91e-16
TC0100001632.mm.1	Pyhin1	23.45	2.93e-18
TC1700001851.mm.1		23.3	2.63e-17
TC0700004358.mm.1	Cox6a2	22.92	6.15e-06
TC1300000113.mm.1	Inhba	22.81	2.78e-15
TC0600003503.mm.1	Herc6	22.77	4.82e-19
TC0300003067.mm.1	Lmo4	22.72	2.33e-20
TC1100002003.mm.1	Rnf213	22.64	2.49e-16
TC1600000008.mm.1	Tdgf1-ps1	22.34	7.85e-08
TC0500003180.mm.1	Oas1g	22.3	1.44e-18
TC1000000778.mm.1	Icosl	22.07	8.4e-22
TC0100000375.mm.1	Stat1	22.05	9.09e-16
TC1800000610.mm.1	Iigp1	21.92	1.78e-10
TC1100000436.mm.1	Il12b	21.84	1.95e-11
TC0500003181.mm.1	Oas1a	21.27	1.23e-18
TC1100001241.mm.1	Slfn4	21.02	2.81e-12
TC1100002643.mm.1	Gm12185	20.78	1.45e-12
TC0200002544.mm.1	Cd40	20.56	1.04e-14
TC0300000567.mm.1	Il12a	20.53	1.79e-09
TC0300003068.mm.1		20.4	3.08e-17
TC1700000148.mm.1	Sod2	20.23	1.14e-18
TC0900001723.mm.1		20.19	2.66e-13
TC1700001027.mm.1	Tnfsf9	20.01	2.03e-16
TC1700000149.mm.1		19.99	3.99e-17
TC0200000484.mm.1	Gbgt1	19.98	9.96e-18
TC0700003946.mm.1	Trim30d	19.91	2.93e-18
TC0700001841.mm.1	Itgal	19.08	1.4e-16
TC0400004171.mm.1	Isg15	18.65	4.07e-16
TC0100003866.mm.1	Serpinb2	18.56	5.09e-07
TC0600003237.mm.1	Olr1	18.53	5.15e-15
TC1600001106.mm.1	Mefv	18.52	2.94e-15
TC1600000346.mm.1	Rtp4	18.45	7.46e-14
TC0500003464.mm.1	Pilrb1	18.42	8.93e-14
TC0500002945.mm.1	Mfsd7a	17.84	2.67e-13
TC0500003465.mm.1	Pilrb2	17.79	4.56e-13
TC1900000111.mm.1	Ehd1	17.76	7.77e-18
TC0700003942.mm.1	Trim30c	17.76	1.14e-12
TC1300001270.mm.1	Plpp1	17.73	1.2e-12
TC1800001197.mm.1	Cd14	17.31	1.29e-18
TC1900001422.mm.1	Ifit1bl1	17.31	9.96e-12
TC1100003382.mm.1	Slfn8	17.26	3.39e-19
TC1700001848.mm.1	Zfp811	16.99	2.59e-18
TC1800000609.mm.1	F830016B08Rik	16.23	3.66e-13
TC1600001556.mm.1	Parp14	16.21	8.53e-18
TC0900002296.mm.1	Zc3h12c	16.2	4.7e-18
TC0X00000074.mm.1	Pim2	16.2	5.59e-09
TC0700003517.mm.1	Slco3a1	16.11	9.75e-23
TC1700000211.mm.1	Spaca6	16.07	5.97e-13
TC0600001397.mm.1	Clec4a1	16.06	1.63e-12
TC1700000703.mm.1	Ier3	15.98	5.97e-12
TC0100001633.mm.1		15.92	1.17e-14
TC0200003630.mm.1	Ifih1	15.85	2.07e-18
TC0900000184.mm.1	Icam1	15.76	2.59e-18
TC0500002755.mm.1	Cxcl9	15.62	0.0007
TC1100003779.mm.1	Dhx58	15.56	4.34e-19
TC1100001220.mm.1	Ccl7	15.46	5.59e-11
TC0200000485.mm.1	Gm10134	15.36	7.62e-18
TC0900002295.mm.1		15.2	1.01e-15
TC1400002475.mm.1		15.19	8.62e-15
TC1900000218.mm.1		15.05	3.41e-13
TC0600002425.mm.1	Il23r	15.01	2.39e-19
TC0100003590.mm.1	BC094916	14.97	8.05e-17
TC1200001314.mm.1	Rapgef5	14.86	1.51e-10
TC0100000744.mm.1		14.85	4.54e-18
TC0400002434.mm.1	Ddx58	14.7	3.51e-19
TC0600001839.mm.1	Asns	14.67	1.46e-07
TC1200001742.mm.1	Egln3	14.61	2.76e-07
TC0800002330.mm.1	Tma16	14.51	3.25e-12
TC1100001256.mm.1	Ccl4	14.48	4.01e-16
TC0600000764.mm.1	Tnip3	14.43	3.95e-14
TC0X00001686.mm.1	Gm1720	13.99	1.24e-13
TC1900000441.mm.1	Cd274	13.92	1.05e-12
TC0X00001370.mm.1	D330045A20Rik	13.88	5.9e-15
TC1400002160.mm.1	Gm6904	13.82	8.83e-17
TC1800001751.mm.1	Ticam2	13.79	7.92e-20
TC1100000683.mm.1		13.63	7.69e-11
TC0100000726.mm.1	Gm15433	13.58	2.24e-17
TC0300002860.mm.1	Fnbp1l	13.45	1.54e-15
TC1200000715.mm.1	Arg2	13.3	7.51e-14
TC0400003679.mm.1	Xkr8	13.1	3.28e-18
TC0200005030.mm.1	Tgm2	13.04	2.88e-17
TC1_GL456211_random00000006.mm.1		13.03	8.44e-18
TC1500001727.mm.1	Ly6i	12.97	2.21e-11
TC0600003220.mm.1	Gm15987	12.94	1.42e-08
TC1900000439.mm.1	Jak2	12.93	3.66e-17
TC1800000608.mm.1		12.4	7.2e-16
TC0900001722.mm.1	Birc3	12.32	3.51e-19
TC0300001892.mm.1	Gm9845	12.31	6.78e-19
TC1100001239.mm.1	Slfn1	12.24	9.3e-15
TC0500000171.mm.1	Fgl2	12.18	5.22e-11
TC0100000727.mm.1		12.09	4.25e-18
TC0200000868.mm.1	Gpd2	12.08	1.74e-20
TC0600002550.mm.1	Hk2	12.08	6.04e-15
TC0700004288.mm.1	Nupr1	12.05	2.12e-15
TC0100002694.mm.1		11.77	1.07e-13
TC0700000637.mm.1	Gm12764	11.74	1.56e-14
TC1700000621.mm.1	Tap1	11.72	1.81e-16
TC1700002135.mm.1	Enpp4	11.68	2.61e-17
TC1000002380.mm.1	Susd2	11.62	2.5e-08
TC0400003816.mm.1	Gm13012	11.58	4.74e-14
TC0300002236.mm.1	Tlr2	11.56	3.26e-18
TC0300002188.mm.1	Rapgef2	11.54	5.12e-18
TC0600001786.mm.1		11.53	4.9e-14
TC1100001219.mm.1	Ccl2	11.37	1.5e-10
TC0500000170.mm.1	Gsap	11.26	4.86e-18
TC0900002985.mm.1	Acpp	11.23	5.97e-08
TC0800001078.mm.1	Lpcat2	11.19	2.71e-18
TC0200002423.mm.1	Gm20412	11.18	6.73e-14
TC0600003221.mm.1		11.13	1.12e-09
TC1000001743.mm.1	Adgb	11.12	8.5e-11
TC1100003663.mm.1	Arl5c	11.07	6.24e-18
TC1900001136.mm.1		11.03	9.58e-17
TC1800001334.mm.1	Lox	11.03	3.4e-12
TC1400002476.mm.1	Dgkh	10.93	1.91e-16
TC1100002641.mm.1	Irgm1	10.91	5.08e-15
TC0500000467.mm.1		10.89	1.2e-08
TC0600002250.mm.1	Osbpl3	10.86	1.06e-13
TC1300000158.mm.1	Gm25605	10.85	3.57e-16
TC0500001043.mm.1	Lrrc8c	10.81	1.1e-16
TC1700000992.mm.1	Ebi3	10.79	4.24e-18
TC0800000659.mm.1	Ddx60	10.77	7e-17
TC0400000696.mm.1	Slc31a2	10.72	8.21e-15
TC0300002760.mm.1	Fam102b	10.7	3.07e-17
TC0700004287.mm.1	Il27	10.61	1.52e-16
TC1400001676.mm.1	Sh3bp5	10.6	8.34e-15
TC0500002480.mm.1	Tlr1	10.6	3.34e-12
TC1500001090.mm.1	Soat2	10.6	7.39e-08
TC1600001071.mm.1	Ets2	10.59	3.68e-15
TC0200004397.mm.1		10.59	2.09e-13
TC0200004647.mm.1	Siglec1	10.57	4.45e-15
TC1400001898.mm.1	Ero1l	10.52	3.27e-14
TC0200004713.mm.1	Jag1	10.45	2.24e-13
TC0700003519.mm.1		10.34	4.07e-15
TC1000001813.mm.1	Tnfaip3	10.29	2.46e-17
TC1700000505.mm.1	Pim1	10.27	6.56e-18
TC0200002308.mm.1	Hck	10.27	1.56e-16
TC1200000007.mm.1	Kif3c	10.21	3.82e-18
TC1900000102.mm.1	Batf2	10.19	4.71e-13
TC1400000574.mm.1	Pnp	10.15	1.12e-18
TC1100001264.mm.1	Wfdc17	10.14	1.32e-08
TC0100000743.mm.1	Gm7609	10.07	1.24e-17
TC0800000482.mm.1	Slc7a2	10.06	1.31e-11
TC1800000834.mm.1	Pstpip2	10.04	8.31e-18
TC0100002692.mm.1		10.02	1.71e-13
TC0800000020.mm.1	Mcemp1	10	2.36e-17
TC1400001930.mm.1	Gch1	9.99	1.34e-17
TC1400002474.mm.1		9.96	2.1e-14
TC1100004184.mm.1		9.94	5.52e-14
TC0200002542.mm.1	Mmp9	9.93	5.58e-18
TC1900000225.mm.1	Ms4a6b	9.81	3.67e-10
TC1600001919.mm.1	Samsn1	9.68	2.99e-18
TC1700001993.mm.1	H2-T24	9.49	1.42e-17
TC1100001785.mm.1	Milr1	9.44	6.66e-15
TC0700002128.mm.1	Tarm1	9.43	1.06e-10
TC1700000990.mm.1	Adgre4	9.38	1.51e-10
TC0900002813.mm.1	4930579C12Rik	9.36	1.37e-18
TC1100001238.mm.1	Slfn2	9.11	9.19e-16
TC0800002947.mm.1	Mlkl	9.1	1.47e-12
TC1000000711.mm.1	Adora2a	9.07	1.75e-18
TC0200001226.mm.1	Slc43a3	8.98	1.26e-13
TC1700001953.mm.1	Lst1	8.93	1.26e-13
TC0700002474.mm.1	Vasp	8.9	9.64e-20
TC0700004515.mm.1	Ifitm3	8.9	9.44e-18
TC0900003125.mm.1	Ccrl2	8.86	1.94e-15
TC1100004266.mm.1	Irgm2	8.81	3.51e-17
TC0700004005.mm.1		8.81	1.95e-13
TC0100002695.mm.1		8.79	1.86e-12
TC1100003253.mm.1		8.78	1.35e-12
TC0100001604.mm.1	Slamf6	8.77	5.52e-14
TC1600000529.mm.1	Hcls1	8.75	8.58e-17
TC1100004150.mm.1	Socs3	8.71	4.02e-15
TC0600002114.mm.1	Parp12	8.64	1.31e-17
TC0500003637.mm.1	Slc7a1	8.63	3.96e-12
TC0100000758.mm.1	Gm7592	8.61	5.38e-18
TC0400003522.mm.1	Zc3h12a	8.48	1.66e-16
TC0700003522.mm.1		8.45	1.5e-17
TC0900001137.mm.1	Gm10634	8.44	1.33e-18
TC1100003314.mm.1	Lgals9	8.43	5.52e-17
TC1100003252.mm.1	Cpd	8.43	9.73e-16
TC1_GL456211_random00000030.mm.1		8.38	1.27e-15
TC0700003943.mm.1	Trim30a	8.36	5.38e-17
TC0700000242.mm.1	Ptgir	8.33	6.69e-11
TC1100002770.mm.1	Tnip1	8.22	6.97e-20
TC0600001258.mm.1	Irak2	8.19	1.71e-13
TC0900002806.mm.1	Bcl2a1d	8.18	1.61e-15
TC0300001110.mm.1	AI504432	8.16	8.66e-13
TC1200001237.mm.1	Tnfaip2	8.13	4.17e-18
TC0100003888.mm.1	Ifi204	8.12	1.66e-17
TC1400002477.mm.1		8.09	1.07e-10
TC1900001019.mm.1	Prdx5	8.08	5.05e-20
TC0100002711.mm.1	Gm2619	7.95	9.73e-17
TC1900000224.mm.1	Gm8369	7.92	2.66e-13
TC0600003307.mm.1	Dusp16	7.9	2.72e-17
TC1100001236.mm.1	Slfn5	7.9	3.97e-16
TC1500002318.mm.1	Itga5	7.87	5.63e-18
TC0100002693.mm.1	Mir6353	7.82	1.44e-14
TC1600001580.mm.1	Cd86	7.79	1.61e-15
TC1700000362.mm.1	Clcn7	7.69	6.36e-17
TC0900000044.mm.1	Mmp13	7.69	2.83e-09
TC0400002808.mm.1	Tnfsf15	7.63	2.24e-13
TC1100000614.mm.1	Irf1	7.59	5.14e-10
TC0500000843.mm.1	Pf4	7.59	1.25e-08
TC0600001785.mm.1	Gm20559	7.52	7.77e-15
TC0800002634.mm.1	N4bp1	7.51	4.78e-17
TC0300000689.mm.1	Cd1d2	7.46	7.53e-05
TC0200003512.mm.1	Rnd3	7.45	1.04e-17
TC0900001142.mm.1	Bcl2a1a	7.44	1.47e-14
TC0700001581.mm.1	Ppfibp2	7.38	6.71e-19
TC1_GL456212_random00000008.mm.1		7.37	3.61e-16
TC1400000575.mm.1	Pnp2	7.36	2.48e-18
TC0400004129.mm.1		7.34	6.89e-14
TC0500001349.mm.1	Oas1b	7.32	3.35e-17
TC0400001325.mm.1	Slc2a1	7.32	1.03e-11
TC1400002310.mm.1	Slc25a37	7.31	5.85e-13
TC0300002190.mm.1		7.3	3.81e-12
TC0300002506.mm.1	Fcgr1	7.27	1.33e-10
TC1600000500.mm.1	Parp9	7.17	2.33e-17
TC1900000497.mm.1	Fas	7.16	4.9e-15
TC1700002438.mm.1	Ptprm	7.16	1.83e-12
TC0100003599.mm.1	Ifi202b	7.09	1.03e-15
TC0700004003.mm.1	Gm17757	7.07	5.21e-12
TC0100001167.mm.1	Il10	7.07	1.39e-09
TC0200005181.mm.1	Znfx1	7.03	4.52e-17
TC0100000766.mm.1	Sp100	6.99	1.14e-17
TC1700000864.mm.1	Nfkbie	6.97	8.11e-13
TC0600002566.mm.1		6.96	6.64e-09
TC0900002811.mm.1	Gm2396	6.91	5.63e-18
TC1100001535.mm.1	Mrpl45	6.89	3.91e-16
TC0600003219.mm.1	Mir7649	6.89	2.62e-08
TC1400002479.mm.1		6.87	7.55e-10
TC1900000226.mm.1	Ms4a4d	6.84	5.56e-13
TC1_GL456210_random00000005.mm.1		6.81	2.75e-15
TC1_GL456211_random00000005.mm.1		6.81	2.75e-15
TC1_GL456211_random00000026.mm.1		6.81	2.75e-15
TC1_GL456221_random00000004.mm.1		6.81	2.75e-15
TC0200003985.mm.1	Gm13744	6.79	4.63e-13
TC0200001954.mm.1	Gm14023	6.79	1.43e-10
TC0800002842.mm.1	Psmb10	6.75	3.12e-10
TC1500001656.mm.1	Sla	6.74	6.33e-16
TC0900000032.mm.1	Casp4	6.72	6.38e-18
TC0100000216.mm.1	Dst	6.72	3.95e-14
TC1200001317.mm.1		6.68	2.41e-08
TC1700000685.mm.1	H2-Q5	6.67	8.33e-14
TC0100002461.mm.1	Klf7	6.63	6.48e-11
TC1000001897.mm.1	Arg1	6.62	3.35e-05
TC0700003947.mm.1		6.59	5.7e-15
TC1900000991.mm.1	Cdc42ep2	6.57	6.21e-17
TC1700000948.mm.1	Mocs1	6.56	3.56e-14
TC0200005438.mm.1	Helz2	6.54	3.57e-15
TC0100000439.mm.1	Cflar	6.53	3.62e-18
TC0400004130.mm.1	Tnfrsf14	6.53	9.73e-17
TC0600000841.mm.1	St3gal5	6.51	5.74e-12
TC0600001787.mm.1	Samd9l	6.49	1.25e-16
TC0900000629.mm.1	Mir6244	6.49	2.28e-10
TC1400000484.mm.1	Gm19615	6.48	4.42e-12
TC0600001424.mm.1	C1rb	6.46	4.03e-15
TC1300000912.mm.1	Ell2	6.45	1.72e-16
TC0X00000116.mm.1		6.45	2.14e-11
TC1900001137.mm.1	Ms4a6d	6.4	3.47e-21
TC1200000652.mm.1	Hif1a	6.39	5.89e-13
TC1700002788.mm.1	H2-Q8	6.39	7.32e-13
TC1100001657.mm.1	Ifi35	6.38	2.73e-17
TC0700004002.mm.1	Gvin1	6.35	9.06e-14
TC0700003996.mm.1	Gvin1	6.32	2e-13
TC1400001086.mm.1	Epsti1	6.31	4.36e-17
TC1200000279.mm.1	Nampt	6.31	5.13e-12
TC0100000039.mm.1	Adhfe1	6.3	5.12e-18
TC0100002618.mm.1	Epha4	6.29	4.36e-17
TC0300002189.mm.1		6.28	7.02e-12
TC0700004321.mm.1	Sephs2	6.26	1.92e-14
TC0800001010.mm.1	2010110E17Rik	6.24	2.81e-13
TC0100003057.mm.1	Ikbke	6.24	1.64e-12
TC0900001083.mm.1	Irak1bp1	6.22	3.49e-15
TC1_GL456211_random00000019.mm.1		6.2	9.13e-16
TC1800001306.mm.1		6.19	5.24e-16
TC0600002342.mm.1	Nt5c3	6.14	6.14e-14
TC1_GL456221_random00000014.mm.1		6.12	1.79e-15
TC1200002269.mm.1	Ifi27l2a	6.1	2.34e-06
TC0200001854.mm.1	AA467197	6.09	7.2e-13
TC0600000131.mm.1	Met	6.09	2.04e-09
TC1400002454.mm.1	Lacc1	6.08	3.83e-13
TC0700000847.mm.1	Gys1	6.07	2.48e-10
TC1900000776.mm.1	Acsl5	6.06	1.26e-15
TC1400002478.mm.1		6.05	2.25e-11
TC0200002819.mm.1	Gm7645	6.04	2.89e-07
TC1700000622.mm.1	Psmb8	6.03	9.43e-16
TC1600001343.mm.1	Abcc5	6.02	5.97e-16
TC1100001987.mm.1	LOC100861706	6.02	4.39e-13
TC1100003097.mm.1	Cxcl16	6.01	3.03e-18
TC0100001634.mm.1	Pydc3	6	1.14e-13
TC1200000467.mm.1	Psma6	5.96	1.7e-17
TC0200003245.mm.1	Ntng2	5.96	1.7e-16
TC1_GL456210_random00000004.mm.1		5.94	4.36e-17
TC1900000689.mm.1	Nfkb2	5.94	4.58e-14
TC0600001784.mm.1		5.94	2.02e-12
TC0700004004.mm.1		5.93	3.37e-13
TC0200002374.mm.1	Procr	5.91	1.58e-08
TC1700002822.mm.1	H2-T22	5.89	1.49e-14
TC0700002507.mm.1	Pvr	5.88	3.76e-15
TC0400001449.mm.1	Csf3r	5.87	8.82e-14
TC1000002647.mm.1	Spic	5.87	7.23e-12
TC0300002277.mm.1	Cd1d1	5.86	8.23e-05
TC0700003520.mm.1		5.82	1.39e-14
TC1600001557.mm.1	Dtx3l	5.81	2.06e-17
TC0300002191.mm.1		5.81	1.29e-13
TC0200005150.mm.1	Slc13a3	5.79	1.53e-06
TC0900000599.mm.1	Il18	5.78	3.65e-15
TC1900001133.mm.1		5.75	1.71e-10
TC1200001605.mm.1	Pik3cg	5.74	1.08e-12
TC0500001045.mm.1		5.72	7.73e-16
TC0400001425.mm.1	Inpp5b	5.7	6.77e-18
TC0100002691.mm.1		5.65	4.84e-11
TC1400000470.mm.1	Gm16439	5.65	8.09e-08
TC0700004009.mm.1	Gm8995	5.61	2.29e-14
TC1200001323.mm.1		5.61	2.29e-09
TC1200000769.mm.1	Sipa1l1	5.59	7.67e-12
TC0600000641.mm.1		5.59	1.05e-10
TC0600001877.mm.1	Gpr85	5.57	2.83e-11
TC1900000216.mm.1	Ms4a4a	5.56	1.43e-12
TC0700003862.mm.1	Trim21	5.55	1.46e-16
TC0800001698.mm.1	Rab20	5.51	5.46e-11
TC0300002042.mm.1	Serp1	5.49	1.03e-14
TC0100002690.mm.1	Pid1	5.48	2.05e-14
TC0400003507.mm.1	Gm24480	5.48	2.27e-11
TC1200000280.mm.1	Gdap10	5.46	8.84e-13
TC0100000297.mm.1	Il1rl2	5.45	3.44e-16
TC1600000704.mm.1	Ift57	5.43	3.39e-17
TC0600002194.mm.1	Rbpsuh-rs3	5.43	2.36e-14
TC0700001258.mm.1	Ctsc	5.42	1.24e-11
TC0400000698.mm.1	Slc31a1	5.41	1.54e-15
TC0800001110.mm.1	Nlrc5	5.41	6.23e-15
TC1900001135.mm.1	Gm19261	5.41	5.32e-09
TC0900001511.mm.1	Bcl2a1c	5.38	1.27e-15
TC0100003550.mm.1	Slamf7	5.37	1.18e-15
TC1200002524.mm.1	Serpina3f	5.36	7.39e-08
TC1500001658.mm.1	St3gal1	5.33	3.37e-16
TC0X00003400.mm.1	Gm6377	5.3	6.16e-10
TC0200003209.mm.1	Slc2a6	5.24	9.47e-15
TC1100002052.mm.1	Slc16a3	5.24	1.31e-09
TC1100001071.mm.1	Scarf1	5.23	2.72e-15
TC1700002823.mm.1	H2-T10	5.23	1.35e-14
TC1100002771.mm.1		5.23	5.08e-13
TC0200003601.mm.1	Ly75	5.23	1.4e-11
TC1200001321.mm.1		5.23	1.56e-07
TC0600001422.mm.1	C1ra	5.22	6.74e-15
TC0200000486.mm.1	Ralgds	5.22	7.12e-11
TC1700001395.mm.1	Tagap1	5.21	5.3e-14
TC0500001594.mm.1	Dtx2	5.21	1.14e-12
TC0100003551.mm.1	Mir7683	5.21	4.79e-12
TSUnmapped00000098.mm.1	Mir7683	5.21	4.79e-12
TC1500000776.mm.1	Tspo	5.18	4.58e-14
TC1100004122.mm.1	Rhbdf2	5.17	3.56e-15
TC0800000115.mm.1	F10	5.14	2.12e-11
TC0600001371.mm.1	Slc6a12	5.13	1.54e-13
TC1200002359.mm.1	Wars	5.12	7.85e-09
TC0300002994.mm.1	Nfkb1	5.1	1.72e-16
TC0500003460.mm.1	Gm15753	5.09	6.19e-16
TC0100000219.mm.1		5.09	3.67e-15
TC1300002697.mm.1	Snx18	5.08	1.21e-14
TC1100003625.mm.1	Nfe2l1	5.05	4.19e-15
TC1900001506.mm.1	Pik3ap1	5.03	2.81e-13
TC0700002622.mm.1	RP24-113D21.1	5.01	2.12e-12
TC0200001849.mm.1	Slc28a2	5.01	2.2e-12
TC0200002961.mm.1	Pfkfb3	5.01	9.17e-10
TC1700002162.mm.1	Vegfa	4.99	2.16e-09
TC1100004159.mm.1	Lgals3bp	4.98	1.74e-17
TC1700000765.mm.1	H2-M3	4.98	1.53e-14
TC1100001222.mm.1	Ccl12	4.98	8.62e-13
TC0500002316.mm.1		4.94	0.0003
TC1100002945.mm.1	Lrrc75a	4.92	3.95e-17
TC0400003416.mm.1	Gm19660	4.91	2.76e-11
TC0400001510.mm.1	Rnf19b	4.9	9.65e-18
TC1900000690.mm.1		4.9	1.55e-12
TC1900000221.mm.1	Ms4a6c	4.89	7.39e-16
TC0500000541.mm.1	Rbpj	4.87	2.22e-16
TC0200004896.mm.1	Trib3	4.87	1.99e-08
TC0700002792.mm.1	Gramd1a	4.82	1.24e-07
TC0200003865.mm.1	Calcrl	4.8	3.13e-15
TC0200001851.mm.1	Gm14085	4.8	1.99e-12
TC0800001109.mm.1		4.79	7.09e-14
TC1700000210.mm.1	Mirlet7e	4.79	3.54e-10
TC0600003266.mm.1	Magohb	4.78	1.13e-14
TC0600003231.mm.1	Klrk1	4.73	4.75e-17
TC0600002978.mm.1	Rassf4	4.73	3.24e-15
TC0X00003082.mm.1	Psmd10	4.71	2.53e-14
TC0100003233.mm.1	Pla2g4a	4.71	2.15e-11
TC0100003889.mm.1	Mnda	4.7	6.92e-15
TC1300000691.mm.1	Tgfbi	4.67	2.76e-06
TC0300001937.mm.1	Slc7a11	4.67	7.58e-06
TC1600001944.mm.1	D16Ertd472e	4.66	1.3e-09
TC1000001153.mm.1	Cep83	4.65	5.31e-13
TC1900000227.mm.1	Gm10212	4.63	2.73e-17
TC0500002144.mm.1		4.63	1.7e-08
TC0700002705.mm.1	Nfkbib	4.62	4.25e-14
TC0200004545.mm.1	Sppl2a	4.61	3.06e-17
TC0X00000115.mm.1	LOC100862340	4.59	3.4e-12
TC1700000648.mm.1		4.59	6.33e-09
TC0700001520.mm.1	Trim34b	4.58	1.39e-17
TC0600003139.mm.1	Tapbpl	4.58	6.11e-10
TC0300002861.mm.1		4.57	4.9e-11
TC0300003226.mm.1	Gm5150	4.55	0.0016
TC1700000154.mm.1		4.52	2.19e-11
TC1_GL456221_random00000002.mm.1		4.48	2.98e-13
TC1300000915.mm.1		4.48	1.76e-11
TC0X00000109.mm.1		4.46	1.13e-11
TC1700001952.mm.1	Aif1	4.45	1.74e-07
TC1_GL456210_random00000003.mm.1		4.44	1.05e-11
TC1300001291.mm.1		4.43	2.72e-10
TC1300000914.mm.1		4.43	3.71e-09
TC1000001744.mm.1	Rab32	4.42	3.57e-13
TC0600003337.mm.1	Arhgdib	4.4	1.9e-14
TC0900003121.mm.1	Tdgf1	4.39	9.69e-08
TC0100003320.mm.1	Tor3a	4.37	3.89e-16
TC1300000913.mm.1		4.37	7.16e-10
TC0400004170.mm.1	Agrn	4.36	9.23e-17
TC0900003335.mm.1	Uba7	4.35	3.17e-14
TC0500001359.mm.1	Naa25	4.33	4.82e-14
TC0700002503.mm.1	Bcl3	4.31	1.88e-12
TC0200001222.mm.1	Ube2l6	4.27	4.12e-13
TC0900001138.mm.1		4.27	2.74e-11
TC0900003331.mm.1	Bcl2a1b	4.25	6.12e-14
TC1_GL456210_random00000011.mm.1		4.25	3.9e-12
TC0200000923.mm.1	Tank	4.22	6.39e-16
TC0600000609.mm.1	Snx10	4.22	1.48e-14
TC1300001290.mm.1	LOC100861641	4.22	1.78e-11
TC0500002756.mm.1	Cxcl10	4.22	1.37e-09
TC0300000092.mm.1	Car13	4.2	1.24e-18
TC1700001034.mm.1	Adgre1	4.2	5e-15
TC0900001563.mm.1	Itga9	4.2	4.44e-08
TC1000001786.mm.1	Adgrg6	4.18	5.53e-13
TC1_GL456210_random00000010.mm.1		4.17	7.15e-15
TC0100002463.mm.1		4.17	3.86e-08
TC1100000496.mm.1	Ifi47	4.16	1.16e-12
TC0700004474.mm.1	Bnip3	4.13	3.29e-07
TC1_GL456211_random00000027.mm.1		4.12	7.05e-16
TC1400002091.mm.1	Psme2	4.12	2.64e-14
TC1700001408.mm.1	Rnaset2a	4.1	1.99e-15
TC1900001134.mm.1	BE692007	4.1	6.76e-12
TC1100000362.mm.1	Lcp2	4.08	5.65e-16
TC0300001249.mm.1	Pde5a	4.07	1.13e-11
TSUnmapped00000016.mm.1	Ddit3	4.06	1.32e-07
TC0X00003121.mm.1	Gm8202	4.05	4.5e-13
TC0600003114.mm.1	Ptpn6	4.05	6.83e-13
TC0700001197.mm.1	Tmc3	4.05	8.89e-12
TC1700002789.mm.1	H2-Q7	4.04	2.19e-12
TC1100002374.mm.1	Rel	4.03	5.39e-12
TC1700000212.mm.1		4.03	1.9e-10
TC0800000394.mm.1	Gsr	4.01	1.26e-13
TC0700001259.mm.1		4.01	5.65e-09
TC0200002223.mm.1	Cst7	4	2.17e-08
TC0800001327.mm.1	Exosc6	3.99	1.47e-10
TC1100000205.mm.1	Peli1	3.98	1.42e-14
TC0400004012.mm.1	Agtrap	3.96	4.78e-16
TC0200005114.mm.1	Sdc4	3.96	5.95e-08
TC1000001150.mm.1		3.95	2.98e-12
TC0700002623.mm.1	Pou2f2	3.94	1.87e-10
TC1800000952.mm.1		3.9	1.71e-06
TC1000001477.mm.1		3.89	1.02e-13
TC1700002558.mm.1	Eif2ak2	3.88	8.8e-13
TC0300001109.mm.1	Kcna3	3.87	9.31e-13
TC0800001111.mm.1		3.86	2.01e-11
TC0600001403.mm.1	Clec4n	3.86	1.91e-09
TC1100000363.mm.1		3.86	3.64e-07
TC1500002347.mm.1	Parp10	3.85	5.11e-19
TC1700002774.mm.1	Cmtr1	3.85	2.01e-16
TC0400001453.mm.1	Stk40	3.85	3.41e-12
TC0300000769.mm.1	Adar	3.84	2.82e-16
TC0700000765.mm.1	Zfp719	3.83	1.33e-15
TC0200003246.mm.1		3.83	7.73e-13
TC0X00002726.mm.1	Gm9089	3.83	1.3e-09
TC0500002315.mm.1	Fbxl5	3.83	1.31e-08
TC0700000501.mm.1	Gmfg	3.82	1.78e-12
TC0700004007.mm.1	Gm8989	3.82	2.05e-12
TC1800000673.mm.1		3.82	1.16e-07
TC0300002312.mm.1	Sema4a	3.81	1.17e-11
TC1200001318.mm.1		3.81	2.98e-09
TC0600001631.mm.1		3.81	4.42e-08
TC0700001761.mm.1		3.8	1.23e-07
TC1000001761.mm.1	Stx11	3.79	2.63e-15
TC0500000816.mm.1	Dck	3.78	3.63e-11
TC1100000859.mm.1	Gas7	3.78	6.07e-08
TC0200005112.mm.1	Slpi	3.77	4.78e-10
TC1400001677.mm.1		3.77	5.37e-09
TC0200004094.mm.1		3.77	9.44e-08
TC1_GL456211_random00000020.mm.1		3.76	1.86e-12
TC1_GL456221_random00000003.mm.1		3.76	1.86e-12
TC1_GL456221_random00000015.mm.1		3.76	1.86e-12
TC0600001961.mm.1		3.76	2.7e-10
TC0700003998.mm.1	Gm8979	3.75	9.24e-11
TC1100003380.mm.1	Mir7679	3.75	4.78e-08
TC0400003957.mm.1	Tnfrsf1b	3.74	1.2e-14
TC0700004293.mm.1	Coro1a	3.74	1.82e-09
TC1300002274.mm.1	Papd7	3.73	2.01e-13
TC1900000777.mm.1	Vti1a	3.73	1.22e-09
TC1300000481.mm.1	Edn1	3.72	6.82e-11
TC0200002002.mm.1		3.72	2.11e-10
TC0100001595.mm.1	Cd244	3.72	0.0004
TC1000002642.mm.1	Dram1	3.71	1.37e-13
TC0400002248.mm.1	Osgin2	3.69	2.09e-14
TC1700001850.mm.1	Gm25555	3.69	3.2e-09
TC1700000881.mm.1	Gtpbp2	3.67	1.17e-12
TC0600000642.mm.1		3.67	2.25e-11
TC1500000698.mm.1	Atf4	3.67	8.79e-10
TC0500003368.mm.1	Ncf1	3.66	1.22e-14
TC1900001344.mm.1		3.66	1.46e-09
TC0700003999.mm.1	Gm27149	3.65	5.26e-10
TC1600000179.mm.1	Abcc1	3.64	9.66e-10
TC0800003059.mm.1	Slc7a5	3.64	7.83e-08
TC0700001762.mm.1		3.63	1.51e-10
TC1400001678.mm.1		3.63	2.32e-07
TC1_GL456211_random00000003.mm.1		3.62	9.95e-13
TC0600003309.mm.1		3.62	6.27e-09
TC1700001305.mm.1		3.62	3.21e-08
TC0100003035.mm.1	Cd55b	3.62	7.88e-08
TC1300000919.mm.1	Glrx	3.61	6.15e-15
TC1100003395.mm.1	Heatr9	3.61	3.86e-14
TC1_GL456212_random00000013.mm.1	Sp110	3.59	4.59e-15
TC1100000440.mm.1	Rnf145	3.59	1.23e-13
TC1700002820.mm.1	C920025E04Rik	3.59	1.23e-13
TC1700002778.mm.1	Tapbp	3.59	9.5e-13
TC1900001118.mm.1	Ccdc86	3.58	6.47e-13
TC1300001159.mm.1	Gm5454	3.57	5.72e-11
TC0200004091.mm.1		3.57	3.37e-09
TC1700002819.mm.1	H2-T23	3.56	6.63e-14
TC0100000764.mm.1	Gm16094	3.56	7.59e-11
TC1700001033.mm.1	Vav1	3.56	1.96e-10
TC1000002438.mm.1	Pfkl	3.56	3.72e-09
TC1800000523.mm.1	Srfbp1	3.55	1.56e-15
TC0600000135.mm.1	St7	3.55	1.64e-14
TC0200003513.mm.1		3.55	3.62e-11
TC0700001960.mm.1		3.55	5.59e-10
TC0700003842.mm.1	Art2b	3.55	1.39e-09
TC0300002995.mm.1		3.54	9.94e-11
TC1000000877.mm.1	Gadd45b	3.54	2.41e-10
TC1100001981.mm.1	Pgs1	3.53	1.29e-16
TC1700001902.mm.1	Psmb9	3.53	4.61e-14
TC1200000653.mm.1	Gm20235	3.53	2.52e-07
TC0200004093.mm.1		3.52	9.55e-09
TC0100002204.mm.1	Mgat4a	3.51	3.2e-13
TC0200001729.mm.1	Thbs1	3.51	1.68e-05
TC0100002718.mm.1	Gm7281	3.5	9.14e-14
TC0100000735.mm.1	Gm2389	3.5	1.68e-12
TC1100001659.mm.1	Gm11625	3.49	7.95e-13
TC0400003414.mm.1		3.49	1.49e-08
TC1100002373.mm.1	Gm20645	3.48	8.67e-13
TC0400000015.mm.1	Lyn	3.48	3.65e-12
TC0400002119.mm.1	Gm11787	3.47	3.86e-13
TC0300002761.mm.1		3.47	4.48e-12
TC0400000699.mm.1		3.47	8.21e-11
TC0600002979.mm.1	Mir7043	3.46	1.14e-10
TC1000002628.mm.1	Fabp3-ps1	3.46	3.58e-08
TC0700001760.mm.1	Gm26414	3.46	2.73e-07
TC1700000846.mm.1	Clic5	3.46	1.09e-05
TC1100001242.mm.1	Slfn3	3.44	1.05e-08
TC1900000222.mm.1		3.43	5.14e-12
TC1100000684.mm.1	4930438A08Rik	3.43	6.69e-09
TC0100002464.mm.1		3.43	2.97e-08
TC1500002238.mm.1	Slc11a2	3.42	6.96e-18
TC1900000398.mm.1	Gm10053	3.42	1.17e-12
TC1100002355.mm.1		3.42	2.02e-06
TC1100000078.mm.1	Dbnl	3.41	7.79e-16
TC1300000586.mm.1	Fbxw17	3.41	1.28e-13
TC0300000210.mm.1	Skil	3.41	5.35e-08
TC0200003157.mm.1	Traf2	3.39	3.54e-18
TC0100000757.mm.1	Gm2427	3.37	1.14e-13
TC0100002725.mm.1	Sp110	3.36	1.79e-15
TC0600000757.mm.1	Gm15534	3.36	1.53e-12
TC0200004100.mm.1	Gm13772	3.36	3.65e-12
TC0200001770.mm.1	Chac1	3.36	8.54e-11
TC0700001758.mm.1		3.36	7.64e-08
TC0100001227.mm.1	Cyb5r1	3.36	2.7e-06
TC0100000765.mm.1	Sp140	3.34	2.3e-14
TC0600001481.mm.1	Parp11	3.34	2.42e-14
TC0700000638.mm.1		3.34	6.02e-11
TC0X00001829.mm.1	Cybb	3.33	9.65e-17
TC1500000232.mm.1	Mtdh	3.32	2.05e-12
TC1700000684.mm.1	H2-Q4	3.31	1.4e-13
TC1800000672.mm.1	Malt1	3.31	5.35e-09
TC0400002079.mm.1	Nadk	3.3	9.09e-16
TC0200003720.mm.1	Slc25a12	3.3	1.17e-12
TC0100001574.mm.1	Fcgr4	3.3	2.02e-07
TC1600000192.mm.1	Cebpd	3.29	6.36e-10
TC0600000637.mm.1	Creb5	3.27	1.14e-13
TC0800002252.mm.1	Sap30	3.27	4.88e-12
TC0700001560.mm.1		3.27	2.19e-09
TC0200001903.mm.1		3.27	3.47e-09
TC0400002799.mm.1	Akna	3.26	1.13e-13
TC0800002019.mm.1		3.26	1.77e-10
TC0600000842.mm.1		3.26	3.23e-09
TC0100001787.mm.1	Eprs	3.26	5.49e-07
TC0500001963.mm.1	Gm10108	3.25	6.79e-13
TC0700001757.mm.1		3.25	1.64e-08
TC1400002632.mm.1	Kctd12	3.25	8.52e-07
TC0500000840.mm.1		3.25	4.83e-06
TC1400001183.mm.1	Cln5	3.24	1.81e-16
TC0X00000176.mm.1	Gm14519	3.24	2.32e-12
TC1100003570.mm.1	Xylt2	3.24	8.41e-08
TC1700000600.mm.1	Daxx	3.23	2.59e-14
TC0800002658.mm.1	Snx20	3.23	4.34e-13
TC0800002012.mm.1	Rbpms	3.22	7.73e-16
TC0200003599.mm.1	Cd302	3.22	5.07e-12
TC1400000744.mm.1	Mrpl52	3.21	1.17e-15
TC1500000565.mm.1	Gsdmd	3.21	1.35e-14
TC1100000134.mm.1	Ikzf1	3.2	1.17e-11
TC0600000661.mm.1	Gars	3.2	4.69e-11
TC0700003850.mm.1	Il18bp	3.2	3.13e-08
TC1300001391.mm.1		3.19	2.21e-10
TC0100000728.mm.1		3.19	3.97e-09
TC0100000745.mm.1		3.19	3.97e-09
TC0100000759.mm.1		3.19	3.97e-09
TC0100002710.mm.1		3.19	3.97e-09
TC0100002715.mm.1		3.19	3.97e-09
TC0100002717.mm.1		3.19	3.97e-09
TC0100002720.mm.1		3.19	3.97e-09
TC1_GL456210_random00000001.mm.1		3.19	3.97e-09
TC1_GL456211_random00000007.mm.1		3.19	3.97e-09
TC1_GL456211_random00000029.mm.1		3.19	3.97e-09
TC1_GL456212_random00000005.mm.1		3.19	3.97e-09
TC1_GL456221_random00000011.mm.1		3.19	3.97e-09
TC1_GL456221_random00000018.mm.1		3.19	3.97e-09
TC1200001339.mm.1	Rab10	3.18	5.61e-18
TC0800001037.mm.1	Nod2	3.16	8.53e-18
TC0700003945.mm.1		3.16	2.02e-13
TC0800001132.mm.1	Usb1	3.16	2.63e-13
TC0600000610.mm.1		3.16	2.41e-12
TC0300001489.mm.1	Mcoln2	3.16	2.99e-11
TC0400000016.mm.1	6330407A03Rik	3.15	1.97e-09
TC0400002220.mm.1	Tmem67	3.14	1.62e-14
TC1200000348.mm.1	Etv1	3.14	7.3e-11
TC0200002594.mm.1	Cebpb	3.14	1.95e-09
TC1300002698.mm.1		3.13	1.03e-10
TC0200004092.mm.1		3.13	1.48e-08
TC0300002912.mm.1	Alpk1	3.13	4.11e-05
TC1600000810.mm.1	Gbe1	3.12	5.53e-13
TC0400001419.mm.1	Fhl3	3.12	3.11e-11
TC1100000187.mm.1	Spred2	3.11	1.24e-13
TC0100003862.mm.1	A530040E14Rik	3.11	1.11e-12
TC0100002708.mm.1		3.11	1.05e-11
TC0700004206.mm.1		3.1	3.81e-14
TC1400000271.mm.1	Arhgef3	3.1	1.02e-13
TC0800003000.mm.1	Cdyl2	3.1	1.11e-13
TC1400002834.mm.1	Irf9	3.09	4.09e-15
TC0100002465.mm.1		3.08	8.04e-10
TC1500001659.mm.1		3.08	1.27e-07
TC1_GL456211_random00000010.mm.1	LOC100041057	3.07	3.91e-13
TC1_GL456221_random00000019.mm.1	Csprs	3.07	1.85e-12
TC0800000417.mm.1		3.07	4.49e-09
TC1900000784.mm.1		3.07	1.67e-07
TC0100002210.mm.1	Mitd1	3.06	1.03e-15
TC0100002729.mm.1	A630001G21Rik	3.06	2.94e-09
TC1700000643.mm.1	Atf6b	3.04	3.17e-14
TC1400002315.mm.1	Gm20236	3.04	5.92e-13
TC0600002142.mm.1	Clec5a	3.04	5.94e-12
TC1_GL456210_random00000002.mm.1		3.04	1.19e-11
TC0400003674.mm.1	Sesn2	3.04	6.8e-11
TC0700000764.mm.1	Zfp658	3.03	3.66e-15
TC0100001202.mm.1	Ppp1r15b	3.03	6.47e-15
TC1900000779.mm.1		3.03	8.37e-11
TC1000001788.mm.1		3.03	5.17e-09
TC0600002249.mm.1		3.03	2.37e-08
TC0300001631.mm.1	Pag1	3.02	7.42e-17
TC0400002251.mm.1	Ripk2	3.02	5.72e-13
TC0100003522.mm.1	Fcgr2b	3.02	2.1e-11
TC1000001479.mm.1	Tmbim4	3.01	1.22e-14
TC0200003792.mm.1		3.01	1.28e-07
TC1300001487.mm.1	4933412O06Rik	3	2.9e-11
TC0400001599.mm.1	Fgr	3	7.36e-11
TC1100003379.mm.1	Slfn9	3	1.11e-09
TC1200000266.mm.1	Trim13	3	2.37e-09
TC1200000008.mm.1		3	4.77e-09
TC1400001125.mm.1	Tdrd3	3	1.28e-08
TC1700001303.mm.1	Rhoq	2.99	2.53e-13
TC0900000199.mm.1	AB124611	2.99	1.34e-11
TC1000003112.mm.1	Mars	2.99	6.9e-09
TC1200001322.mm.1		2.99	4.07e-08
TC0800001952.mm.1	Rab11fip1	2.99	3.12e-07
TC1_GL456221_random00000013.mm.1	Gm16026	2.98	6.04e-15
TC0500003415.mm.1	Orai2	2.98	9.35e-15
TC1100003385.mm.1	Slfn10-ps	2.98	1.62e-14
TC0100003051.mm.1	Mapkapk2	2.97	6.25e-15
TC0700002414.mm.1	Sepw1	2.97	9.35e-10
TC1900000625.mm.1	Gm6776	2.97	1.53e-09
TC0X00003430.mm.1	Arhgap4	2.97	6.58e-07
TC0400002976.mm.1	Saxo1	2.96	1.21e-13
TC1800001512.mm.1	Ptpn2	2.96	3.38e-13
TC0400000718.mm.1	Orm1	2.96	6.8e-12
TC1100000952.mm.1	Zmynd15	2.95	3.57e-16
TC0X00001071.mm.1	Pgk1	2.95	1.31e-06
TC1700000623.mm.1	Tap2	2.94	1.51e-16
TC1500001062.mm.1	Acvr1b	2.94	4.73e-13
TC0200004962.mm.1	Gm14238	2.94	2.42e-12
TC1400000866.mm.1	Trim13	2.94	3.36e-10
TC0400001543.mm.1	Fabp3	2.94	2.99e-08
TC0200002588.mm.1	Rnf114	2.93	1.7e-16
TC0600002253.mm.1	Cycs	2.93	4.3e-13
TC1300001510.mm.1	Vdac3-ps1	2.93	2.12e-12
TC0100003264.mm.1	Rgl1	2.93	9.98e-12
TC1800001748.mm.1	Apbb3	2.93	3.74e-08
TC0700001260.mm.1		2.93	1.1e-07
TC0X00002556.mm.1	Gk	2.92	4.4e-07
TC0100001581.mm.1	Adamts4	2.91	9.02e-10
TC1000001836.mm.1		2.91	3.38e-07
TC0100000374.mm.1	Stat4	2.91	5.54e-07
TC0200001371.mm.1	Acp2	2.9	6.93e-15
TC0100000760.mm.1		2.9	2.33e-13
TC0600000611.mm.1		2.9	1.24e-10
TC0900002389.mm.1	Pml	2.9	1.28e-10
TC1100000350.mm.1	Gm12112	2.9	1.25e-08
TC0400001010.mm.1	Pgm2	2.9	4.04e-07
TC1700001186.mm.1	Gm10093	2.89	4.16e-14
TC1000000529.mm.1	Sowahc	2.89	5.49e-10
TC0300000351.mm.1	LOC100861917	2.89	7.97e-05
TC0100000729.mm.1		2.88	6.17e-10
TC0100000746.mm.1		2.88	6.17e-10
TC0100002714.mm.1		2.88	6.17e-10
TC0100002716.mm.1		2.88	6.17e-10
TC0100002719.mm.1		2.88	6.17e-10
TC1_GL456211_random00000028.mm.1		2.88	6.17e-10
TC1_GL456221_random00000001.mm.1		2.88	6.17e-10
TC1_GL456221_random00000012.mm.1		2.88	6.17e-10
TC0100000742.mm.1	Gm6264	2.87	1.06e-13
TC1600000861.mm.1	Usp25	2.87	8.37e-13
TC1700001980.mm.1		2.87	8.05e-12
TC0200003064.mm.1	Gm13345	2.87	9.69e-08
TC0600003119.mm.1	Tpi1	2.87	2.55e-07
TC0900001170.mm.1	Plscr1	2.86	3.99e-09
TC0300002680.mm.1	I830077J02Rik	2.86	7.99e-07
TC0700001631.mm.1	Ampd3	2.85	4.99e-10
TC0600001964.mm.1	Zfp800	2.85	6.28e-10
TC0200001717.mm.1		2.85	1.73e-08
TC0100002308.mm.1	Myo1b	2.85	8.06e-07
TC1900000780.mm.1		2.84	5.33e-10
TC0300002040.mm.1	Gm5537	2.84	3.65e-06
TC1600000379.mm.1	Ccdc50	2.83	6.85e-14
TC0300002687.mm.1	2010016I18Rik	2.83	1.33e-10
TC0100002709.mm.1		2.83	2.96e-10
TC0600001401.mm.1	Clec4a2	2.83	3.61e-10
TC0800001106.mm.1	Herpud1	2.83	1.17e-09
TC1000001028.mm.1	Gm8394	2.83	2.08e-09
TC1300002446.mm.1		2.83	5.14e-09
TC0700001763.mm.1		2.83	2.56e-08
TC0400001047.mm.1	Pde4b	2.82	2.29e-16
TC1500000891.mm.1	Tcea1-ps1	2.82	1.3e-08
TC0X00003098.mm.1	Acsl4	2.81	1.23e-13
TC0100003380.mm.1	Suco	2.81	2.29e-12
TC0200002640.mm.1	Gm14270	2.81	2.29e-12
TC1900000432.mm.1	Rcl1	2.81	1.01e-10
TC0100000218.mm.1		2.81	2.47e-10
TC0400003663.mm.1	Gm13252	2.8	3.79e-12
TC0800000686.mm.1		2.8	1.91e-08
TC1700000835.mm.1	Pla2g7	2.79	2.3e-14
TC0100002707.mm.1	C130026I21Rik	2.79	1.57e-13
TC1100002241.mm.1	Gm12663	2.79	7e-10
TC1200000159.mm.1		2.79	2.47e-09
TC1200001341.mm.1		2.79	6.26e-08
TC1900001694.mm.1	Zdhhc6	2.78	6.7e-14
TC0700003935.mm.1	Gm15135	2.78	1.76e-10
TC1700002447.mm.1		2.78	1.76e-09
TC1100003194.mm.1		2.78	6.87e-08
TC0300002360.mm.1	Hax1	2.77	9.85e-14
TC0500001044.mm.1	C230066G23Rik	2.77	2.81e-12
TC1300000028.mm.1	Klf6	2.77	1.18e-10
TC1300001366.mm.1	BC147527	2.77	6.97e-09
TC1500000038.mm.1		2.77	2.82e-07
TC0X00001872.mm.1	Gm14506	2.77	4.22e-06
TC1400002870.mm.1	Setdb2	2.76	2.57e-13
TC1500000549.mm.1	Ly6e	2.76	3.04e-13
TC1000001347.mm.1	4933412E12Rik	2.76	2.57e-12
TC0800001118.mm.1	Ccl22	2.76	3.63e-06
TC0400002949.mm.1	Psip1	2.75	1.36e-12
TC0400001515.mm.1	Yars	2.75	1.77e-10
TC1400002378.mm.1	Cysltr2	2.75	4.07e-09
TC1100002664.mm.1	Sqstm1	2.75	5.09e-09
TC0300002714.mm.1	Strip1	2.74	1.74e-15
TC0100000736.mm.1	Gm10553	2.74	5.52e-12
TC0400001880.mm.1	Gm13169	2.74	1.19e-11
TC1300000021.mm.1	Marcksl1-ps4	2.74	1.48e-09
TC1100000872.mm.1	Pik3r5	2.74	4.64e-09
TC1100003932.mm.1	Pecam1	2.74	2.19e-05
TC0900003241.mm.1	Myd88	2.73	6.17e-14
TC0700000142.mm.1	Gm15773	2.73	5.31e-12
TC0500000511.mm.1	Gm19932	2.73	1.9e-11
TC0X00000971.mm.1	Gm19763	2.73	1.76e-10
TC1100000119.mm.1	Upp1	2.73	1.91e-10
TC0700001809.mm.1	Gm20367	2.73	9.55e-09
TC0900000190.mm.1	Gm16754	2.73	3.41e-07
TC1200001415.mm.1	Pgk1-rs7	2.73	4.26e-06
TC1900001130.mm.1	Ms4a14	2.73	2.16e-05
TC0400000654.mm.1	Ugcg	2.72	9.52e-14
TC1900000219.mm.1	Ms4a4b	2.72	2.06e-13
TC0400004050.mm.1	Slc25a33	2.72	3.35e-12
TC0100000217.mm.1		2.72	1.96e-11
TC0400003771.mm.1	Gm12989	2.72	4.02e-10
TC0400003146.mm.1	Ccdc50-ps	2.71	7.73e-16
TC0400000498.mm.1	Tdrd7	2.71	5.47e-12
TC1400000784.mm.1	Psme1	2.7	2.46e-13
TC0600002351.mm.1	Ppm1k	2.7	3.2e-13
TC0200004159.mm.1	Cd82	2.7	1.61e-10
TC1700000607.mm.1		2.7	6.81e-08
TC1400000781.mm.1	Pck2	2.7	1.68e-05
TC0200002796.mm.1	Ogfr	2.69	2.9e-14
TC1500001214.mm.1	Tars	2.69	1.14e-11
TC1400002061.mm.1	Psmb5	2.69	9.08e-10
TC0200003528.mm.1	Nmi	2.69	1.07e-09
TC0200004571.mm.1	Gm14005	2.68	9.73e-13
TC0X00001254.mm.1	Diaph2	2.68	2.77e-10
TC0100001274.mm.1	Zfp281	2.68	7.85e-10
TC0700003521.mm.1	Gm20115	2.67	1.59e-08
TC1300000904.mm.1	Erap1	2.67	2.47e-07
TC1200001342.mm.1	Gm26520	2.67	1.24e-06
TC0200001535.mm.1	Abtb2	2.66	1.58e-16
TC0500001443.mm.1	Setd8	2.66	4.06e-15
TC1000001988.mm.1	Zufsp	2.66	4.73e-12
TSUnmapped00000059.mm.1	Iigp1b	2.66	1.27e-09
TC1100001253.mm.1	Taf15	2.66	1.83e-08
TC1500000897.mm.1	Lrrk2	2.66	6.25e-08
TC0600003256.mm.1	Gm15861	2.66	6.55e-08
TC1000001557.mm.1	Ddit3	2.66	3.56e-07
TC1800001163.mm.1	Hspa9	2.66	2.14e-06
TC0400002122.mm.1		2.66	4.04e-05
TC1100004060.mm.1	Cd300lf	2.65	4.75e-13
TC0X00002769.mm.1	Gm6206	2.65	5.27e-11
TC0800002146.mm.1	Tlr3	2.64	8.97e-12
TC0700003839.mm.1	Art2a-ps	2.64	4.15e-11
TC0200001536.mm.1		2.64	1.24e-10
TC0500002325.mm.1	Tapt1	2.64	6.52e-10
TC1700001849.mm.1	Gm23294	2.64	1.84e-09
TC1100002030.mm.1	Slc25a10	2.64	2.4e-07
TC1100002758.mm.1	Csf2	2.63	1.42e-14
TC1100003466.mm.1	Gdpd1	2.63	1.76e-13
TC1100003383.mm.1		2.63	1.45e-10
TC0900000031.mm.1	Casp1	2.63	2.98e-09
TC1300002392.mm.1	Vcan	2.63	1.3e-06
TC0X00003437.mm.1	Il2rg	2.62	7.07e-14
TC1_GL456211_random00000001.mm.1		2.62	1.81e-12
TC1_GL456212_random00000007.mm.1		2.62	1.81e-12
TC1_GL456221_random00000017.mm.1		2.62	1.81e-12
TC0400002173.mm.1	Gm11794	2.62	8.2e-08
TC1900001018.mm.1	Ccdc88b	2.61	1.12e-17
TC1100000286.mm.1	Pnpt1	2.61	3.34e-13
TC0200001859.mm.1	Sqrdl	2.61	2.86e-12
TC0400001887.mm.1	Gm13233	2.61	5.12e-12
TC1700002448.mm.1		2.61	1.16e-09
TC1100001978.mm.1	LOC100861684	2.61	2.32e-09
TC1000000531.mm.1	P4ha1	2.61	6e-09
TC0200000869.mm.1		2.61	6.39e-09
TC0500000849.mm.1	Gm22816	2.61	6.12e-08
TC0X00000750.mm.1	Gm15065	2.61	2.46e-07
TC0300002742.mm.1	Sars	2.61	4.17e-05
TC0700004108.mm.1	Eif4g2	2.6	4.94e-14
TC1700002490.mm.1	Emilin2	2.6	7.09e-14
TC0500001597.mm.1	Rasa4	2.6	2.66e-13
TC0300000765.mm.1	Pbxip1	2.6	6.41e-13
TC0X00002007.mm.1	Gm15432	2.6	4.9e-11
TC0800001699.mm.1	Gm20100	2.6	2.32e-10
TC0600001897.mm.1	Gm13898	2.6	2.73e-10
TC0400004173.mm.1	Plekhn1	2.6	2.86e-10
TC0100003861.mm.1	Tcea1	2.6	4.31e-09
TC1100000873.mm.1	Pik3r6	2.59	1.15e-11
TC0800001079.mm.1	Capns2	2.59	1.99e-11
TC0500000924.mm.1	Gm2840	2.59	9.5e-07
TC0900002235.mm.1	Rexo2	2.58	4.15e-15
TC1_GL456212_random00000006.mm.1		2.58	4.49e-12
TC1700001890.mm.1	H2-K2	2.58	1.69e-11
TC1500001839.mm.1		2.58	6.72e-08
TC0700003831.mm.1	P2ry2	2.58	5.31e-05
TC0200005467.mm.1	Phyhd1	2.58	0.0003
TC0600001421.mm.1	C1rl	2.57	7.03e-14
TC1700002298.mm.1	Pot1b	2.57	5.91e-12
TC1100002579.mm.1	Ublcp1	2.57	6.72e-12
TC1700000832.mm.1	Adgrf1	2.57	2.63e-10
TC0X00001255.mm.1		2.57	1.95e-05
TC0800002985.mm.1		2.57	3.49e-05
TC0100002726.mm.1	Gm10552	2.56	9.14e-12
TC0500001633.mm.1		2.56	2.58e-10
TC1100000207.mm.1		2.56	3.13e-09
TC0400001525.mm.1	Marcksl1	2.56	1.27e-07
TC0100000730.mm.1		2.56	5.22e-07
TC0100000739.mm.1		2.56	5.22e-07
TC0100000748.mm.1		2.56	5.22e-07
TC0100000753.mm.1		2.56	5.22e-07
TC0100002706.mm.1		2.56	5.22e-07
TC0500003459.mm.1		2.56	5.22e-07
TC1_GL456211_random00000012.mm.1		2.56	5.22e-07
TC1_GL456211_random00000017.mm.1		2.56	5.22e-07
TC1_GL456212_random00000002.mm.1		2.56	5.22e-07
TC1_GL456212_random00000012.mm.1		2.56	5.22e-07
TC1_GL456221_random00000006.mm.1		2.56	5.22e-07
TC1_GL456221_random00000023.mm.1		2.56	5.22e-07
TC1900001017.mm.1	Rps6ka4	2.55	1.16e-12
TC0300002959.mm.1	Sgms2	2.55	3.16e-09
TC0700001756.mm.1	Prkcb	2.55	6.24e-09
TC1100000136.mm.1		2.55	6.39e-09
TC1800000929.mm.1	Map3k8	2.55	4.19e-08
TC1100000206.mm.1	2610024D14Rik	2.55	6.56e-08
TC0200003243.mm.1	Gm13396	2.55	3.97e-07
TC1100001319.mm.1		2.55	4.69e-05
TC1800000396.mm.1	Rnf14	2.54	5.78e-14
TC0100003806.mm.1	Ppp2r5a	2.54	8.44e-14
TC0700000458.mm.1	Blvrb	2.54	1.47e-12
TC0300002752.mm.1	Stxbp3	2.54	6.41e-12
TC1700001462.mm.1		2.54	4.84e-10
TC0200001716.mm.1	Spred1	2.54	1.84e-09
TC1100003643.mm.1	Gm11594	2.54	1.87e-08
TC0200003793.mm.1	Gm24996	2.54	2.42e-08
TC0500002751.mm.1	U90926	2.54	0.0019
TC0200004169.mm.1	Hsd17b12	2.53	7.14e-11
TC1200000772.mm.1		2.53	3.72e-07
TC1400001659.mm.1	Prkcd	2.52	3.24e-11
TC0800000758.mm.1	Lrrc25	2.52	1.17e-10
TC0400001871.mm.1	Gm13244	2.52	1.75e-10
TC0200004089.mm.1	Gm13767	2.52	7.81e-10
TC0400000589.mm.1	Tmem38b	2.52	1.96e-08
TC0600001523.mm.1		2.52	4.97e-06
TC0100003863.mm.1	Gm16026	2.51	1.26e-13
TC0X00000568.mm.1	Gm7327	2.51	7.02e-11
TC1000000446.mm.1	Ascc3	2.51	7.17e-11
TC0700000693.mm.1	1600014C10Rik	2.51	2.85e-10
TC0200001471.mm.1	Gm13801	2.51	2.19e-07
TC1200001663.mm.1	Ifrd1	2.5	1.47e-11
TC1300000476.mm.1	Hivep1	2.5	1.62e-10
TC0300001136.mm.1	Psma5	2.5	4.06e-09
TC0400000941.mm.1	Gm12647	2.5	3.33e-07
TC0600001399.mm.1	Clec4a4	2.5	9.17e-06
TC1700000069.mm.1	Gm1604b	2.49	1.03e-15
TC1200000082.mm.1	Gm7099	2.49	1.1e-12
TC0500000602.mm.1	Fam114a1	2.49	2.18e-11
TC0500003712.mm.1	Denr	2.48	1.04e-13
TC0800001011.mm.1	Gm27167	2.48	2.61e-12
TC0400001896.mm.1	Gm13142	2.48	6.39e-11
TC1000002997.mm.1		2.48	2.61e-09
TC0200003874.mm.1	Zdhhc5	2.47	1.76e-12
TC0600001005.mm.1	n-R5s164	2.47	7.36e-11
TC1100003193.mm.1	Rap1gap2	2.47	1.46e-10
TC1700002449.mm.1		2.47	1.57e-08
TC1200002291.mm.1	Serpina3e-ps	2.46	2.2e-08
TC0X00000588.mm.1	Gm14670	2.46	1.59e-07
TC1100003914.mm.1	Limd2	2.46	1.78e-07
TC1500000233.mm.1	LOC100503407	2.46	1.98e-07
TC1300001395.mm.1	Pfkp	2.45	3.16e-11
TC0600000141.mm.1	ST7-OT3_3	2.45	2.73e-09
TC0500000599.mm.1	Klf3	2.45	8.59e-08
TC1100003696.mm.1	Ccr7	2.45	2.74e-07
TC0900002346.mm.1	Tspan3	2.44	8.76e-09
TC1000000100.mm.1	Hivep2	2.43	2.94e-09
TC0X00000316.mm.1	Il13ra1	2.43	3.97e-08
TC1400001747.mm.1	Ghitm	2.43	1.09e-07
TC0900002491.mm.1	Map2k1	2.42	6.97e-15
TC1000001478.mm.1		2.42	2.06e-13
TC1100001641.mm.1	Mlx	2.42	3.12e-12
TC1900000781.mm.1		2.42	1.2e-10
TC1100000208.mm.1		2.42	1.98e-09
TC0100002187.mm.1	Sema4c	2.42	0.0003
TC1500001728.mm.1	Ly6a	2.42	0.0005
TC0700003941.mm.1	Trim30b	2.41	9.54e-17
TC0300000161.mm.1	Tnfsf10	2.41	3.1e-10
TC1900000992.mm.1		2.41	8.26e-10
TC0400000136.mm.1	Gm11857	2.41	1.58e-09
TC0200003094.mm.1	Gm13356	2.41	2.66e-08
TC0300003125.mm.1		2.41	0.0001
TC0200004973.mm.1	Eif6	2.4	3.45e-14
TC0100003595.mm.1	Gm16340	2.4	1.15e-09
TC1400001126.mm.1		2.4	3.4e-07
TC1300000917.mm.1		2.4	2.03e-06
TC0300002754.mm.1		2.4	2.05e-05
TC0100000890.mm.1	Ube2f	2.39	1.22e-15
TC0700001962.mm.1		2.39	6.7e-11
TC0300000528.mm.1	Tiparp	2.39	2.17e-10
TC1300000916.mm.1	Gm23127	2.39	5.7e-07
TC1500002142.mm.1	Slc38a2	2.39	1.3e-06
TC0500000339.mm.1	Ppp1cb	2.38	2.07e-14
TC0900002921.mm.1	Mras	2.38	1.07e-13
TC0300003020.mm.1	Metap1	2.38	1.42e-13
TC0100000632.mm.1	Slc11a1	2.38	5.36e-13
TC0100001925.mm.1		2.38	7.64e-12
TC0200001346.mm.1	Gm18953	2.38	1.78e-10
TC1900000783.mm.1		2.38	6.9e-09
TC1200000098.mm.1	Fam49a	2.38	2.62e-08
TC1000001837.mm.1		2.38	6.02e-05
TC1700001892.mm.1	H2-K1	2.37	2.86e-12
TC1500002183.mm.1	Rnd1	2.37	6.96e-11
TC0200001345.mm.1	Gm13768	2.37	2.27e-10
TC0600001243.mm.1	Mtmr14	2.37	7.96e-09
TC0200001718.mm.1		2.37	8.43e-07
TC0800001871.mm.1	Vdac3	2.36	1.02e-13
TC0700000826.mm.1	Rras	2.36	2.67e-11
TC1100002642.mm.1	Gm5431	2.36	7.14e-10
TC0400001034.mm.1	Ak4	2.36	7.31e-06
TC0800002153.mm.1	Ankrd37	2.36	9.34e-05
TC1900000778.mm.1		2.35	7.3e-10
TC0700003518.mm.1		2.35	1.22e-08
TC1200002360.mm.1	Gm22079	2.35	3.07e-08
TC0100003525.mm.1	Mir6546	2.35	1.33e-07
TC1000002036.mm.1	Slc16a10	2.34	4.45e-13
TC0600000776.mm.1		2.34	7.51e-09
TC1600000758.mm.1		2.34	3.33e-08
TC1100000135.mm.1		2.34	3.76e-08
TC0600001963.mm.1		2.34	6.28e-08
TC0900000055.mm.1	Tmem123	2.34	2.64e-07
TC1400000276.mm.1		2.34	2.7e-07
TC0500000841.mm.1	Cxcl5	2.34	3.3e-07
TC1_GL456211_random00000009.mm.1		2.34	0.0008
TC1000001694.mm.1	Cnksr3	2.34	0.0039
TC0600000775.mm.1	Gng12	2.33	3.89e-14
TC1000003049.mm.1	Tbk1	2.33	8.67e-12
TC0100001442.mm.1	Rfwd2	2.33	3.12e-10
TC0400001537.mm.1	1700003M07Rik	2.33	9.2e-10
TC0700004589.mm.1	Cars	2.33	1.55e-07
TC0800001827.mm.1	Gm21182	2.33	0.0001
TC1300001508.mm.1	Rala	2.32	1.99e-14
TC0200002852.mm.1	Gm13183	2.32	1.25e-10
TC1200001924.mm.1	Gm15283	2.32	1.33e-10
TC0100000530.mm.1	Gm26649	2.32	5.55e-10
TC1400002714.mm.1	Abcc4	2.32	7.55e-10
TC0600001806.mm.1		2.32	1.1e-09
TC1400001090.mm.1	Gm26251	2.32	2.3e-06
TC0400001426.mm.1		2.32	5.42e-06
TC1600001048.mm.1	Morc3	2.31	1.38e-12
TC0200004090.mm.1	Ptprj	2.31	1.53e-10
TC0900003310.mm.1	Lztfl1	2.31	3.2e-10
TC1300002062.mm.1	Dok3	2.31	3.5e-09
TC1200001340.mm.1		2.31	8.76e-09
TC0800000687.mm.1		2.31	1.46e-07
TC1000000482.mm.1	Gm5423	2.31	2.61e-07
TC0800003178.mm.1	Egln1	2.31	3.86e-06
TC1100003933.mm.1	Gm25889	2.31	1.6e-05
TC0100001031.mm.1	Serpinb8	2.3	9.42e-11
TC0600000142.mm.1		2.3	1.01e-10
TC1200001319.mm.1		2.3	1.55e-10
TC0800000901.mm.1		2.3	5.55e-10
TC0100003557.mm.1	LOC100862186	2.3	1.44e-09
TC1300000560.mm.1	Ninj1	2.3	1.82e-09
TC0400002120.mm.1	Tmem68	2.3	3.3e-08
TC1700002767.mm.1	Tcp10c	2.3	4.3e-08
TC0600003108.mm.1	C1s1	2.3	1.23e-05
TC0300002914.mm.1		2.3	0.0005
TC0300002688.mm.1	Cept1	2.29	5.43e-14
TC0600001257.mm.1	Vhl	2.29	2.22e-12
TC0700004660.mm.1	Mvp	2.29	3.65e-12
TC1400002833.mm.1	Rnf31	2.29	5.5e-11
TC0600001341.mm.1	Gm16199	2.29	1.75e-10
TC0200003132.mm.1	Tor4a	2.29	1.22e-09
TC1200000069.mm.1	Sdc1	2.29	3.74e-09
TC1600001945.mm.1		2.29	8.13e-09
TC1400002406.mm.1	Lrch1	2.28	5.85e-12
TC1900001085.mm.1	Stxbp3-ps	2.28	1.08e-10
TC1700001962.mm.1	LOC100862184	2.28	5e-08
TC0X00001144.mm.1	Gm14894	2.28	8.05e-07
TC0900002390.mm.1		2.28	1.11e-06
TC0200000624.mm.1	Gm13419	2.28	1.16e-06
TC1100003004.mm.1	LOC100861608	2.28	4.61e-06
TC0600001765.mm.1	Gm15781	2.27	1.16e-10
TC1900001093.mm.1	Best1	2.27	6.35e-10
TC0900001720.mm.1	Birc2	2.27	1.57e-09
TC1700001307.mm.1		2.27	1.32e-08
TC0400003681.mm.1	Themis2	2.27	8.05e-07
TC0X00001692.mm.1	Gm19528	2.27	1.69e-06
TC1400001127.mm.1		2.27	4.34e-06
TC0500001412.mm.1	Wdr66	2.26	1.85e-13
TC1500001201.mm.1	Dnajc21	2.26	3.38e-12
TC0600001404.mm.1	Clec4d	2.26	1.05e-10
TC0700003950.mm.1	Trim30e-ps1	2.26	1.09e-10
TC1400000275.mm.1		2.26	1.43e-07
TC1500000234.mm.1		2.26	1.46e-07
TC1100000950.mm.1	Arrb2	2.26	1.71e-07
TC0700002732.mm.1		2.26	7e-07
TC1600001559.mm.1	Fam162a	2.26	1.71e-06
TC0200001951.mm.1	Slc20a1	2.25	1.06e-14
TC0200003171.mm.1	Camsap1	2.25	2.37e-10
TC0700003940.mm.1	Trim12c	2.25	3.16e-09
TC0300000673.mm.1	Gm9790	2.25	5.22e-08
TC1400001087.mm.1		2.25	2.73e-07
TC0600001380.mm.1	M6pr	2.24	4.1e-14
TC0400003383.mm.1	St3gal3	2.24	8.06e-12
TC1300002210.mm.1	Hiatl1	2.24	2.58e-11
TC1600000708.mm.1	Cd47	2.24	2.6e-11
TC0400003361.mm.1	Plk3	2.24	8.01e-11
TC0200002580.mm.1	1500012F01Rik	2.24	3.06e-09
TC0200004927.mm.1		2.24	1.47e-07
TC0100001443.mm.1		2.24	3.18e-06
TC0300000695.mm.1	Fcrl5	2.24	4.09e-05
TC1400000119.mm.1	Slc4a7	2.23	5.94e-12
TC0800000416.mm.1	Dusp4	2.23	1.51e-09
TC0900002039.mm.1	Gm27219	2.23	1.15e-08
TC0X00001257.mm.1		2.23	5.07e-08
TC1100002095.mm.1	Gm11951	2.23	7.53e-06
TC0300001416.mm.1	Eif4e	2.22	2.86e-12
TC0700004207.mm.1	Igsf6	2.22	4.81e-11
TC1400000729.mm.1	Traj47	2.22	1.06e-08
TC1000000516.mm.1		2.22	3.63e-08
TC1600000380.mm.1		2.22	9.22e-08
TC0200000933.mm.1	Gca	2.22	1.85e-07
TC1600000010.mm.1		2.22	4.25e-07
TC0200001159.mm.1		2.22	4.95e-07
TC1500000579.mm.1		2.22	7.31e-07
TC1300000364.mm.1	Serpinb9	2.22	1.21e-05
TC0X00003436.mm.1	Gm614	2.21	8.5e-13
TC1100001979.mm.1		2.21	1.57e-12
TC0700001448.mm.1	Pgap2	2.21	5.84e-11
TC0500002478.mm.1		2.21	1.18e-09
TC0100000703.mm.1	Rhbdd1	2.21	2.78e-07
TC0700003993.mm.1	9130208D14Rik	2.21	4.4e-07
TC1200001491.mm.1		2.21	2.12e-06
TC0100003036.mm.1	Gm15675	2.21	1.29e-05
TC0700004513.mm.1	Ifitm2	2.21	0.0002
TC1000001874.mm.1		2.21	0.0004
TC1500001341.mm.1		2.21	0.0005
TC0700004316.mm.1	Tbc1d10b	2.2	2.98e-13
TC1800000092.mm.1	Rbbp8	2.2	7.6e-11
TC0200002078.mm.1	Slx4ip	2.2	2.29e-10
TC1500000580.mm.1	Grina	2.2	1.41e-09
TC1900001092.mm.1		2.2	2.67e-09
TC0100003265.mm.1		2.2	1.1e-08
TC1300002756.mm.1	Gm21188	2.2	5.53e-08
TC1600000009.mm.1	Zfp263	2.2	7.07e-08
TC1100003371.mm.1		2.2	1.19e-07
TC0900001339.mm.1	Tlr9	2.2	9.77e-05
TC0100002319.mm.1	Nab1	2.19	1.35e-14
TC0900001555.mm.1	Azi2	2.19	9.46e-13
TC0X00000108.mm.1	Lancl3	2.19	9.15e-10
TC1700001965.mm.1	Gm11131	2.19	1.13e-09
TC0700004642.mm.1	Samd4b	2.19	1.35e-09
TC0700004008.mm.1	Gm4759	2.19	1.59e-09
TC0700003650.mm.1	Abhd17c	2.19	1.6e-08
TC1000000015.mm.1	Mthfd1l	2.19	2.36e-07
TC1100002354.mm.1		2.19	2.4e-07
TC1100000209.mm.1		2.19	3.31e-06
TC0600001001.mm.1	Nfu1	2.18	6.24e-12
TC0100002712.mm.1		2.18	4.86e-09
TC0200000069.mm.1	Gm13210	2.18	7.26e-08
TC0700002153.mm.1	Gp6	2.18	1.52e-05
TC1200002491.mm.1	Gm20658	2.18	3.26e-05
TC0200004651.mm.1	Rnf24	2.17	2.59e-14
TC1500000640.mm.1	Ncf4	2.17	2.53e-13
TC0300002045.mm.1	Siah2	2.17	6.76e-12
TC0600002933.mm.1		2.17	3.14e-11
TC0600002099.mm.1	Zc3hav1	2.17	2.09e-10
TC0100003891.mm.1	Ifi203	2.17	9.24e-09
TC1500000439.mm.1	Trib1	2.17	2.85e-08
TC1700001221.mm.1	Tmem178	2.17	0.0003
TC0700000768.mm.1	Ctu1	2.16	3.58e-12
TC0400000458.mm.1	Glipr2	2.16	9.47e-10
TC0300002659.mm.1	Mov10	2.16	1.69e-08
TC1600000864.mm.1		2.16	3.06e-08
TC1900000152.mm.1	Wdr74	2.16	3.61e-08
TC0500000334.mm.1	Fosl2	2.16	8.62e-07
TC1300002755.mm.1	Gm21370	2.16	0.0001
TC1400000851.mm.1	Spata13	2.15	7.67e-13
TC0300000991.mm.1	M6pr-ps	2.15	4.1e-12
TC0100000023.mm.1	St18	2.15	4.23e-12
TC0800000679.mm.1	March1	2.15	1.39e-11
TC1100001237.mm.1	Gm11424	2.15	7.23e-11
TC0700004011.mm.1	Gm1966	2.15	2.03e-10
TC1300001359.mm.1		2.15	4.72e-09
TC1700002766.mm.1	Tcp10b	2.15	2.17e-08
TC0X00002734.mm.1	Rgag4	2.15	7.16e-08
TC0300000754.mm.1	Krtcap2	2.15	2.61e-07
TC1900001423.mm.1	Ifit1bl2	2.15	3.78e-07
TC1000003050.mm.1	Xpot	2.15	5.48e-06
TC1200001401.mm.1	LOC100862277	2.15	5.74e-06
TC0900001565.mm.1		2.15	2.08e-05
TC0700002491.mm.1	Relb	2.14	2.13e-13
TC0800002577.mm.1	Zswim4	2.14	1.65e-09
TC1600001581.mm.1		2.14	2.43e-07
TC0200004084.mm.1		2.14	2.51e-07
TC0600003109.mm.1	C1s2	2.14	7.43e-07
TC1900000782.mm.1		2.14	9.45e-07
TC0700000042.mm.1	LOC100503176	2.14	1.88e-06
TC0300002549.mm.1	Phgdh	2.14	3.95e-06
TC0800002111.mm.1	Gm26584	2.14	4.83e-06
TC1800000674.mm.1		2.14	1.56e-05
TC1800000342.mm.1	Tmco6	2.13	3.97e-14
TC1500001838.mm.1	Rac2	2.13	2.73e-12
TC0600001807.mm.1	Pon3	2.13	4.88e-12
TC1000001989.mm.1		2.13	2.8e-08
TC0600000132.mm.1		2.13	7.86e-08
TC0100003596.mm.1		2.13	1.07e-07
TC0700001434.mm.1	Gm19765	2.13	4.34e-07
TC0900001900.mm.1	Acp5	2.13	4.52e-07
TC0500000946.mm.1	Gm8048	2.13	4.21e-06
TC0100003313.mm.1	Tor1aip1	2.12	1.68e-11
TC0X00001856.mm.1	Gm9432	2.12	3.95e-09
TC0100003890.mm.1	Mndal	2.12	8.89e-09
TC1600000358.mm.1		2.12	4.61e-07
TC0400003599.mm.1	Hdac1	2.11	2.61e-12
TC1900000211.mm.1	Slc15a3	2.11	7.42e-11
TC1700002444.mm.1	Mir5709	2.11	3.74e-10
TC0X00002189.mm.1	Rap2c	2.11	7.12e-10
TC1100002442.mm.1	Gm12101	2.11	2.02e-09
TC1700002349.mm.1	Gm11110	2.11	5.58e-09
TC1200002511.mm.1	Itgb8	2.11	7.23e-08
TC0700002880.mm.1	Pop4	2.11	2.84e-07
TC1600000760.mm.1	Dcbld2	2.11	3.48e-07
TC1000000101.mm.1		2.11	2.18e-06
TC0200000376.mm.1	Il1f9	2.11	5.07e-05
TC0300002915.mm.1		2.11	0.0001
TC1100002772.mm.1	Anxa6	2.11	0.0007
TC0300002869.mm.1	Usp53	2.1	9.95e-12
TC0500003433.mm.1	Trim56	2.1	1.51e-11
TC0200004107.mm.1	Slc39a13	2.1	1.72e-08
TC1800001255.mm.1	Lars	2.1	3.43e-08
TC0900002770.mm.1	Fam46a	2.1	2.87e-07
TC1200001890.mm.1		2.1	3.4e-07
TC1100001240.mm.1		2.1	3.28e-06
TC1200001638.mm.1	Ahr	2.1	5.44e-06
TC0200001913.mm.1	Dusp2	2.1	7.86e-06
TC0300000817.mm.1	Mif-ps3	2.1	4.16e-05
TC0700001116.mm.1	Isg20	2.09	8.21e-12
TC1200000700.mm.1	Gphn	2.09	9.55e-12
TC0800001112.mm.1	Cpne2	2.09	2.98e-11
TC0600001308.mm.1	8430408G22Rik	2.09	3.88e-09
TC1700000073.mm.1	Tcp10a	2.09	8.27e-09
TC0800002764.mm.1	Gm7191	2.09	6.77e-06
TC1800001747.mm.1	Sra1	2.08	4.58e-13
TC1700001777.mm.1	Trp53cor1	2.08	3.77e-08
TC0900001103.mm.1	Bckdhb	2.08	1.74e-07
TC0800000125.mm.1	Tmco3	2.07	2.57e-12
TC0400003917.mm.1	Pdpn	2.07	2.2e-09
TC1100003381.mm.1		2.07	2.42e-08
TC0200003365.mm.1	Ggta1	2.07	8.33e-08
TC0700004313.mm.1	Spn	2.07	2.38e-07
TC0200004573.mm.1		2.07	6.94e-07
TC0600000128.mm.1	Cav1	2.07	8.59e-07
TC0900000457.mm.1	Clmp	2.07	3.94e-06
TC1700002811.mm.1	Slc39a7	2.06	7.2e-12
TC1100003110.mm.1	Camta2	2.06	7.63e-12
TC0100002203.mm.1	Coa5	2.06	4.31e-11
TC0X00000916.mm.1	Msn	2.06	4.58e-10
TC1200001880.mm.1	Sav1	2.06	9.47e-10
TC1700000569.mm.1	Gm26693	2.06	1.17e-09
TC0700002475.mm.1	Ppm1n	2.06	3.17e-09
TC0X00000709.mm.1	Gdi1	2.06	1.25e-08
TC1600000553.mm.1	Cd80	2.06	1.5e-08
TC0400002739.mm.1	Gm12577	2.06	1.75e-08
TC1500001491.mm.1	Trps1	2.06	8.62e-08
TC0700003010.mm.1	Ppp1r15a	2.06	1.1e-06
TC1400002068.mm.1	Gm8865	2.06	1.8e-05
TC1200002526.mm.1	Serpina3h	2.06	2.05e-05
TC1700000652.mm.1	Neu1	2.05	9.47e-12
TC0400000687.mm.1	Gm12573	2.05	1.08e-09
TC1300000612.mm.1	Syk	2.05	7.43e-09
TC1500001729.mm.1	Ly6c1	2.05	1.75e-08
TC0300002545.mm.1		2.05	3.41e-07
TC0300001664.mm.1	Gm8955	2.05	2.12e-06
TC1900000181.mm.1		2.05	2.62e-05
TC1500001320.mm.1	Ankrd33b	2.04	1.91e-13
TC0300000721.mm.1	Cct3	2.04	2.93e-10
TC1100001386.mm.1	Trim25	2.04	7.55e-10
TC0100000544.mm.1	Gm8550	2.04	9.81e-08
TC0700004176.mm.1	Gde1	2.04	1.2e-07
TC0800000137.mm.1	Gm7676	2.04	1.55e-06
TC1400001180.mm.1	Gm26778	2.04	1.86e-06
TC1700000118.mm.1	Tdgf1-ps2	2.04	1.23e-05
TC1100001258.mm.1		2.04	1.87e-05
TC0700002739.mm.1	Gm10169	2.04	0.0001
TC0900002164.mm.1	Trappc4	2.03	3.51e-12
TC1400002335.mm.1	Ppp3cc	2.03	3.75e-11
TC1000002164.mm.1	Cep85l	2.03	5.99e-11
TC1300002047.mm.1	Hk3	2.03	1.07e-09
TC0100002575.mm.1		2.03	3.3e-09
TC1300001837.mm.1	Eef1e1	2.03	1.33e-08
TC1200000359.mm.1	Dock4	2.03	1.76e-07
TC1300002076.mm.1	Tifab	2.03	2.79e-06
TC0X00002558.mm.1		2.03	1.33e-05
TC0700001700.mm.1		2.03	2.17e-05
TC1100001897.mm.1		2.03	0.0074
TC1100001444.mm.1	Gm11542	2.03	0.0091
TC1100001268.mm.1	Heatr6	2.02	1.77e-12
TC1700002790.mm.1	H2-L	2.02	1.71e-10
TC1100003871.mm.1	Arhgap27	2.02	6.86e-10
TC1600001198.mm.1	Socs1	2.02	6.76e-09
TC0800000172.mm.1	Agpat5	2.02	7.58e-08
TC0400002249.mm.1	Gm11870	2.02	1.44e-07
TC0400000723.mm.1		2.02	2.93e-07
TC0X00003099.mm.1		2.02	1.41e-06
TC1700000934.mm.1	Treml4	2.02	1.88e-06
TC1700000766.mm.1	Olfr755-ps1	2.02	5.75e-06
TC0100002321.mm.1	Gm5976	2.02	8.61e-06
TC0900002008.mm.1	Tirap	2.02	1.16e-05
TC1000001835.mm.1		2.02	2.25e-05
TC0200000525.mm.1	Tbc1d13	2.01	1.55e-12
TC0200000994.mm.1	Cers6	2.01	3.75e-11
TC1700002208.mm.1	Bysl	2.01	1.65e-10
TC1900000350.mm.1	Tmem2	2.01	3.83e-09
TC1700001997.mm.1	Gm8810	2.01	5.94e-09
TC0200003192.mm.1	Notch1	2.01	4.02e-08
TC0200005153.mm.1	Gm11460	2.01	4.21e-08
TC1300000469.mm.1	Tmem170b	2.01	4.92e-08
TC1500002104.mm.1		2.01	3.28e-07
TC0X00003100.mm.1		2.01	7.73e-07
TC0500002424.mm.1		2.01	1.85e-06
TC0X00002313.mm.1	Hspa9-ps1	2.01	1.33e-05
TC1000000753.mm.1	Pofut2	2	2.96e-10
TC1200000744.mm.1	Susd6	2	4.43e-10
TC0200004398.mm.1		2	1.5e-09
TC0800002016.mm.1		2	1.92e-09
TC1100002651.mm.1		2	2.42e-09
TC0400000669.mm.1	Mup-ps28	2	2.57e-09
TC1700001322.mm.1	Ppp1r21	2	5.71e-09
TC0100002724.mm.1		2	1.12e-08
TC1200001761.mm.1	Gm2436	2	1.82e-08
TC1200001762.mm.1	Gm2446	2	1.82e-08
TC0600002819.mm.1		2	6.12e-08
TC0300002920.mm.1	5730508B09Rik	2	7.16e-08
TC1600000361.mm.1		2	2.1e-07
TC0500000842.mm.1	Ppbp	2	1.55e-06
TC1700002307.mm.1	Gm16712	2	4.85e-06
TC0X00003206.mm.1	Gm7150	2	5.95e-06
TC0400001024.mm.1	Raver2	2	4.17e-05

## Sheet: Down
ID	Gene Symbol	Fold Change	FDR P-val
TC0X00000685.mm.1	Bgn	-167.3	0.0002
TC1900001266.mm.1	Mamdc2	-147.48	2.51e-22
TC1900001415.mm.1	Acta2	-123.65	2.02e-06
TC0400002276.mm.1		-118.45	3.79e-14
TC0100003204.mm.1	Rgs2	-67.85	4.96e-19
TC0100003029.mm.1	Cxcr4	-61.5	2.51e-22
TC0100002285.mm.1	Slc40a1	-57.77	1.97e-16
TC0500001734.mm.1	Daglb	-46.98	9.53e-20
TC1200001282.mm.1	Crip1	-44.03	1.66e-13
TC1300001108.mm.1	Gm5086	-38.45	1.59e-19
TC0200000245.mm.1	Mrc1	-36.99	6.96e-11
TC1200001347.mm.1	Dnmt3aos	-31.99	2.19e-17
TC0100003193.mm.1	Cfh	-29.43	4.57e-17
TC0300003087.mm.1	Cyr61	-28.75	6.79e-05
TC1100002783.mm.1	Sparc	-28.67	0.0003
TC0900001182.mm.1	Slc9a9	-26.24	1.32e-11
TC0700001690.mm.1		-26.17	1.15e-18
TC0500003632.mm.1	Slc46a3	-25.67	5.6e-15
TC0900002212.mm.1	Tagln	-24.69	3.1e-08
TC0600001279.mm.1	Pparg	-24.23	8.1e-17
TC0300000408.mm.1	Postn	-23.97	1.27e-08
TC0400001374.mm.1	Gm12892	-23.52	3.61e-14
TC1100004051.mm.1	Cd300lb	-22.83	6.62e-13
TC0X00000918.mm.1	Mir223	-20.66	1.26e-20
TC0X00002300.mm.1		-20.52	3e-12
TC0600002656.mm.1	Arhgap25	-20.17	8.73e-25
TSUnmapped00000050.mm.1	F630003A18Rik	-19.88	1.33e-17
TC0600002655.mm.1		-19.57	5.21e-13
TC1300000569.mm.1	Ogn	-19.33	1.04e-09
TC0200005164.mm.1	Sulf2	-19.13	2.26e-16
TC0300000807.mm.1	S100a4	-18.27	1.59e-13
TC0900002044.mm.1	Slc37a2	-18.16	7.14e-18
TC0400002845.mm.1	Gm11223	-18.1	9.97e-10
TC1800000103.mm.1	Lama3	-17.9	1.74e-17
TC1600000447.mm.1	Tfrc	-17.85	1.51e-10
TC0100003679.mm.1	Ephx1	-17.48	1.63e-16
TC0X00003301.mm.1	Reps2	-17.38	1.82e-17
TC1300000958.mm.1	Arrdc3	-16.85	4.62e-16
TC0200001006.mm.1	Dhrs9	-16.81	2.05e-13
TC0X00003209.mm.1	Kctd12b	-16.63	6.15e-16
TC0900000976.mm.1	Nedd4	-15.81	5.85e-07
TC0300001639.mm.1	Fabp4	-15.56	4.8e-11
TC0100002544.mm.1	Fn1	-15.45	7.58e-07
TC1700002571.mm.1	Cyp1b1	-15.44	0.0001
TC0100001319.mm.1	LOC100861894	-14.88	2.1e-14
TC0500002651.mm.1	Igfbp7	-14.68	0.0007
TC1700001173.mm.1	Rasgrp3	-14.64	1.03e-19
TC0700001815.mm.1	Gdpd3	-13.88	4.56e-06
TC1100003659.mm.1	Plxdc1	-13.5	6.53e-17
TC1100001635.mm.1		-13.46	1.6e-12
TC0900000574.mm.1		-13.39	9.35e-14
TC0900000576.mm.1		-13.3	5.78e-16
TC0X00001920.mm.1		-13.2	1.49e-19
TC0900000474.mm.1		-13.15	1.49e-07
TC1000000372.mm.1	Sesn1	-13.12	1.87e-11
TC0900002735.mm.1	Col12a1	-13.01	0.0012
TC0X00001703.mm.1		-12.69	2.65e-15
TC0X00001704.mm.1		-12.62	1.47e-12
TC1800000063.mm.1	Colec12	-12.54	1.38e-15
TC0300001856.mm.1	Ccna2	-12.51	4e-09
TC1100001636.mm.1	Mir6928	-12.42	3.66e-13
TC0100001381.mm.1	Rgs16	-12.33	1.7e-08
TC0600001009.mm.1		-12.31	5.57e-13
TC1900000529.mm.1	Kif11	-12.29	3.74e-09
TC0900001007.mm.1		-11.92	2.63e-16
TC0700001689.mm.1	Xylt1	-11.89	6.14e-20
TC1600001974.mm.1	Adamts1	-11.83	3.03e-14
TC0600000010.mm.1	Col1a2	-11.78	0.0003
TC1000000240.mm.1	Arhgap18	-11.72	3.88e-15
TC1500000308.mm.1	Dcstamp	-11.71	2.24e-13
TC1400000176.mm.1	Plau	-11.68	3.06e-16
TC0500003476.mm.1	Gm454	-11.62	4.58e-10
TC0500001648.mm.1	Nxpe5	-11.52	3.44e-09
TC0900000575.mm.1		-11.36	2.98e-13
TC1600000480.mm.1	Itgb5	-11.34	1.24e-16
TC0900002532.mm.1	Aph1c	-11.31	1.59e-19
TC0100000642.mm.1	Cyp27a1	-11.22	3.45e-14
TC0600001280.mm.1		-11.16	2.5e-15
TC0900001673.mm.1	Ccr3	-11.08	3.06e-08
TC1100001634.mm.1	Atp6v0a1	-11.04	4.25e-18
TC0X00001706.mm.1		-11.03	2.21e-14
TC1100000168.mm.1	Cnrip1	-10.82	8.6e-16
TC0400002275.mm.1	Atp6v0d2	-10.81	2.59e-18
TC0800000914.mm.1		-10.79	3.28e-12
TC1700000036.mm.1	Zdhhc14	-10.74	3e-13
TC1400001031.mm.1	Rcbtb2	-10.58	6.64e-16
TC1600000440.mm.1	Tm4sf19	-10.39	8.69e-13
TC0600001799.mm.1	LOC100862129	-10.33	0.0003
TC1700000937.mm.1	Trem2	-10.25	8.35e-11
TC0900003344.mm.1	Trf	-10.23	4.25e-13
TC1000002453.mm.1	Pdxk	-10.14	7.66e-16
TC0200005097.mm.1	Ada	-10.14	1.67e-12
TC0100002481.mm.1	Idh1	-10.13	6.43e-19
TC1000000636.mm.1	Egr2	-10.02	3.83e-17
TC1600000335.mm.1	St6gal1	-9.97	5.96e-18
TC0800000621.mm.1	Hpgd	-9.95	4.91e-09
TC1500001891.mm.1	Pdgfb	-9.87	1.28e-14
TC0300000627.mm.1	Fam198b	-9.74	4.88e-14
TC1500000207.mm.1	Cmbl	-9.7	8.84e-14
TC0500003516.mm.1	Gna12	-9.48	3.26e-18
TC0X00001921.mm.1		-9.44	1.84e-16
TC1500000175.mm.1	Ank	-9.34	5.38e-18
TC0400002272.mm.1		-9.17	1.04e-13
TC1300001558.mm.1	Hist1h2ak	-9.05	2.29e-09
TC1200001348.mm.1	Efr3b	-9.04	3.95e-17
TC0300002203.mm.1	Tmem144	-9.01	3.45e-14
TC0600001035.mm.1	Mgll	-8.99	1.48e-14
TC0100003191.mm.1	Cfhr2	-8.86	6.05e-17
TC0X00003241.mm.1	Ptchd1	-8.83	1.77e-13
TC1800000067.mm.1		-8.8	6.68e-14
TC0100003194.mm.1		-8.73	7e-13
TC1500000003.mm.1		-8.68	4.04e-12
TC1500001197.mm.1	Il7r	-8.62	1.88e-14
TC1900000572.mm.1	Entpd1	-8.59	3.66e-18
TC0X00001705.mm.1		-8.56	6.76e-13
TC0300000693.mm.1	Cd5l	-8.56	0.0002
TC0500002231.mm.1	Mxd4	-8.47	1.61e-16
TC0900001190.mm.1		-8.45	4.2e-12
TC1300001633.mm.1	Hist1h3e	-8.45	8.32e-12
TC0700000652.mm.1	Cebpa	-8.44	5.7e-19
TC1200002178.mm.1	Galc	-8.28	1.35e-15
TC0500002420.mm.1	Sel1l3	-8.25	5.48e-15
TC0900001184.mm.1		-8.24	7.49e-10
TC0500001025.mm.1	Spp1	-8.23	9.13e-16
TC0X00001322.mm.1	Wbp5	-8.21	6.84e-17
TC1400000350.mm.1	1810011H11Rik	-8.12	3.64e-09
TC0500003395.mm.1	Hip1	-8.11	1.6e-12
TC1100000646.mm.1	LOC100862216	-8	0.0008
TC0X00002302.mm.1		-7.99	1.08e-10
TC1900001420.mm.1		-7.86	1.23e-14
TC0800001737.mm.1	Gas6	-7.83	3.08e-11
TC0100001173.mm.1	Rab7b	-7.79	9.6e-19
TC0300001197.mm.1		-7.77	4.99e-18
TC0700002617.mm.1	Atp1a3	-7.77	8.03e-17
TC1100000185.mm.1	Glns-ps1	-7.71	1.02e-12
TC1900000763.mm.1	Pdcd4	-7.7	1.8e-14
TC0700004624.mm.1	Plk1	-7.7	5.92e-07
TC0300001941.mm.1		-7.69	3.24e-11
TC0700004291.mm.1	Sult1a1	-7.64	4.35e-13
TC1200000203.mm.1	Rrm2	-7.56	1e-08
TC1100003693.mm.1	Top2a	-7.56	4.08e-08
TC0700003845.mm.1	Folr2	-7.52	9.72e-06
TC1100001849.mm.1	Kcnj2	-7.51	1.02e-10
TC0100003190.mm.1	Gm4788	-7.44	1.03e-13
TC1300002380.mm.1	Rasa1	-7.43	7.38e-16
TC1100004057.mm.1	Gm11710	-7.41	6.99e-17
TC1600000536.mm.1	Fstl1	-7.38	0.0093
TC1600001726.mm.1		-7.37	5.61e-08
TC1100004229.mm.1	Cbr2	-7.37	5.46e-07
TC1200001988.mm.1	Zfp36l1	-7.3	3.41e-11
TC1900001510.mm.1	Arhgap19	-7.26	1.41e-14
TC1400002387.mm.1	Rb1	-7.21	1.42e-12
TC0800002403.mm.1	Ifi30	-7.17	8.65e-17
TC1000001894.mm.1	Enpp1	-7.17	5.64e-14
TC1300000973.mm.1		-7.16	1.52e-12
TC0900000573.mm.1	Cadm1	-7.15	1.49e-16
TC0900000578.mm.1		-7.15	4.52e-14
TC0100003192.mm.1	Gm5834	-7.14	2.09e-15
TC0300000949.mm.1	Txnip	-7.14	3.19e-12
TC1900000175.mm.1	Pcna-ps2	-7.13	1.64e-14
TC1100001637.mm.1		-7.06	3.27e-14
TSUnmapped00000020.mm.1	Snx29	-7.04	2.33e-17
TC1300002381.mm.1		-7.04	5.92e-12
TC1200000334.mm.1	Agmo	-6.96	4.24e-16
TC1100001448.mm.1	Col1a1	-6.94	0.0079
TC1000003047.mm.1	Rassf3	-6.93	8.72e-19
TC0900002593.mm.1	Ccnb2	-6.92	8.63e-07
TC0800000912.mm.1	Rnf150	-6.89	1.61e-15
TC0300000159.mm.1	Nceh1	-6.88	7.94e-20
TC0X00002676.mm.1	Vsig4	-6.88	2.49e-05
TC0200005052.mm.1	Mafb	-6.86	1.31e-10
TC0200004848.mm.1	Abhd12	-6.85	7.35e-18
TC0X00001634.mm.1	Phka2	-6.83	3.86e-16
TC0200001145.mm.1		-6.79	3.46e-17
TC1900000375.mm.1		-6.77	6.76e-13
TC1500001570.mm.1	Fbxo32	-6.73	3.47e-15
TC0X00001922.mm.1	Slc9a7	-6.7	9.19e-16
TC0X00001700.mm.1	Arhgap6	-6.69	2.19e-18
TC0800000509.mm.1	Fat1	-6.69	5.49e-09
TC0800002356.mm.1	LOC100861638	-6.61	3.46e-11
TC0600001606.mm.1	Emp1	-6.58	3.99e-09
TC0200004811.mm.1	Cd93	-6.51	1.24e-08
TC1100004058.mm.1	Gm11710	-6.5	2.13e-16
TC0900001189.mm.1		-6.49	9.41e-09
TC1300000245.mm.1	Hist1h2af	-6.47	2.4e-08
TC0800001244.mm.1	Pla2g15	-6.46	5.68e-15
TC1200001397.mm.1	Rhob	-6.44	2.09e-13
TC0700003552.mm.1	Mfge8	-6.41	4.33e-13
TC0900001908.mm.1	Anln	-6.41	5.71e-09
TC1800000291.mm.1	Kif20a	-6.38	8.58e-07
TC1300000543.mm.1	Rnf144b	-6.37	8.05e-17
TC0300001364.mm.1	Cenpe	-6.27	2.65e-08
TC0200000492.mm.1	Ak8	-6.26	1.97e-14
TC0200002399.mm.1	Myl9	-6.25	6.8e-12
TC1200002411.mm.1	Ckb	-6.23	1.53e-14
TC0X00002301.mm.1		-6.22	1.17e-11
TC0100001387.mm.1	Glul	-6.19	1.17e-13
TC1000001067.mm.1	Gm19894	-6.15	7.78e-12
TC1400000322.mm.1	Nt5dc2	-6.14	4.67e-13
TC0900001005.mm.1	Fam214a	-6.11	9.43e-17
TC0300001758.mm.1	LOC100861946	-6.1	1.01e-12
TC1900000576.mm.1		-6.06	4.13e-14
TC0100003280.mm.1	Npl	-6.06	1.46e-08
TC0800000983.mm.1	Man2b1	-6.05	3.94e-18
TC1400001032.mm.1	Lpar6	-6.03	8.85e-13
TC0800002355.mm.1		-6.03	7.59e-11
TC0600001203.mm.1	Bhlhe40	-6.02	1.02e-10
TC1300000972.mm.1	Mef2c	-6	9.59e-14
TC0200004671.mm.1	Pcna	-5.96	4.34e-14
TC0300001232.mm.1	Cnn3	-5.96	0.0009
TC1100003817.mm.1	Dusp3	-5.95	4.09e-21
TC1000000532.mm.1		-5.95	4.34e-19
TC0200000597.mm.1	Fam129b	-5.93	9.73e-14
TC1600001263.mm.1		-5.92	5.41e-11
TC0300002718.mm.1	Csf1	-5.91	6.43e-06
TC1800000794.mm.1	Acaa2	-5.87	1.22e-15
TC0300000160.mm.1		-5.87	2.82e-13
TC0100001603.mm.1	Gm10521	-5.86	6.88e-15
TC0300001757.mm.1	Ect2	-5.85	1.39e-08
TC0700002918.mm.1	Gm5593	-5.81	5.91e-07
TC0100003207.mm.1	Rgs1	-5.78	2.1e-10
TC0600003320.mm.1	LOC100861780	-5.78	3.9e-10
TC0300000491.mm.1	P2ry1	-5.77	5.26e-16
TC0700003592.mm.1	Man2a2	-5.76	8.44e-16
TC1200001262.mm.1	Adssl1	-5.75	7.77e-11
TC1600001583.mm.1		-5.71	2.79e-17
TC1700002388.mm.1		-5.67	9.97e-10
TC0300002998.mm.1	Bank1	-5.62	2.96e-13
TC0600003071.mm.1	Apobec1	-5.6	7.59e-18
TC0500002233.mm.1	Gm15513	-5.55	6.04e-14
TC0700001876.mm.1	Itgax	-5.51	5.67e-11
TC1500002012.mm.1	Cerk	-5.5	3.11e-17
TC0700003533.mm.1		-5.5	9.68e-08
TC1100004157.mm.1	Timp2	-5.49	2.82e-12
TC1500000002.mm.1	Sepp1	-5.48	1.44e-11
TC0100000476.mm.1	Cd28	-5.46	4.7e-16
TC1400002394.mm.1		-5.46	2.54e-14
TC0500000929.mm.1		-5.46	3.52e-13
TC0900001191.mm.1		-5.46	8.53e-10
TC0400000869.mm.1	Dennd4c	-5.43	2.01e-18
TC1500002015.mm.1		-5.42	3.82e-18
TC0500000298.mm.1	Cenpa	-5.42	4.25e-12
TC0300002521.mm.1		-5.42	1.59e-10
TC1000003119.mm.1	Lrp1	-5.41	2.86e-18
TC1900001240.mm.1	Anxa1	-5.41	2.15e-11
TC1100000475.mm.1	Havcr2	-5.39	1.01e-07
TC0800002370.mm.1		-5.38	7.77e-05
TC1200002542.mm.1	Ighm	-5.37	3.8e-10
TC0800000707.mm.1	Lpl	-5.36	1.4e-14
TC0400000084.mm.1	Trp53inp1	-5.33	1.81e-15
TC0400000133.mm.1	Tmem64	-5.33	3.64e-15
TC0400003742.mm.1	Man1c1	-5.33	7.05e-14
TC1000001292.mm.1		-5.31	4.95e-12
TC0200001045.mm.1	Itga6	-5.28	1.72e-12
TC1500001410.mm.1	Klf10	-5.28	1.72e-11
TC0100001985.mm.1	Eya1	-5.25	1.17e-12
TC1000000895.mm.1	Mfsd12	-5.24	9.52e-16
TC0800001595.mm.1		-5.23	2.93e-07
TC1300001555.mm.1	Hist1h2bl	-5.22	1.15e-08
TC1500001585.mm.1	Mtss1	-5.19	7.2e-12
TC1000001020.mm.1	Tcp11l2	-5.18	9.92e-15
TC0100003021.mm.1	Zranb3	-5.18	4.76e-10
TC1100002549.mm.1	Hmmr	-5.18	7.96e-08
TC0900002451.mm.1	Kif23	-5.16	7.66e-08
TC1200001460.mm.1	Lpin1	-5.13	1.78e-15
TC1600002094.mm.1	Rcan1	-5.11	2.1e-14
TC1100000058.mm.1	Ap1b1	-5.11	3.58e-12
TC0100000858.mm.1	Agap1	-5.1	2.52e-16
TC0X00002430.mm.1	LOC100861843	-5.1	5.45e-06
TC0600003072.mm.1	Gdf3	-5.09	5.37e-10
TC0200003867.mm.1	Gm13710	-5.08	1.66e-09
TC0600003124.mm.1	Cd4	-5.07	4.03e-10
TC1400002746.mm.1	Gpr183	-5.06	5.68e-15
TC0300002955.mm.1	Hadh	-5.04	4.76e-17
TC1000000241.mm.1		-5.04	2.98e-11
TC1000000508.mm.1	Fabp7	-5.02	1.75e-07
TC0600002109.mm.1	Hipk2	-5.01	6.74e-15
TC1600001727.mm.1		-5.01	4.72e-09
TC0700002912.mm.1	Cd9-ps	-4.97	2.76e-12
TC0200004849.mm.1		-4.97	1.94e-11
TC1600001728.mm.1		-4.97	3.97e-09
TC0700000900.mm.1		-4.96	7.72e-12
TC0200004810.mm.1		-4.95	7.49e-11
TC1500002075.mm.1	Abcd2	-4.94	3.94e-13
TC1000001066.mm.1	Igf1	-4.88	4.04e-14
TC0400002271.mm.1	Wwp1	-4.87	2.13e-12
TC0200002426.mm.1	Lbp	-4.86	9.98e-15
TC0300001137.mm.1	Sort1	-4.86	1.1e-12
TC1000000215.mm.1	Ctgf	-4.86	0.0003
TC1700001941.mm.1		-4.85	5.1e-07
TC0400002270.mm.1		-4.84	1.35e-11
TC0200001927.mm.1	Bcl2l11	-4.84	3.94e-11
TC1300000177.mm.1	Hist1h2bn	-4.84	3.33e-09
TC0700001151.mm.1	Prc1	-4.84	4.3e-07
TC1900000373.mm.1	Klf9	-4.82	1.98e-14
TC1800000908.mm.1	Rttn	-4.81	8.33e-18
TC1700001299.mm.1	Epas1	-4.81	1.53e-14
TC1300001562.mm.1	Hist1h2an	-4.81	9.51e-09
TC1300000258.mm.1	Hist1h1c	-4.79	2.81e-11
TC0100003625.mm.1	Hmga2-ps1	-4.77	2.63e-17
TC1400001034.mm.1		-4.77	1.93e-11
TC0500003651.mm.1	Gm8615	-4.76	1.78e-12
TC1000001696.mm.1	Ulbp1	-4.76	8.31e-10
TC1300001242.mm.1	Plk2	-4.74	7.81e-12
TC1100004183.mm.1	Sgsh	-4.73	4.64e-17
TC1300001646.mm.1	Hist1h3a	-4.72	1.31e-09
TC1300000975.mm.1		-4.7	3.99e-11
TC1600000788.mm.1	Pros1	-4.7	8.65e-11
TC0300001634.mm.1	LOC100862399	-4.69	1.33e-09
TC1600001729.mm.1		-4.69	4.2e-09
TC0800001740.mm.1	Rasa3	-4.67	6.38e-17
TC0200000651.mm.1	Ptgs1	-4.67	3.34e-08
TC0100001382.mm.1	Rnasel	-4.67	6.94e-05
TC0400001639.mm.1	Stmn1	-4.66	8.72e-10
TC1400001972.mm.1	Gm3601	-4.64	4.71e-15
TC1600001725.mm.1		-4.64	2.27e-08
TC1700000528.mm.1	Abcg1	-4.63	2.91e-16
TC1000003077.mm.1		-4.63	2.12e-12
TC1500000008.mm.1	Oxct1	-4.63	3.3e-12
TC1000001293.mm.1	Bbs10	-4.62	9.44e-17
TC1100001882.mm.1	Cd300a	-4.62	2.09e-15
TC0600002108.mm.1		-4.62	2.96e-15
TC1600001191.mm.1	Emp2	-4.62	1.55e-09
TC1600001723.mm.1		-4.61	5.02e-10
TC0400001957.mm.1	Clstn1	-4.6	7.87e-13
TC0700001644.mm.1	Mical2	-4.59	2.21e-14
TC0100003129.mm.1	Nav1	-4.59	7.93e-13
TC0100003483.mm.1	Mgst3	-4.59	2.49e-12
TC1200001990.mm.1	Actn1	-4.58	1.8e-12
TC1300002543.mm.1	Ccnb1	-4.58	5.02e-07
TC0X00000801.mm.1	Tmem47	-4.58	3.6e-05
TC0200000393.mm.1	Pnpla7	-4.56	4.09e-15
TC1000001289.mm.1		-4.56	7.92e-12
TC0800001596.mm.1		-4.56	8.84e-09
TC0500003376.mm.1	Lat2	-4.54	6.64e-16
TC1000001291.mm.1		-4.53	1.12e-13
TC0900001056.mm.1	Cd109	-4.52	5.78e-16
TC0400003633.mm.1	Nkain1	-4.51	4.42e-13
TC0700001455.mm.1	Rrm1	-4.51	2.23e-08
TC1100000081.mm.1	Aebp1	-4.48	9.54e-05
TC1600001262.mm.1	Fgd4	-4.47	3.48e-13
TC0M00000008.mm.1	mt-Tk	-4.47	4.54e-07
TC1000001621.mm.1	Mmp19	-4.45	3.25e-09
TC1000000937.mm.1	Chst11	-4.43	4.06e-13
TC0200000274.mm.1	Plxdc2	-4.43	6.99e-09
TC1300001635.mm.1	Hist1h2bf	-4.43	9e-08
TC1300001556.mm.1	Hist1h2aj	-4.42	1.44e-08
TC1700000402.mm.1	Tmem8	-4.42	5.8e-08
TC1100003059.mm.1	Tnfsfm13	-4.41	2.9e-11
TC0200001216.mm.1		-4.37	6.69e-16
TC1900000184.mm.1	Rab3il1	-4.37	6.08e-13
TC0600003148.mm.1	Cd9	-4.34	4.01e-13
TC1200001306.mm.1	Ncapg2	-4.34	2.05e-12
TC0500000125.mm.1	Hgf	-4.34	3.53e-11
TC1800000068.mm.1		-4.33	1.04e-13
TC1400000862.mm.1	Arl11	-4.33	2.6e-11
TC0100001114.mm.1	Mgat5	-4.32	2.23e-16
TC1000002655.mm.1	Gas2l3	-4.32	2.74e-16
TC0200000598.mm.1		-4.32	8.14e-12
TC0100002846.mm.1		-4.32	6.47e-10
TC1300002689.mm.1	Gpx8	-4.32	5.18e-05
TC1900000508.mm.1	Kif20b	-4.31	7.76e-09
TC0100003026.mm.1	Mcm6	-4.3	9.1e-10
TC0200004756.mm.1	Snx5	-4.29	1.33e-18
TC1600000443.mm.1	Pcyt1a	-4.29	1.56e-18
TC0500001152.mm.1	Chek2	-4.29	3.19e-12
TC0400001594.mm.1	Eya3	-4.29	1.67e-11
TC1100004055.mm.1		-4.29	2.82e-07
TC0600001810.mm.1	Pdk4	-4.28	6.36e-13
TC0500002805.mm.1	Antxr2	-4.28	2.26e-10
TC1900001217.mm.1	Gcnt1	-4.27	3.1e-15
TC1000002050.mm.1	Fig4	-4.27	8.26e-11
TC1300000976.mm.1		-4.26	5.04e-09
TC1100001875.mm.1	Ttyh2	-4.25	4.25e-18
TC1100002207.mm.1	Tns3	-4.24	2.01e-16
TC0800000846.mm.1	Mcm5	-4.24	1.61e-07
TC1300001450.mm.1		-4.23	1.17e-14
TC0300000631.mm.1	Pdgfc	-4.23	1.04e-10
TC0100002545.mm.1		-4.23	1.13e-09
TC0200004454.mm.1	Ehd4	-4.21	4.78e-11
TC0400000800.mm.1		-4.2	2.71e-18
TC0700004065.mm.1	Nlrp10	-4.2	2.17e-13
TC0400003000.mm.1	Hacd4	-4.2	8.06e-12
TC1400002393.mm.1	Gm20290	-4.2	1.2e-10
TC0100002845.mm.1		-4.2	4.58e-09
TC0100003069.mm.1	Cdk18	-4.19	1.39e-13
TC0500000928.mm.1	Anxa3	-4.18	8.25e-12
TC0900001186.mm.1		-4.18	4.55e-11
TC0200000246.mm.1	Mir511	-4.18	1.33e-08
TC0800001639.mm.1	Shcbp1	-4.18	3.82e-07
TC1700002647.mm.1	Zfp36l2	-4.17	1.19e-15
TC1500002013.mm.1		-4.17	8.34e-11
TC1700000039.mm.1		-4.17	1.32e-10
TC0400000567.mm.1	Smc2	-4.16	2.09e-10
TC1300001576.mm.1	Hist1h2ag	-4.16	3.45e-08
TC0400000519.mm.1	Tgfbr1	-4.14	3.39e-11
TC1500001196.mm.1		-4.12	9.48e-12
TC1600000700.mm.1	C330027C09Rik	-4.12	3.74e-09
TC0700001432.mm.1	Pde2a	-4.12	6.12e-06
TC1300002203.mm.1		-4.11	6.28e-12
TC0600003210.mm.1	Klrb1a	-4.1	7.73e-16
TC0100001121.mm.1		-4.1	1.49e-14
TC0X00002298.mm.1		-4.1	2.97e-08
TC0200004568.mm.1	Bub1	-4.1	2.12e-06
TC1000001288.mm.1		-4.09	9.93e-10
TC1600002100.mm.1		-4.09	4.16e-09
TC0200000068.mm.1		-4.08	2.23e-16
TC1800001230.mm.1	Gnpda1	-4.08	6.59e-14
TC1800000069.mm.1	Gm10554	-4.08	5.49e-11
TC1100003910.mm.1		-4.07	1.91e-16
TC1000002714.mm.1	Plxnc1	-4.07	1.03e-11
TC1700002324.mm.1	Ptprs	-4.07	5.85e-11
TC1800000050.mm.1	Fabp5l2	-4.06	2.2e-12
TC0500002528.mm.1	Atp8a1	-4.06	4.13e-12
TC1500001040.mm.1	Mettl7a1	-4.05	1.06e-16
TC0X00003236.mm.1	Sat1	-4.05	2.31e-11
TC0200003109.mm.1	Hnmt	-4.05	5.61e-08
TC1000001695.mm.1		-4.03	1.02e-11
TC1300001265.mm.1	Il6st	-4	2.02e-13
TC0700001624.mm.1	Wee1	-3.99	2.23e-16
TC0200003117.mm.1	Gm13416	-3.99	9.35e-11
TC0X00002429.mm.1	Gm20252	-3.99	1.79e-06
TC1600000138.mm.1	Snx29	-3.98	2.93e-18
TC1600000662.mm.1	Cd200r1	-3.98	6.86e-14
TC1200000016.mm.1	Dnmt3a	-3.98	1.23e-13
TC1600001254.mm.1	Mcm4	-3.98	7.47e-11
TC0900001009.mm.1	Myo5a	-3.97	2.06e-13
TC1100002764.mm.1		-3.97	1.63e-10
TC0400000166.mm.1		-3.97	2.89e-08
TC0100001172.mm.1	Ctse	-3.97	2.18e-07
TC1200000571.mm.1		-3.96	2.37e-07
TC0400001668.mm.1	Fuca1	-3.95	5.01e-14
TC0900002728.mm.1	Slc17a5	-3.95	5.27e-10
TC0700002989.mm.1	Fcgrt	-3.95	5.72e-10
TC0200002301.mm.1	Tpx2	-3.95	9.09e-07
TC1300001052.mm.1	Arsb	-3.93	7.35e-12
TC0800001863.mm.1	Ckap2	-3.93	1.96e-07
TC1100000638.mm.1	Gpx3	-3.92	1.81e-13
TC1000001133.mm.1	Hal	-3.92	1.79e-08
TC1500001962.mm.1		-3.9	8.25e-15
TC0400000275.mm.1	Rragd	-3.9	2.71e-13
TC1900000087.mm.1		-3.9	3.72e-09
TC0300001954.mm.1		-3.89	4.86e-09
TC1500001580.mm.1		-3.88	2.87e-13
TC1300001639.mm.1		-3.88	3.74e-06
TC0100001878.mm.1		-3.87	1.76e-12
TC1300001814.mm.1	F13a1	-3.87	3.62e-06
TC1800001587.mm.1	Gm14328	-3.86	2.71e-13
TC1500000392.mm.1	Deptor	-3.85	9.14e-19
TC0100000282.mm.1	Npas2	-3.85	2.96e-15
TC0900000046.mm.1	Mmp12	-3.85	3.26e-12
TC0500002580.mm.1	Tec	-3.84	4.25e-15
TC0400001476.mm.1		-3.83	4.43e-14
TC0100001543.mm.1		-3.83	6.56e-13
TC1400001896.mm.1	Txndc16	-3.82	8.54e-14
TC1200001110.mm.1	Evl	-3.82	1.99e-13
TC0800003031.mm.1	Cotl1	-3.82	2.39e-09
TC0X00003275.mm.1	Gm15243	-3.82	4.9e-09
TC1500001181.mm.1	Gm2310	-3.82	1.02e-07
TC0500002268.mm.1	Wfs1	-3.81	7.8e-13
TC1300000180.mm.1		-3.81	5.68e-06
TC1300001566.mm.1		-3.81	5.68e-06
TC0200000062.mm.1	Gm13391	-3.8	3.98e-12
TC0100003286.mm.1	LOC100861882	-3.8	6.1e-10
TC1000001868.mm.1	Eya4	-3.79	3.26e-18
TC0900001979.mm.1	Aplp2	-3.79	5.86e-15
TC1300000974.mm.1		-3.79	1.29e-07
TC0200001144.mm.1	Gm14461	-3.77	3.92e-16
TC0400002709.mm.1	Tmem245	-3.77	1.44e-14
TC0600001038.mm.1		-3.77	1.59e-13
TC1500001578.mm.1	Tmem65	-3.76	8.6e-17
TC0200000746.mm.1		-3.75	1.16e-09
TC0100002349.mm.1	Pgap1	-3.73	1.36e-13
TC0400002273.mm.1		-3.72	9.06e-09
TC1000002183.mm.1		-3.71	9.52e-16
TC1300001777.mm.1	Serpinb6a	-3.71	1.01e-14
TC0800002503.mm.1	Tmem184c	-3.71	2.85e-14
TC0X00002299.mm.1		-3.71	1.25e-07
TC0300001193.mm.1	Lrrc39	-3.7	1.38e-13
TC1300001722.mm.1	Sox4	-3.7	2.69e-13
TC0200004450.mm.1	Gm13998	-3.69	3.8e-12
TC0200004410.mm.1	Gpr176	-3.69	1.52e-08
TC1700000777.mm.1	Olfr111	-3.68	7.41e-15
TC1500000066.mm.1	Lmbrd2	-3.68	8.4e-15
TC0600003236.mm.1	Clec7a	-3.67	2.12e-12
TC1500001586.mm.1		-3.67	1.31e-09
TC0100003500.mm.1	Nuf2	-3.67	2.32e-07
TC0200000702.mm.1	Nek6	-3.65	4.21e-14
TC0300002195.mm.1	Fnip2	-3.65	4.21e-14
TC0800001594.mm.1	Nrp1	-3.64	2.35e-11
TC1800000200.mm.1	Mocos	-3.64	6.28e-11
TC0900003199.mm.1	Tgfbr2	-3.64	3.65e-10
TC0500003169.mm.1	Tpcn1	-3.64	6.46e-09
TC0400001336.mm.1	Gm12957	-3.64	5.65e-08
TC0600001440.mm.1	Pianp	-3.63	1.84e-15
TC0600001037.mm.1		-3.63	6.72e-12
TC0600001137.mm.1		-3.63	4.01e-08
TC1600000184.mm.1	Snai2	-3.63	1.72e-06
TC1000002062.mm.1	Foxo3	-3.62	1.65e-16
TC0800002159.mm.1		-3.6	4.57e-14
TC0700003534.mm.1		-3.6	1.19e-06
TC0800002471.mm.1	Large	-3.59	2.75e-16
TC1800000535.mm.1	Snx24	-3.59	2.47e-12
TC0200000636.mm.1	Gsn	-3.59	1.03e-08
TC0500001300.mm.1	Ksr2	-3.58	2.07e-14
TC0700001409.mm.1	Ucp2	-3.58	3.18e-14
TC0700004487.mm.1	Adam8	-3.58	1.86e-06
TC1900000188.mm.1	Fads1	-3.57	7.39e-13
TC0300000060.mm.1	Fabp5	-3.56	7.55e-14
TC0100001424.mm.1	Gm15428	-3.56	3.32e-06
TC0800000937.mm.1	Asf1b	-3.56	1.56e-05
TC0100002866.mm.1	Pam	-3.55	1.08e-14
TC0900000702.mm.1	Gm6166	-3.55	3.18e-13
TC0X00000319.mm.1	Lonrf3	-3.55	3.57e-12
TC0400000034.mm.1		-3.55	1.28e-09
TC0800002358.mm.1	LOC100861650	-3.53	9.17e-09
TC1800000065.mm.1		-3.53	3.65e-08
TC0X00000958.mm.1	Kif4	-3.53	3.06e-06
TC0500002581.mm.1		-3.52	6.1e-10
TC1300002379.mm.1		-3.52	8e-10
TC0800000955.mm.1	Cacna1a	-3.51	1.7e-13
TC0100001550.mm.1	Aldh9a1	-3.51	5.93e-13
TC1000001287.mm.1		-3.51	1.04e-11
TCX_GL456233_random00000004.mm.1		-3.51	1.43e-09
TC0600003335.mm.1	Mgp	-3.51	1.61e-08
TC1600000728.mm.1		-3.5	3.97e-09
TC1300001451.mm.1	Gpr137b-ps	-3.48	1.24e-17
TC0600001462.mm.1	Vwf	-3.48	2.12e-13
TC0900000888.mm.1	Vps13c	-3.48	3.01e-12
TC0800002027.mm.1	Gm6100	-3.48	6.95e-12
TC1100004056.mm.1	Gm11709	-3.48	2.41e-10
TC1900000543.mm.1	Cep55	-3.47	7.92e-07
TC1700002608.mm.1		-3.47	0.0039
TC0900001210.mm.1	Tfdp2	-3.45	4.51e-16
TC1300001462.mm.1		-3.45	2.64e-12
TC0900000927.mm.1	Myo1e	-3.45	4.24e-09
TC0700002074.mm.1	Gm26143	-3.45	1.19e-08
TC0500003090.mm.1	Mlec	-3.44	5.14e-12
TC0400002189.mm.1	Asph	-3.43	8.23e-15
TC0700004273.mm.1	Lat	-3.43	2.97e-14
TC1600000464.mm.1	Osbpl11	-3.43	1.76e-13
TC0600002423.mm.1	Il12rb2	-3.43	2.58e-12
TC1500001698.mm.1	Slc45a4	-3.43	3.88e-11
TC1100001420.mm.1		-3.43	3.95e-09
TC1000002731.mm.1	Anapc15-ps	-3.43	3.15e-08
TC0200004547.mm.1	Ncaph	-3.43	8.48e-08
TC0200003103.mm.1	Mastl	-3.43	1.24e-07
TC1200001112.mm.1	Mir342	-3.42	7.93e-09
TSUnmapped00000129.mm.1	Mir342	-3.42	7.93e-09
TC1300000249.mm.1	Hist1h2bg	-3.42	1.61e-07
TC0200001776.mm.1	Nusap1	-3.42	2.55e-06
TC1700001484.mm.1	Thbs2	-3.42	2.14e-05
TC0900002415.mm.1	Tmem202	-3.41	3.39e-14
TC0X00003111.mm.1		-3.41	1.36e-13
TC1000003076.mm.1		-3.41	6e-11
TC1200001834.mm.1	Mis18bp1	-3.41	6.81e-10
TC1300000192.mm.1	Hist1h2bj	-3.41	8.26e-10
TC1700000038.mm.1		-3.41	3.82e-09
TC1100002001.mm.1	Slc26a11	-3.4	6.11e-16
TC1400001783.mm.1	Tspan14	-3.4	7.84e-16
TC0600002718.mm.1	Iqsec1	-3.4	1.33e-15
TC0200001757.mm.1	Casc5	-3.4	1.41e-07
TC1100003222.mm.1	Serpinf1	-3.4	1.39e-06
TC0900001147.mm.1		-3.4	2.6e-06
TC1600001641.mm.1	Atp6v1a	-3.39	2.65e-15
TC0100000864.mm.1		-3.39	1.14e-09
TC1700000111.mm.1		-3.39	7.58e-08
TC1500000835.mm.1	Tbc1d22a	-3.38	4.59e-15
TC0100003022.mm.1		-3.38	7.71e-09
TC1000001286.mm.1	Osbpl8	-3.37	8.92e-15
TC1800000536.mm.1		-3.37	9.97e-10
TC0500000297.mm.1	Slc35f6	-3.36	8.11e-14
TC0300000407.mm.1	Trpc4	-3.36	1.36e-12
TC0600000011.mm.1		-3.36	0.0003
TC0100001844.mm.1	Tmem206	-3.35	7.29e-15
TC0900001402.mm.1	Gpx1	-3.35	1.17e-13
TC0300001064.mm.1	Ptpn22	-3.35	6.48e-12
TC0900001906.mm.1	Gm10182	-3.35	5.18e-11
TC1200000135.mm.1	Gm22303	-3.35	1.08e-10
TC1100004000.mm.1	Abca9	-3.35	9.18e-10
TC1600001724.mm.1		-3.35	2.89e-08
TC0600000331.mm.1	Cald1	-3.35	6.12e-06
TC1400001671.mm.1	Stab1	-3.35	6.49e-06
TC1300001461.mm.1	Gpr137b	-3.34	1.7e-16
TC0100001602.mm.1	Cd84	-3.34	9.07e-15
TC1100000059.mm.1		-3.34	2.83e-09
TC0900002672.mm.1	Gm16353	-3.33	9.02e-10
TC0900002369.mm.1	Scamp5	-3.32	6.4e-16
TC1000003223.mm.1		-3.32	8.93e-14
TC0900002814.mm.1		-3.32	8.44e-08
TC0500003313.mm.1	Gusb	-3.31	2.57e-14
TC1200001030.mm.1	Ifi27	-3.31	5.26e-11
TC0700002053.mm.1	Pnpla2	-3.31	1.79e-10
TC0300000902.mm.1	Ctsk	-3.31	3.95e-10
TC0200000744.mm.1		-3.31	3.5e-09
TC1300002368.mm.1	Gm19363	-3.31	2.11e-08
TC1100003665.mm.1	Stac2	-3.3	6.68e-12
TC1300001641.mm.1	Hfe	-3.3	1.7e-11
TC1600000336.mm.1		-3.3	1.94e-11
TC0500001844.mm.1	Alox5ap	-3.3	2.63e-09
TC1300000173.mm.1	Hist1h2ai	-3.29	1.95e-10
TC0900000577.mm.1		-3.29	7.3e-10
TC0900001187.mm.1		-3.29	1.43e-07
TC0700004610.mm.1	Ccnd1	-3.28	2.61e-16
TC0100001542.mm.1		-3.28	8.82e-11
TC0500001695.mm.1	Lfng	-3.28	5.31e-10
TC0800001434.mm.1	A130014A01Rik	-3.28	4.26e-08
TC0300001587.mm.1	Depdc1a	-3.28	6.47e-07
TC0700001669.mm.1	Pde3b	-3.27	3.91e-10
TC0700002497.mm.1	Apoe	-3.26	2.65e-17
TC1000002509.mm.1	Mknk2	-3.26	7.65e-15
TC1200002120.mm.1	Vipas39	-3.26	2.21e-14
TC0800002456.mm.1	Gm10282	-3.26	1.22e-10
TC0900000414.mm.1		-3.26	1.08e-07
TC0600000388.mm.1	Tbxas1	-3.25	1.68e-12
TC1500000689.mm.1		-3.25	0.0002
TC1300002481.mm.1	Hexb	-3.24	7.21e-15
TC1300000199.mm.1	Gm11295	-3.24	3.49e-10
TC1700002468.mm.1	LOC100861864	-3.23	2.16e-09
TC0100001303.mm.1	Aspm	-3.23	6.03e-07
TC0700001008.mm.1	Igf1r	-3.22	2.88e-11
TC1500001577.mm.1	Gm20712	-3.22	1.99e-10
TC1200000960.mm.1		-3.22	2.29e-09
TC0800002479.mm.1		-3.22	3.97e-09
TC1800001181.mm.1	Tmem173	-3.22	1.23e-07
TC0900001376.mm.1	Hyal1	-3.21	5.96e-13
TC0300000809.mm.1	S100a6	-3.21	9.96e-11
TC0700003532.mm.1		-3.21	4.65e-08
TC1300000191.mm.1	Hist1h2bk	-3.21	1.09e-06
TC1500001576.mm.1		-3.2	1.31e-11
TC0400004065.mm.1	Gm13091	-3.2	1.72e-11
TC0300002797.mm.1	S1pr1	-3.2	1.32e-10
TC0100003438.mm.1	Gm16550	-3.2	2e-07
TC0100003783.mm.1	Cenpf	-3.2	2.93e-06
TC1700000775.mm.1	Olfr110	-3.19	1.57e-11
TC1600000193.mm.1	Pkp2	-3.19	7.62e-09
TC1200000666.mm.1		-3.18	3.16e-09
TC0500000397.mm.1	Acox3	-3.17	3.8e-17
TC1700002771.mm.1	Nme3	-3.17	1.7e-13
TC1300001069.mm.1	Wdr41	-3.17	6.15e-12
TC1600000663.mm.1		-3.17	1.92e-11
TC0600002610.mm.1	Rab11fip5	-3.17	9.29e-11
TC1500001195.mm.1		-3.17	4.68e-09
TC1900000409.mm.1	Smarca2	-3.16	1.56e-14
TC0200000603.mm.1	Angptl2	-3.16	1.64e-11
TC0800003192.mm.1		-3.15	1.61e-08
TC0100001250.mm.1		-3.14	2.08e-10
TC1600001461.mm.1	Atp13a3	-3.14	8.71e-10
TC1600001261.mm.1		-3.14	3.1e-08
TC1300001627.mm.1	Gm19658	-3.14	3.31e-05
TC0200003753.mm.1	Gpr155	-3.13	2.77e-15
TC1900001392.mm.1		-3.13	1.83e-12
TC1500000199.mm.1	Dap	-3.13	2.83e-09
TC1000002234.mm.1	Slc29a3	-3.12	4.68e-18
TC0600001036.mm.1		-3.12	9.09e-12
TC1300000260.mm.1	Hist1h2ab	-3.12	3.41e-08
TC1000001200.mm.1		-3.12	3.5e-07
TC0100001541.mm.1	Fam78b	-3.11	1.65e-16
TC0100003328.mm.1	Rasal2	-3.11	6.92e-13
TC1800000064.mm.1		-3.11	5.42e-12
TC1500001149.mm.1	LOC100862317	-3.11	1.77e-08
TC1100002947.mm.1	Wsb2-ps	-3.1	8.82e-12
TC0200001843.mm.1	Sord	-3.1	6.79e-11
TC1700002497.mm.1	Ndc80	-3.1	3.84e-07
TC0900002646.mm.1	LOC100861984	-3.1	2.08e-06
TC1900000186.mm.1	Fads3	-3.1	0.0011
TC0400003767.mm.1	Nipal3	-3.09	4.7e-16
TC0300000656.mm.1	Tmem154	-3.09	1.56e-11
TC0100001252.mm.1	Csrp1	-3.09	3.08e-11
TC0900000413.mm.1		-3.09	1.84e-09
TC1600000465.mm.1		-3.09	6.23e-09
TC0800001428.mm.1		-3.09	3.86e-07
TC0200000704.mm.1		-3.09	5.37e-07
TC0900001010.mm.1		-3.08	2.41e-10
TC0900001101.mm.1	Ttk	-3.08	2.24e-07
TC1700000585.mm.1	Myo1f	-3.07	1.91e-18
TC1000001679.mm.1	Syne1	-3.07	3.03e-14
TC0500000360.mm.1	Tacc3	-3.07	1.35e-07
TC0400000165.mm.1		-3.07	3.48e-07
TC1300000362.mm.1	Serpinb6b	-3.06	3.76e-11
TC1100002015.mm.1	Baiap2	-3.06	5.22e-11
TC0400001857.mm.1		-3.06	3.38e-08
TC0200003837.mm.1	Nckap1	-3.06	0.0006
TC0700004363.mm.1	Rgs10	-3.05	1.53e-12
TC0200004677.mm.1		-3.05	5.62e-10
TC0900000932.mm.1		-3.05	6.61e-10
TC1400001902.mm.1	Fermt2	-3.05	0.0024
TC0600000242.mm.1	Smo	-3.04	4.43e-14
TC1500000831.mm.1		-3.04	1.92e-10
TC1300000262.mm.1	Hist1h1a	-3.04	6.9e-07
TC0700000978.mm.1	Mtmr10	-3.03	6.39e-16
TC1600001123.mm.1		-3.03	1.9e-11
TC0300001342.mm.1	Dkk2	-3.03	1.39e-10
TC0400000870.mm.1		-3.03	1.57e-10
TC0300000852.mm.1	S100a11	-3.03	6.26e-10
TC0100002844.mm.1	St8sia4	-3.03	1.35e-09
TC0200002896.mm.1		-3.03	2.11e-09
TC0900000103.mm.1		-3.03	5.06e-06
TC0800000913.mm.1		-3.02	3.02e-11
TC0300001623.mm.1		-3.02	4.96e-11
TC1100002170.mm.1	H2afv	-3.02	5.01e-11
TC0700001989.mm.1	Lrrc27	-3.02	7.63e-11
TC0X00000362.mm.1	Zfp36l1-ps	-3.02	1.48e-09
TC1000003220.mm.1	Nt5dc3	-3.01	4.1e-11
TC1300001668.mm.1	Gm22358	-3.01	3.71e-09
TC0800002447.mm.1	Cyp4f18	-3.01	8.79e-08
TC0300002196.mm.1		-3.01	1.52e-07
TC0100002740.mm.1	Snora75	-3.01	0.0017
TC1200001643.mm.1	Tspan13	-3	1.1e-11
TC1600002055.mm.1	Mis18a	-3	4.89e-10
TC1600000340.mm.1		-3	2.13e-08
TC0900001652.mm.1	Kif15	-3	7.7e-08
TC0700000952.mm.1		-3	1.31e-07
TC0600001813.mm.1	Slc25a13	-2.99	1.65e-13
TC0900002321.mm.1	Cib2	-2.99	6.57e-12
TC1900000185.mm.1		-2.99	6.77e-10
TC0400003746.mm.1	Ldlrap1	-2.98	1.76e-14
TC1300001036.mm.1	Serinc5	-2.98	9.06e-14
TC0300001161.mm.1	Vav3	-2.98	1.64e-11
TC1600000431.mm.1		-2.98	2.37e-11
TC1400002621.mm.1	Tbc1d4	-2.98	2.79e-10
TC1100000294.mm.1	Ccdc88a	-2.98	4.28e-10
TC0800000709.mm.1		-2.98	1.15e-07
TC1700001428.mm.1		-2.97	2.44e-12
TC0100003023.mm.1		-2.97	1.87e-08
TC0200004511.mm.1	Gatm	-2.97	2.66e-06
TC1400002142.mm.1	Cryl1	-2.96	6.36e-14
TC1500000248.mm.1	Vps13b	-2.96	2.53e-12
TC0200002532.mm.1	Ube2c	-2.95	1.28e-05
TC1000001290.mm.1		-2.94	6.22e-11
TC1300001407.mm.1	Gm10357	-2.94	8.1e-11
TC0600001389.mm.1		-2.94	5.1e-10
TC0100003064.mm.1	Gm8532	-2.94	1.13e-08
TC1400000347.mm.1	Ercc6	-2.93	7.89e-11
TC0Y00000264.mm.1	Gm20775	-2.92	1.03e-09
TC1300002369.mm.1		-2.92	2.15e-09
TC1000000548.mm.1	Vsir	-2.92	3.45e-09
TC0200000277.mm.1	Gm20038	-2.92	6.64e-09
TC0700003570.mm.1	Anpep	-2.91	3.57e-13
TC0200003436.mm.1	Scai	-2.91	7.74e-13
TC0100002965.mm.1	Steap3	-2.91	2.81e-11
TC1300000074.mm.1		-2.91	1.96e-10
TC0900001993.mm.1		-2.91	5.1e-07
TC0600001722.mm.1	Rassf8	-2.9	2.09e-15
TC1900001336.mm.1	Ak3	-2.9	1.48e-13
TC1800000503.mm.1	Dmxl1	-2.9	1.78e-11
TC0200000281.mm.1		-2.9	1.76e-07
TC1400000924.mm.1	Kif13b	-2.89	2.63e-15
TC1200002150.mm.1	Cep128	-2.89	3.79e-14
TC0500001297.mm.1	Wsb2	-2.88	1.74e-17
TC1900000748.mm.1	Add3	-2.88	1.09e-13
TC1300002589.mm.1		-2.88	4.13e-11
TC1100004053.mm.1	Cd300ld	-2.88	6.54e-10
TC1300002482.mm.1		-2.87	3.36e-10
TC1500000070.mm.1		-2.87	4.88e-10
TC0700001368.mm.1	Lrrc32	-2.87	8.47e-09
TC0500000126.mm.1		-2.87	1e-07
TC0800002421.mm.1	Haus8	-2.86	2.65e-15
TC0900002533.mm.1	Rab8b	-2.86	1.92e-14
TC0100002702.mm.1	Slc16a14	-2.86	1.17e-12
TC0400002980.mm.1	Plin2	-2.86	6.67e-09
TC0700003804.mm.1	Slco2b1	-2.86	7.38e-08
TC0X00000169.mm.1	Gpr34	-2.86	1.22e-07
TC0100001877.mm.1	Plxna2	-2.85	3.86e-15
TC0600001042.mm.1	Tpra1	-2.85	1.12e-13
TC0400004177.mm.1	Akap2	-2.85	2.63e-13
TC0800001741.mm.1		-2.85	3.3e-10
TC0900002512.mm.1		-2.85	1.48e-09
TC0900001183.mm.1		-2.85	3.53e-09
TC1500000031.mm.1	Dab2	-2.85	1.65e-06
TC1000001869.mm.1	Gm24655	-2.85	0.0001
TC1600001316.mm.1	Comt	-2.84	1.19e-14
TC0500002458.mm.1	Arap2	-2.84	1.86e-12
TC1300001100.mm.1	Enc1	-2.84	3.38e-12
TC0800000712.mm.1	Gm15717	-2.84	2.44e-11
TC1300001902.mm.1	Dtnbp1	-2.84	2.74e-10
TC0900002535.mm.1	Gm19279	-2.84	7.05e-10
TC0300002114.mm.1	Rarres1	-2.84	1.63e-09
TC0100003754.mm.1	Tgfb2	-2.84	2.73e-09
TC0100003319.mm.1	Soat1	-2.83	4.81e-15
TC0500002343.mm.1	Qdpr	-2.83	2.59e-14
TC0X00001069.mm.1	Tlr13	-2.83	1.85e-12
TC1000000177.mm.1	Gm1972	-2.83	1.58e-10
TC0300000445.mm.1		-2.83	6.45e-10
TC1800000723.mm.1		-2.83	2.11e-09
TC1000001682.mm.1		-2.83	2.5e-09
TC1000002716.mm.1		-2.83	2.78e-09
TC1000001253.mm.1	Gm15664	-2.83	5.21e-09
TC0300001247.mm.1	Bcar3	-2.82	1.05e-12
TC1700001122.mm.1	Gm20703	-2.82	3.97e-10
TC1300000250.mm.1	Hist1h4d	-2.82	2.08e-07
TC1500000221.mm.1	Sdc2	-2.82	1.44e-06
TC1900001419.mm.1	Lipa	-2.81	3.94e-18
TC0300001703.mm.1	Gyg	-2.81	7.98e-16
TC1100001675.mm.1	Gm20659	-2.81	1.94e-11
TC0400001856.mm.1	Dhrs3	-2.81	2.29e-08
TC0100003136.mm.1		-2.81	1.01e-07
TC1200001464.mm.1	Pqlc3	-2.79	1.98e-13
TC0100002843.mm.1		-2.79	1.69e-08
TC0100002872.mm.1		-2.79	3.35e-07
TC1600000798.mm.1		-2.79	1.83e-05
TC0500000862.mm.1	Thap6	-2.78	5.99e-13
TC0800002310.mm.1	Cpe	-2.78	6.51e-11
TC0200004197.mm.1		-2.78	5.93e-10
TC0900002391.mm.1	Loxl1	-2.78	8.55e-05
TC1100000609.mm.1	Kif3a	-2.77	1.48e-13
TC1200000865.mm.1	Cipc	-2.77	3.38e-13
TC1700001598.mm.1	Tnfrsf12a	-2.77	2.53e-09
TC1200001324.mm.1	Cdca7l	-2.76	6.38e-14
TC0600002688.mm.1	Abtb1	-2.76	1.28e-13
TC0X00002482.mm.1	Pls3	-2.76	7.17e-10
TC1000003048.mm.1		-2.76	6.29e-08
TC1200000833.mm.1	Fos	-2.76	0.0001
TC0900000412.mm.1	Vwa5a	-2.75	8.71e-13
TC0400002726.mm.1		-2.75	8.68e-11
TC1400002756.mm.1	Ggact	-2.75	6.69e-10
TC0300000488.mm.1		-2.75	9.24e-08
TC1300001353.mm.1	Hmgcs1	-2.75	0.0003
TC1700002326.mm.1		-2.74	8.47e-10
TC0200002897.mm.1		-2.74	9.06e-09
TC0300000487.mm.1	Gm19816	-2.74	1.5e-08
TC0100001025.mm.1	Serpinb12	-2.74	9.08e-05
TC0300001378.mm.1	Slc39a8	-2.73	6.52e-15
TC1700002183.mm.1	Klc4	-2.73	6.87e-14
TC0200000591.mm.1	Sh2d3c	-2.73	1.6e-11
TC1700002386.mm.1		-2.73	6.31e-08
TC0300003012.mm.1	Gm25920	-2.73	6.43e-08
TC0100002645.mm.1	Serpine2	-2.73	1.16e-07
TC1300001033.mm.1	Dhfr	-2.73	1.39e-06
TC1100003872.mm.1	Plekhm1	-2.72	2.81e-12
TC1200002500.mm.1	Gm6750	-2.72	1.36e-11
TC1000001198.mm.1	Atp2b1	-2.72	1.95e-11
TC0700003078.mm.1		-2.72	4.15e-11
TC0500003396.mm.1		-2.72	2.28e-08
TC0200000282.mm.1		-2.72	7.67e-07
TC1300000087.mm.1	Nid1	-2.72	0.0003
TC0700004665.mm.1	Vkorc1	-2.71	4.31e-12
TC1900000046.mm.1	Ctsf	-2.71	1.92e-11
TC0300001095.mm.1	Gm5547	-2.71	8.5e-11
TC1000003032.mm.1	Msrb3	-2.71	1.1e-09
TC0300002500.mm.1	Hist2h3c2	-2.71	1.45e-08
TC1300000181.mm.1	Hist1h2ao	-2.71	1.45e-08
TC0400002985.mm.1		-2.71	2.05e-08
TC1300001351.mm.1		-2.71	7.6e-07
TC1400001656.mm.1	Cacna1d	-2.71	5.29e-06
TC0600003375.mm.1	Ldhb	-2.7	2.08e-13
TC1100004282.mm.1	Mfsd11	-2.7	1.56e-12
TC0X00000690.mm.1	Slc6a8	-2.7	2.29e-12
TC1900001061.mm.1		-2.7	2.66e-12
TC0700000756.mm.1	Siglecf	-2.7	3.29e-10
TC1900001391.mm.1		-2.7	1.67e-08
TC0200001985.mm.1	Ptpra	-2.69	5.24e-16
TC1600000727.mm.1		-2.69	5.46e-13
TC0600000786.mm.1	Gm8566	-2.69	3.86e-12
TC1100001887.mm.1	Tmem104	-2.69	1.03e-11
TC0300000677.mm.1	Gm25188	-2.69	7.67e-10
TC1800000249.mm.1	Lims2	-2.69	8.9e-10
TC0500000494.mm.1	Ncapg	-2.69	1.13e-08
TC0500001664.mm.1		-2.69	1.02e-06
TC1700002321.mm.1	Plin3	-2.68	1.9e-14
TC1000001542.mm.1	Ctdsp2	-2.68	8.93e-14
TC0400002333.mm.1	Gng2-ps1	-2.68	2.98e-12
TC1200000021.mm.1	Adcy3	-2.68	3.55e-10
TC1600001722.mm.1	Alcam	-2.68	1.05e-09
TC1100002774.mm.1		-2.68	2.61e-09
TC0100000865.mm.1		-2.68	9.59e-09
TC1400000501.mm.1	Cdkn3	-2.68	0.0002
TC0500002232.mm.1	Zfyve28	-2.67	1.9e-15
TC0300001399.mm.1	Dnajb14	-2.67	5.36e-14
TC0100003210.mm.1	Rgs18	-2.67	4.31e-11
TC0200000741.mm.1	Arhgap15	-2.67	5.45e-10
TC0X00000181.mm.1	Maoa	-2.67	6.39e-09
TC1500001636.mm.1		-2.67	1.23e-06
TC1000002900.mm.1	Tmem19	-2.66	4.43e-14
TC0400001147.mm.1	Zcchc11	-2.66	2.02e-12
TCX_GL456233_random00000002.mm.1	Tmlhe	-2.66	2.1e-12
TC1500000787.mm.1	Parvg	-2.66	3.69e-12
TC1700002526.mm.1	Xdh	-2.66	3.25e-10
TC0600002111.mm.1		-2.66	3.91e-10
TC1000000181.mm.1	Gm16531	-2.66	7.3e-10
TC0X00003374.mm.1	Gm15261	-2.66	1.36e-09
TC0X00000643.mm.1	Mamld1	-2.66	8.17e-09
TC0200002167.mm.1		-2.66	4.54e-05
TC0900001302.mm.1	Topbp1	-2.65	9.98e-12
TC1700000419.mm.1	Crebrf	-2.65	4.77e-11
TC1400000948.mm.1		-2.65	1.41e-09
TC0400001065.mm.1		-2.65	8.69e-09
TC0800002547.mm.1		-2.65	1.8e-08
TC1300000174.mm.1	Hist1h3h	-2.65	2.56e-07
TC1800001728.mm.1	Socs6	-2.64	1.84e-14
TC1000001664.mm.1	Gm9770	-2.64	3.85e-14
TC0700003990.mm.1	Tpp1	-2.64	1.25e-11
TC0200000279.mm.1		-2.64	2.82e-07
TC0200001748.mm.1	Knstrn	-2.64	2.89e-07
TC1100001072.mm.1	Slc43a2	-2.63	4.16e-14
TC0500000054.mm.1	Abcb4	-2.63	9.07e-13
TC1500001581.mm.1	Gm24041	-2.63	8.76e-10
TC0200000599.mm.1		-2.63	1.22e-07
TC0100002033.mm.1	Mcm3	-2.63	2.2e-07
TC1300001561.mm.1	Hist1h3i	-2.63	1.26e-06
TC1600000726.mm.1	Cblb	-2.62	6.24e-13
TC0400001593.mm.1	Ptafr	-2.62	4.47e-12
TCUn_JH58430400000005.mm.1	Pisd-ps3	-2.62	4.85e-12
TC1200001725.mm.1	Heatr5a	-2.62	1.06e-10
TC1600000986.mm.1	Gm23406	-2.62	1.15e-08
TC1500002217.mm.1	Racgap1	-2.62	1.26e-06
TC0X00001614.mm.1		-2.62	1.89e-06
TC0800001789.mm.1		-2.62	6.79e-06
TC1100003583.mm.1	Pdk2	-2.61	5.99e-15
TC1600000150.mm.1	Mkl2	-2.61	1.37e-12
TC1000002656.mm.1		-2.61	7.28e-09
TC0400000812.mm.1		-2.61	9.55e-08
TC0800001788.mm.1		-2.61	1.73e-06
TC1000002341.mm.1	Cdk1	-2.61	2.18e-06
TC1200001333.mm.1	Gm6768	-2.61	2.6e-06
TC0400003366.mm.1	Kif2c	-2.61	1.72e-05
TC1200000664.mm.1	Rhoj	-2.6	8.01e-14
TC0300000051.mm.1		-2.6	1.85e-10
TC0100001431.mm.1	2810025M15Rik	-2.6	3.05e-08
TC0100001116.mm.1		-2.6	8.64e-08
TC0200000751.mm.1		-2.6	2.02e-07
TC0500000637.mm.1		-2.6	6.26e-06
TC0100003531.mm.1	Pcp4l1	-2.6	5.39e-05
TC1700002564.mm.1	Cdc42ep3	-2.59	2.08e-13
TC0500000286.mm.1	Hadhb	-2.59	1.04e-12
TC1500000501.mm.1	Gm7125	-2.59	4.25e-11
TC1100002429.mm.1	Sptbn1	-2.59	1.15e-10
TC0500002809.mm.1		-2.59	1.98e-08
TC0X00000646.mm.1		-2.59	4.25e-08
TC0400000085.mm.1	Ccne2	-2.59	4.57e-08
TC1600000524.mm.1	Gm22617	-2.59	4.12e-06
TC1600001068.mm.1	Gm22745	-2.59	4.12e-06
TC1900001430.mm.1	Gm23075	-2.59	4.12e-06
TC1100001763.mm.1	Gm11653	-2.59	0.0005
TC1500001996.mm.1	5031439G07Rik	-2.58	1.57e-12
TC0500003131.mm.1	Rfc5	-2.58	1.96e-11
TC0900001623.mm.1	Deb1	-2.58	5.62e-11
TC0700003571.mm.1		-2.58	5.79e-11
TC0100002576.mm.1	Tns1	-2.58	3.75e-10
TC0200000280.mm.1		-2.58	5.04e-07
TC1700001451.mm.1	Igf2r	-2.57	4.2e-14
TC0900002489.mm.1	Zwilch	-2.57	9.49e-09
TC0200001894.mm.1	Fgf7	-2.57	3.31e-08
TC1300001575.mm.1	Hist1h4i	-2.57	1.01e-07
TC0500002807.mm.1		-2.57	1.26e-07
TC1100002227.mm.1	Grb10	-2.57	9.59e-07
TC0900000854.mm.1	2810417H13Rik	-2.57	2.44e-06
TC0200005479.mm.1	Ganc	-2.56	9.3e-15
TC1400000513.mm.1	Lgals3	-2.56	5.86e-14
TC0300002123.mm.1	Gm20689	-2.56	2.08e-13
TC1300002667.mm.1	Map3k1	-2.56	3.17e-11
TC1300001564.mm.1	Hist1h4n	-2.56	3.54e-07
TC1200000959.mm.1	Gpr65	-2.56	4.26e-07
TC0500002882.mm.1	Hsd17b11	-2.55	1.49e-14
TC1300002740.mm.1	Nnt	-2.55	2.62e-12
TC0X00002995.mm.1	Gla	-2.55	4.42e-11
TC1700002387.mm.1		-2.55	5.48e-09
TC0500003472.mm.1	Mcm7	-2.55	1.95e-08
TC0900001994.mm.1		-2.55	3.13e-08
TC0500001428.mm.1	Kntc1	-2.55	3.44e-07
TC0400003885.mm.1	Fblim1	-2.54	3.4e-12
TC0400002337.mm.1	Gm11902	-2.54	3.8e-10
TC0900002534.mm.1		-2.54	1.93e-09
TC1000001199.mm.1		-2.54	5.42e-08
TC1700002609.mm.1		-2.54	0.0006
TC1000000365.mm.1	Mical1	-2.53	1.14e-14
TC0400002206.mm.1	Dpy19l4	-2.53	2.25e-13
TC0700001951.mm.1	Dock1	-2.53	1.74e-11
TC1100003159.mm.1	Ctns	-2.53	1.39e-10
TC0X00002307.mm.1	Atp11c	-2.53	5.45e-10
TC0400000638.mm.1		-2.53	1.55e-09
TC0100002642.mm.1	Ap1s3	-2.53	3.51e-09
TC0900001398.mm.1	Nicn1	-2.53	4e-08
TC1400000940.mm.1	Pbk	-2.53	8.41e-06
TC0X00002631.mm.1	Pola1	-2.52	9.44e-12
TC1500001963.mm.1	Nfam1	-2.52	2.14e-11
TC0800002522.mm.1	Tpd52-ps	-2.52	1.59e-10
TC0X00003304.mm.1		-2.52	3.04e-10
TC0300000485.mm.1	Mbnl1	-2.52	8.75e-09
TC0400001215.mm.1	Stil	-2.52	3.56e-07
TC0900001188.mm.1		-2.52	8.58e-07
TC1900000008.mm.1	Cpt1a	-2.52	9.6e-05
TC0500001214.mm.1		-2.52	0.0002
TC1200001297.mm.1		-2.51	4.28e-11
TC0100001879.mm.1		-2.51	9.56e-09
TC0100000863.mm.1	Gm26037	-2.51	1.81e-08
TC0100003330.mm.1		-2.51	2.05e-08
TC0X00002648.mm.1	Maged1	-2.51	2.07e-07
TC0700003446.mm.1		-2.51	1.11e-06
TC0500002266.mm.1	Man2b2	-2.5	2.47e-15
TC0200001617.mm.1	Gm13910	-2.5	3.59e-10
TC1100001880.mm.1	Gprc5c	-2.49	6.86e-14
TC0800000711.mm.1	Atp6v1b2	-2.49	2.66e-13
TC1700001209.mm.1	Galm	-2.49	4.7e-10
TC1900000255.mm.1	Lpxn	-2.49	9.92e-10
TC0X00001216.mm.1	Gm5945	-2.49	1.15e-09
TC0800002357.mm.1	Slc18a1	-2.49	1.91e-09
TC0300002374.mm.1	S100a1	-2.49	4.25e-09
TC0X00001578.mm.1	Gm15157	-2.49	6.61e-08
TC0200002895.mm.1		-2.49	5.56e-07
TC0900001992.mm.1		-2.49	8.54e-07
TC0200002204.mm.1	Gm19595	-2.49	9.21e-06
TC1100000789.mm.1	Specc1	-2.48	1.05e-13
TC1500001323.mm.1	March6	-2.48	1.08e-13
TC1700002201.mm.1	Gm16494	-2.48	1.03e-10
TC1200000647.mm.1	Prkch	-2.48	1.37e-09
TC1300001634.mm.1	Hist1h2ae	-2.48	1.81e-08
TC1300000247.mm.1	Hist1h3f	-2.48	4.19e-08
TC1300001631.mm.1	Hist1h4f	-2.48	7.12e-08
TC1700002607.mm.1		-2.48	0.0023
TC0400003888.mm.1	Plekhm2	-2.47	9.09e-15
TC0500000778.mm.1	Hmgn2-ps1	-2.47	6.32e-11
TC1000000626.mm.1	Jmjd1c	-2.47	1.02e-10
TC1100003561.mm.1	Abcc3	-2.47	6.28e-10
TC1700001433.mm.1		-2.47	1.2e-08
TC0700003530.mm.1	AU020206	-2.47	9.85e-08
TC1700002389.mm.1		-2.47	3.59e-07
TC1500000805.mm.1	Atxn10	-2.46	4.82e-13
TC1500001033.mm.1	Dip2b	-2.46	6.8e-11
TC0700001442.mm.1	Anapc15	-2.46	2.87e-09
TC0900000370.mm.1	Siae	-2.46	7.73e-09
TC0600002690.mm.1	Mcm2	-2.46	2.22e-08
TC1500001568.mm.1	Atad2	-2.46	2.55e-08
TC1300001903.mm.1		-2.46	4.29e-08
TC1800000966.mm.1	Gm23350	-2.46	9.32e-08
TC1300000007.mm.1		-2.46	4.42e-07
TC0700003443.mm.1		-2.46	7.17e-07
TC0900000223.mm.1	Bbs9	-2.45	5.89e-16
TC0700001886.mm.1	Bag3	-2.45	1.95e-11
TC0700002718.mm.1	Kcnk6	-2.45	6.98e-10
TC0900002536.mm.1		-2.45	6.81e-09
TC1300000255.mm.1	Hist1h2bc	-2.45	1.4e-08
TC0200000745.mm.1		-2.45	2.3e-08
TC0600003217.mm.1		-2.45	2.34e-06
TC0400002118.mm.1		-2.45	2.35e-06
TC0300000483.mm.1		-2.45	2.99e-06
TC0600000308.mm.1	Exoc4	-2.44	4.38e-15
TC0700000896.mm.1	Nav2	-2.44	6.88e-15
TC0400003821.mm.1	Pink1	-2.44	5.45e-14
TC0600003250.mm.1	Klra17	-2.44	9.15e-08
TC1600001734.mm.1		-2.44	9.84e-07
TC0900003326.mm.1	Ccpg1	-2.43	1.61e-14
TC0400001101.mm.1	Gm12727	-2.43	3.72e-14
TC1800000655.mm.1	Wdr7	-2.43	5.86e-14
TC1000001768.mm.1	Phactr2	-2.43	8.15e-14
TC0700001888.mm.1	Inpp5f	-2.43	1.24e-13
TC0100003649.mm.1	Smyd3	-2.43	1.83e-12
TC1500000658.mm.1	Lgals1	-2.43	1.03e-10
TC1100000641.mm.1	Gm2a	-2.43	2.02e-10
TC1600000444.mm.1		-2.43	1.03e-09
TC1300001652.mm.1	Hist1h2ba	-2.43	3.3e-09
TC0600002890.mm.1	LOC100862120	-2.43	6.33e-09
TC0300000486.mm.1		-2.43	2.72e-07
TC0900000918.mm.1	Anxa2	-2.43	2.62e-06
TC1700002602.mm.1		-2.43	0.0012
TC1500000693.mm.1	Syngr1	-2.42	9.35e-14
TC1300000607.mm.1	Gadd45g	-2.42	1.34e-11
TC1700001439.mm.1	Pacrg	-2.42	2.58e-10
TC0500003479.mm.1	Got2-ps1	-2.42	4.2e-10
TC0200004194.mm.1	Gm13803	-2.42	1.71e-09
TC1200000594.mm.1		-2.42	3.95e-08
TC0600000772.mm.1	Mad2l1	-2.42	1.09e-06
TC0300000632.mm.1		-2.42	1.69e-06
TC0200000283.mm.1		-2.42	2.41e-06
TC1100003470.mm.1	Prr11	-2.42	3.48e-06
TC1700001105.mm.1	Epb41l3	-2.42	5.73e-06
TC0200005271.mm.1	Aurka	-2.42	6.53e-06
TC1900001562.mm.1	Scd1	-2.42	1.04e-05
TC1100000891.mm.1	Ctc1	-2.41	3.69e-15
TC1400001524.mm.1	Gng2	-2.41	2.92e-13
TC1800001404.mm.1	Ndst1	-2.41	7.49e-13
TC0600001536.mm.1	Gabarapl1	-2.41	9.56e-13
TC0200005471.mm.1	Ak1	-2.41	1.64e-12
TC1400000742.mm.1	Abhd4	-2.41	1.76e-10
TC0200000747.mm.1		-2.41	4.26e-10
TC0200001002.mm.1	Nostrin	-2.41	1.72e-09
TC1400001931.mm.1	Wdhd1	-2.41	1.39e-08
TC1300000175.mm.1	Hist1h2bm	-2.41	1.74e-07
TC0800002478.mm.1		-2.41	1.75e-06
TC0500001806.mm.1	Gm6054	-2.4	1.26e-14
TC1200000528.mm.1	Fancm	-2.4	1.45e-12
TC1200000665.mm.1		-2.4	5.87e-09
TC1600000140.mm.1		-2.4	3.1e-08
TC0100003247.mm.1		-2.4	4.04e-07
TC0700003444.mm.1		-2.4	5.43e-07
TC1100001592.mm.1	Igfbp4	-2.4	7.98e-05
TC0X00003147.mm.1	Gm25107	-2.4	0.0006
TC1400001942.mm.1	Gm6055	-2.39	1.24e-13
TC0200002395.mm.1	Epb41l1	-2.39	2e-13
TC1600000981.mm.1	Sod1	-2.39	2.49e-13
TC0100001010.mm.1	Gm10193	-2.39	2.07e-09
TC1100001421.mm.1		-2.39	3.78e-09
TC0500000052.mm.1	Abcb1b	-2.39	6.37e-09
TC0500002791.mm.1		-2.39	1.87e-06
TC1000001680.mm.1		-2.39	3.18e-06
TC0900000857.mm.1		-2.39	1.48e-05
TC1100001761.mm.1		-2.39	0.0002
TC0800000961.mm.1	Gm19820	-2.39	0.002
TC1100001660.mm.1	Nbr1	-2.38	6.5e-17
TC0900001345.mm.1	Dusp7	-2.38	2.38e-11
TC1800000714.mm.1	Ldlrad4	-2.38	4.55e-11
TC0400002453.mm.1	Gm12397	-2.38	3.1e-10
TC0600002965.mm.1	Plxnd1	-2.38	1.16e-09
TC1200000649.mm.1		-2.38	4.7e-09
TC0100003814.mm.1	Dtl	-2.38	9.76e-09
TC0100002416.mm.1		-2.38	3.03e-08
TC0100003332.mm.1		-2.38	4.66e-08
TC1300000932.mm.1		-2.38	1.19e-05
TC0700004612.mm.1	Tpcn2	-2.37	4.98e-13
TC0600002056.mm.1	Wdr91	-2.37	1.75e-12
TC0100003751.mm.1	Lyplal1	-2.37	4.7e-12
TC0400003890.mm.1	Ddi2	-2.37	6.56e-11
TC0500002808.mm.1		-2.37	2.99e-10
TC0900002541.mm.1	Tpm1	-2.37	1.26e-09
TC0300001400.mm.1		-2.37	2.46e-08
TC0700003445.mm.1		-2.37	1.15e-05
TC1900001079.mm.1		-2.37	1.21e-05
TC1100004153.mm.1	Gm24060	-2.37	1.99e-05
TC1100001756.mm.1	Tanc2	-2.37	0.0002
TC0300001635.mm.1		-2.36	9.12e-12
TC0200004943.mm.1	Pxmp4	-2.36	4.22e-11
TC1300001155.mm.1	Cd180	-2.36	1.91e-09
TC1700000114.mm.1		-2.36	2.64e-08
TC1100001329.mm.1	Ska2	-2.36	3.31e-08
TC1800001024.mm.1	Gm7665	-2.36	3.68e-08
TC0200003806.mm.1	Fkbp7	-2.36	9.97e-08
TC0200003757.mm.1		-2.36	2.72e-06
TC0100000462.mm.1	Bmpr2	-2.36	4.18e-06
TC0200001741.mm.1	Bub1b	-2.36	2.68e-05
TC1300002636.mm.1		-2.36	7.39e-05
TC0500000496.mm.1	Gm7931	-2.35	2.53e-11
TC1700002524.mm.1	LOC432823	-2.35	1.78e-09
TC1800001338.mm.1	Ppic	-2.35	2.14e-08
TC1200000319.mm.1	Ankmy2	-2.34	3.63e-12
TC0300001624.mm.1	Tpd52	-2.34	1.11e-10
TC1300002341.mm.1	Arsk	-2.34	2.63e-09
TC0200001203.mm.1	Itgav	-2.34	1.68e-08
TC0M00000024.mm.1	mt-Ty	-2.34	5.42e-07
TC0100000378.mm.1		-2.34	1.21e-06
TC1400002636.mm.1		-2.34	0.0001
TC1100000822.mm.1	Pmp22	-2.33	3.79e-12
TC1900000711.mm.1	Cnnm2	-2.33	5.59e-12
TC0600001325.mm.1	Gm4875	-2.33	5.99e-12
TC1600001805.mm.1	Crybg3	-2.33	6.68e-10
TC0200001928.mm.1		-2.33	4.31e-09
TC0800002474.mm.1		-2.33	1.71e-08
TC0900000219.mm.1		-2.33	2.26e-08
TC0200000278.mm.1		-2.33	1.02e-07
TC0100001885.mm.1		-2.33	4.32e-07
TC1500001431.mm.1	Lrp12	-2.32	6.18e-15
TC1300000278.mm.1	BC005537	-2.32	3.73e-12
TC0600000648.mm.1	Chn2	-2.32	4.19e-12
TC0700002779.mm.1	Cd22	-2.32	1.5e-10
TC1000000566.mm.1	Lrrc20	-2.32	3.2e-10
TC1200000067.mm.1		-2.32	4.56e-08
TC0700001646.mm.1	Parva	-2.32	4.3e-06
TC1400001935.mm.1	Dlgap5	-2.32	2.21e-05
TC0300001802.mm.1	Gnb4	-2.31	4.82e-13
TC0900001042.mm.1	Elovl5	-2.31	5.1e-13
TC0400003545.mm.1	2004-08-01	-2.31	2.13e-12
TC1500001653.mm.1	Tmem71	-2.31	7.48e-12
TC0300000214.mm.1		-2.31	1.18e-08
TC0700000861.mm.1	Dbp	-2.31	1.81e-08
TC0600002824.mm.1		-2.31	2.29e-08
TC0500001663.mm.1	Fam20c	-2.31	6.41e-08
TC0700004375.mm.1		-2.31	1.18e-07
TC0900001674.mm.1	Ccr2	-2.31	6.44e-07
TC0100002412.mm.1		-2.31	1.06e-06
TC0800001390.mm.1	Cenpn	-2.31	1.96e-06
TC1200001097.mm.1	Gm17052	-2.31	4.14e-06
TC1600000797.mm.1	Vgll3	-2.31	9.99e-06
TC0400003408.mm.1	Gm12856	-2.31	1.28e-05
TC0700002401.mm.1	Mrip-ps	-2.3	1.56e-11
TC0400002977.mm.1	Haus6	-2.3	7.88e-11
TC0200003323.mm.1		-2.3	1.4e-10
TC0700000519.mm.1	Map4k1	-2.3	7.07e-09
TC1700001435.mm.1		-2.3	7.41e-09
TC1300002442.mm.1	Gm26527	-2.3	3.68e-08
TC1200000596.mm.1	Frmd6	-2.3	5.41e-08
TC0700003063.mm.1		-2.3	7.49e-08
TC0500001016.mm.1	LOC100861848	-2.3	1.03e-07
TC0700001322.mm.1		-2.3	1.59e-07
TC1800000589.mm.1	Slc27a6	-2.3	1.97e-06
TC1300000767.mm.1		-2.3	2.4e-05
TC0600001205.mm.1	Arl8b	-2.29	3.23e-13
TC0200000417.mm.1	Abca2	-2.29	1.17e-12
TC0400003016.mm.1	Klhl9	-2.29	8.07e-12
TC0900000255.mm.1	Ncapd3	-2.29	5.53e-11
TC0400000811.mm.1	Lurap1l	-2.29	1.5e-09
TC0100000198.mm.1	Gm19680	-2.29	2.4e-09
TC0900002213.mm.1	Sidt2	-2.29	4.78e-09
TC0500003513.mm.1	Ttyh3	-2.29	6.16e-09
TC1300001643.mm.1	Gm11336	-2.29	1.82e-08
TC0300001162.mm.1		-2.29	1.08e-07
TC0600002802.mm.1	Frmd4b	-2.29	5.02e-07
TC1000002639.mm.1	Parpbp	-2.29	5.42e-07
TC1200002251.mm.1	Lgmn	-2.29	2.15e-06
TC0100003506.mm.1	Ddr2	-2.29	2.2e-06
TC0400001667.mm.1	Cnr2	-2.28	9.18e-11
TC0900003168.mm.1	Crtap	-2.28	9.2e-11
TC0300001373.mm.1	Manba	-2.28	1.58e-10
TC1500001630.mm.1	Asap1	-2.28	2.62e-09
TC0200004807.mm.1		-2.28	7.13e-09
TC0900001790.mm.1		-2.28	4.58e-08
TC0200002864.mm.1	Gm13176	-2.28	1.12e-05
TC1600000701.mm.1	Myh15	-2.28	1.14e-05
TC0200000276.mm.1		-2.28	2.72e-05
TC1400002624.mm.1		-2.28	0.0001
TC0500001936.mm.1	Crot	-2.27	4.95e-15
TC0300001423.mm.1	Tspan5	-2.27	1.39e-13
TC1300000633.mm.1	Higd2a	-2.27	1.27e-11
TC0200001137.mm.1	Gm13651	-2.27	1.13e-08
TC0X00003271.mm.1	Gm15195	-2.27	1.49e-08
TC0600001136.mm.1	Mitf	-2.27	2.29e-08
TC1100002103.mm.1	Tcn2	-2.27	1.3e-07
TC1100000304.mm.1		-2.27	2.23e-07
TC1000002629.mm.1	Stab2	-2.27	4.06e-07
TC0900003202.mm.1		-2.27	1.78e-06
TC0X00001206.mm.1	Gm2411	-2.27	1.27e-05
TC0300002885.mm.1		-2.27	0.0002
TC0500001894.mm.1	Cyp51	-2.27	0.005
TC0500003193.mm.1	Aldh2	-2.26	4.98e-13
TC0100001491.mm.1	Kifap3	-2.26	1.96e-12
TC1400000928.mm.1		-2.26	5.67e-12
TC0800002418.mm.1	Gm17576	-2.26	1.66e-11
TC0100003487.mm.1	Pbx1	-2.26	4.27e-11
TC1500002301.mm.1	Calcoco1	-2.26	1e-10
TC0200005146.mm.1	Elmo2	-2.26	2.34e-10
TC0900000134.mm.1	Gm5612	-2.26	6.34e-10
TC0100001526.mm.1	Creg1	-2.26	1.02e-09
TC1900000353.mm.1	Gm5514	-2.26	1.03e-09
TC0100003655.mm.1		-2.26	2.13e-08
TC0300002197.mm.1		-2.26	6.3e-08
TC0900002019.mm.1	Gm6762	-2.26	8.33e-08
TC0200003164.mm.1	Tmem141	-2.26	2.9e-07
TC0600000312.mm.1		-2.26	3.25e-07
TC1900000085.mm.1	Gm19474	-2.26	7.04e-06
TC0X00000191.mm.1		-2.26	4.67e-05
TC1700001038.mm.1	Gm5815	-2.25	9.48e-12
TC0200001906.mm.1	Blvra	-2.25	6.64e-11
TC1400001687.mm.1	Ankrd28	-2.25	5.18e-10
TC0700002635.mm.1	Ceacam1	-2.25	3.83e-09
TC0200002900.mm.1		-2.25	4.81e-09
TC0800002117.mm.1		-2.25	4.81e-09
TC1600001126.mm.1		-2.25	1.99e-08
TC0100001986.mm.1		-2.25	2.99e-08
TC0X00001276.mm.1	Cenpi	-2.25	1.25e-07
TC1000000968.mm.1		-2.25	4.76e-07
TC1000001765.mm.1	LOC100862331	-2.25	3.24e-06
TC0900000748.mm.1	Hexa	-2.24	1.16e-15
TC0600001740.mm.1	Ppfibp1	-2.24	1.87e-14
TC1200001438.mm.1	Gm6736	-2.24	1.56e-11
TC1900000765.mm.1		-2.24	1.08e-08
TC1900000374.mm.1	Mir1192	-2.24	1.74e-08
TC1300001071.mm.1		-2.24	2.13e-08
TC1700000089.mm.1		-2.24	5.97e-08
TC0300001163.mm.1		-2.24	1.39e-07
TC1300002542.mm.1	Cenph	-2.24	3.19e-07
TC0200003613.mm.1		-2.24	5.95e-07
TC0200002168.mm.1	Gm25026	-2.24	1.67e-06
TC0300000935.mm.1	Hist2h2bb	-2.24	3.14e-06
TC1400002382.mm.1	Rb1	-2.24	4.36e-06
TC0200001628.mm.1	Ccdc34	-2.23	1.72e-13
TC1700000938.mm.1	Treml1	-2.23	2.66e-12
TC0500000661.mm.1	Guf1	-2.23	6e-11
TC0100000545.mm.1	Pikfyve	-2.23	8.21e-11
TC0100002288.mm.1	Slc39a10	-2.23	1.69e-09
TC0600000325.mm.1	Akr1b10	-2.23	1.36e-08
TC1200001350.mm.1		-2.23	1.36e-08
TC0300001424.mm.1		-2.23	1.71e-06
TC0900000505.mm.1	H2afx	-2.23	8.84e-05
TC1200000255.mm.1	Tmem18	-2.22	8.03e-12
TC1300000089.mm.1	Lyst	-2.22	7.15e-11
TC0600000007.mm.1	Gng11	-2.22	3.38e-09
TC0900002416.mm.1	Gm20205	-2.22	7.52e-09
TC0700001890.mm.1		-2.22	8.26e-09
TC1400000570.mm.1		-2.22	8.43e-09
TC1200000729.mm.1	Gm26669	-2.22	7.43e-08
TC1000001755.mm.1	Utrn	-2.22	5.65e-07
TC0400001150.mm.1		-2.22	5.74e-07
TC1300001640.mm.1	Hist1h4c	-2.22	6.55e-07
TC1400002150.mm.1	Ska3	-2.22	1.75e-05
TC1300002588.mm.1	Erbb2ip	-2.21	6.09e-12
TC0500002790.mm.1	Cnot6l	-2.21	7.4e-12
TC1100002547.mm.1	Gm12138	-2.21	1.69e-11
TC1000003023.mm.1	Hmga2	-2.21	1.51e-10
TC0100002415.mm.1		-2.21	2.12e-10
TC0X00001208.mm.1	Cldn34c2	-2.21	4.85e-10
TC0X00003092.mm.1	Hmgn2l6	-2.21	5.87e-10
TC0600002057.mm.1		-2.21	6.12e-10
TC1100001884.mm.1	Gm11699	-2.21	4.99e-08
TC1900000099.mm.1	Cdca5	-2.21	3.15e-06
TC0100003409.mm.1	Prrx1	-2.21	1.89e-05
TC0500001569.mm.1	Wbscr27	-2.2	3.97e-13
TC0X00002468.mm.1	Gm38425	-2.2	3.28e-10
TC1800000084.mm.1	Mib1	-2.2	3.1e-09
TC0600001773.mm.1	Gm15786	-2.2	4.91e-07
TC1700001431.mm.1		-2.2	7.61e-07
TC0400001969.mm.1	Gpr157	-2.2	3.03e-06
TC1900000086.mm.1		-2.2	3.09e-06
TC1300001560.mm.1	Hist1h1b	-2.2	6.83e-06
TC0800002549.mm.1		-2.19	3.09e-15
TC0800003072.mm.1	Rnf166	-2.19	4.01e-13
TC1700000044.mm.1	Snx9	-2.19	9.5e-12
TC1700000829.mm.1	Tnfrsf21	-2.19	4.83e-10
TC0100000477.mm.1		-2.19	4.26e-09
TC1200002421.mm.1	2010107E04Rik	-2.19	4.56e-08
TC0700001355.mm.1	Gm24412	-2.19	1.2e-07
TC0800001046.mm.1		-2.19	1.38e-07
TC1400000508.mm.1	Gm15562	-2.19	5.39e-07
TC1700000133.mm.1		-2.19	2.81e-06
TC0400003390.mm.1	Cdc20	-2.19	3.41e-06
TC0500000709.mm.1	Pdgfra	-2.19	5.49e-06
TC0100001880.mm.1	Mir3962	-2.19	2.45e-05
TC1400002392.mm.1	Itm2b	-2.18	2.23e-16
TC1500001192.mm.1	Skp2	-2.18	6.44e-13
TC1100001419.mm.1	Mbtd1	-2.18	7.02e-11
TC0900001792.mm.1	Fat3	-2.18	1.88e-10
TC0300000444.mm.1	Rnf13	-2.18	5.38e-10
TC0400002529.mm.1	Tpm2	-2.18	8.69e-10
TC1000002715.mm.1	Gm24186	-2.18	5.18e-09
TC0X00001213.mm.1	Cldn34c3	-2.18	7.89e-09
TC0500001546.mm.1	Gatsl2	-2.18	1.52e-08
TC0800002856.mm.1	Smpd3	-2.18	8.38e-08
TC0500001365.mm.1	Gm19731	-2.18	1.52e-07
TC0500003170.mm.1		-2.18	5.86e-07
TC0200005006.mm.1	Ndrg3	-2.17	3.6e-13
TC1500000331.mm.1	Oxr1	-2.17	5e-12
TC0500003507.mm.1	Snx8	-2.17	5.43e-10
TC1300002354.mm.1	1700023H06Rik	-2.17	7.62e-09
TC0700000886.mm.1	Tmem86a	-2.17	9.86e-08
TC1600000630.mm.1		-2.17	7.6e-07
TC0400000464.mm.1	Melk	-2.17	1.16e-06
TC1600000789.mm.1		-2.17	5.33e-06
TC0600002384.mm.1		-2.17	5.34e-06
TC0700001312.mm.1		-2.17	1.47e-05
TC0700002669.mm.1	Pld3	-2.16	2.18e-12
TC1000003079.mm.1		-2.16	4.2e-11
TC0200004837.mm.1	Zfp442	-2.16	2.04e-10
TC1500001208.mm.1		-2.16	1.33e-08
TC1500000176.mm.1		-2.16	3.48e-07
TC1200002490.mm.1		-2.16	6.29e-07
TC1500001132.mm.1		-2.16	1.7e-06
TC1500000509.mm.1	Gm22519	-2.16	8.59e-06
TC1900000896.mm.1	Gstp1	-2.16	6.67e-05
TC1100003807.mm.1	Vat1	-2.15	4.33e-14
TC0900001504.mm.1	Clasp2	-2.15	1.29e-12
TC0100003797.mm.1	Mfsd7b	-2.15	1.33e-10
TC0600001444.mm.1		-2.15	3.17e-10
TC0200003805.mm.1	Prkra	-2.15	7.74e-10
TC0X00002718.mm.1		-2.15	3.04e-08
TC1400001442.mm.1	Gm9800	-2.15	6.08e-08
TC0400004023.mm.1	Angptl7	-2.15	1.33e-07
TC0X00000192.mm.1		-2.15	1.02e-06
TC1200000606.mm.1	2700049A03Rik	-2.14	1.44e-13
TC1000001131.mm.1	Lta4h	-2.14	1.57e-12
TC0600002188.mm.1	Tpk1	-2.14	1.86e-12
TC1900000171.mm.1	Ahnak	-2.14	2.36e-10
TC0X00000166.mm.1	Ddx3x	-2.14	3.25e-10
TC1100002925.mm.1	Akap10	-2.14	5.85e-10
TC1100000644.mm.1	Slc36a1	-2.14	4.07e-09
TC1900001461.mm.1	Myof	-2.14	1.88e-08
TC0M00000017.mm.1	mt-Tt	-2.14	4.57e-07
TC0700000951.mm.1		-2.14	5.84e-07
TC1600000633.mm.1		-2.14	7.41e-07
TC0600002574.mm.1	Actg2	-2.14	1.01e-06
TC1500002017.mm.1		-2.14	5.21e-06
TC0300000043.mm.1	Stmn2	-2.14	4.64e-05
TC0500000338.mm.1	Gm5864	-2.14	6.1e-05
TC1700000174.mm.1		-2.14	0.0002
TC0200000652.mm.1		-2.14	0.0004
TC0500003064.mm.1	Gltp	-2.13	3.32e-13
TC0700001444.mm.1	Numa1	-2.13	3.8e-12
TC1800001632.mm.1	Haus1	-2.13	5.06e-12
TC1300000383.mm.1	Nqo2	-2.13	1.32e-11
TC0200002669.mm.1	Rtfdc1	-2.13	4.02e-11
TC1300002507.mm.1	Fcho2	-2.13	7.59e-11
TC1500002291.mm.1	Aaas	-2.13	1.5e-10
TSUnmapped00000043.mm.1	Rora	-2.13	1.65e-10
TC0900002511.mm.1	Ankdd1a	-2.13	2.6e-10
TC0M00000011.mm.1	ND3	-2.13	5.62e-10
TC0800000915.mm.1		-2.13	6.72e-10
TC0700001816.mm.1	Ypel3	-2.13	1.37e-09
TC0700001321.mm.1	Prcp	-2.13	3.7e-09
TC0400000155.mm.1	Gm11852	-2.13	1.44e-08
TC1300000313.mm.1	Gm26735	-2.13	1.86e-08
TC0100002136.mm.1	Prim2	-2.13	2.57e-08
TC1500000024.mm.1		-2.13	5.24e-08
TC1600000268.mm.1		-2.13	1.61e-07
TC0700003829.mm.1	P2ry6	-2.13	2.47e-07
TC0300002796.mm.1		-2.13	3.96e-06
TC0X00001613.mm.1		-2.13	4.46e-06
TC1600000634.mm.1		-2.13	7.47e-06
TC0700000649.mm.1	Gm25033	-2.13	7.83e-06
TC1300000426.mm.1		-2.13	1.23e-05
TC1600002047.mm.1		-2.13	1.38e-05
TC0100002280.mm.1		-2.13	0.0032
TC1700002606.mm.1		-2.13	0.0033
TC0500001698.mm.1	Amz1	-2.12	2.6e-14
TC0500002095.mm.1	Prkag2	-2.12	3.49e-13
TC0900000804.mm.1	Aagab	-2.12	8.94e-13
TC1200001861.mm.1	Pole2	-2.12	4.38e-12
TC0500002504.mm.1	Rbm47	-2.12	9.12e-12
TC1600001124.mm.1	Adcy9	-2.12	1.21e-11
TC1000001560.mm.1	Arhgap9	-2.12	5.77e-10
TC1200001281.mm.1	Crip2	-2.12	4.52e-09
TC1700000529.mm.1	Gm25447	-2.12	6.55e-09
TC1100004227.mm.1	Stra13	-2.12	1.81e-08
TC1100003227.mm.1		-2.12	3.21e-08
TC0700003743.mm.1	Ddias	-2.12	6.83e-08
TC0100002351.mm.1		-2.12	2.2e-05
TC0900000739.mm.1		-2.12	0.0001
TC0400001310.mm.1		-2.12	0.0002
TC1700002605.mm.1		-2.12	0.0006
TC0600000324.mm.1	Akr1b8	-2.12	0.0007
TC1900000491.mm.1	Lipn	-2.11	3.47e-11
TC1300001298.mm.1	Arl15	-2.11	4.96e-11
TC1100002329.mm.1	Mdh1	-2.11	1.42e-10
TC0700001889.mm.1		-2.11	3.24e-10
TC1300002673.mm.1		-2.11	3.03e-09
TC1400001533.mm.1	Dnajc9	-2.11	3.16e-08
TC0800003159.mm.1	2810455O05Rik	-2.11	4.46e-08
TC0X00002853.mm.1	Hmgn5	-2.11	1.6e-07
TC0600002422.mm.1	Gadd45a	-2.11	4.33e-07
TC1300002202.mm.1	Gm25654	-2.11	5.69e-07
TC1900001520.mm.1		-2.11	6.85e-07
TC0700001629.mm.1	Gm10087	-2.11	1.37e-06
TC1700000131.mm.1		-2.11	3.89e-06
TC0100003333.mm.1		-2.11	2.44e-05
TC0400003040.mm.1		-2.11	4.1e-05
TC0500000460.mm.1		-2.11	0.0005
TC1100001315.mm.1	Rnft1	-2.1	2.81e-12
TC0100002359.mm.1	Gm6644	-2.1	7.81e-12
TC0900000793.mm.1	Cln6	-2.1	1.69e-11
TC0300001626.mm.1	Zfp704	-2.1	3.58e-11
TC1200001644.mm.1	Bzw2	-2.1	8.64e-11
TC0900000931.mm.1		-2.1	1.7e-08
TC1700001325.mm.1		-2.1	3.11e-08
TC0900002366.mm.1	Commd4	-2.1	4.47e-07
TC0100001611.mm.1	Kcnj10	-2.1	2.76e-06
TC1500001635.mm.1	9130004J05Rik	-2.1	3.61e-06
TC0700001158.mm.1		-2.1	4.48e-06
TC1200002454.mm.1	Gm25747	-2.1	7.73e-06
TC1800001156.mm.1	Cdc25c	-2.1	9.93e-06
TC0X00001271.mm.1	Srpx2	-2.1	4.9e-05
TC0500001400.mm.1		-2.1	0.0001
TC0200005004.mm.1	Gm14278	-2.09	1.59e-13
TC0600001092.mm.1	Slc6a6	-2.09	2.38e-12
TC0400000662.mm.1	Snx30	-2.09	5.22e-12
TC1400001725.mm.1	Sncg	-2.09	6.49e-12
TC1300001348.mm.1	4833420G17Rik	-2.09	3.87e-10
TC1000001957.mm.1	Supt4b	-2.09	2.34e-09
TC0600001206.mm.1		-2.09	5.83e-08
TC1000001551.mm.1	B4galnt1	-2.09	1.14e-07
TC0800002853.mm.1	LOC100861797	-2.09	2.4e-07
TC0700002417.mm.1	Ehd2	-2.09	8.95e-07
TC1300002611.mm.1	Gm25631	-2.09	1.2e-06
TC0100000426.mm.1	Sgol2a	-2.09	2.03e-06
TC0300001388.mm.1		-2.09	4.32e-06
TC1500000033.mm.1		-2.09	4.46e-06
TC0700003075.mm.1	E2f8	-2.09	4.69e-06
TC0400002139.mm.1	Penk	-2.09	6.66e-06
TC0400002979.mm.1	Gm12551	-2.09	2.54e-05
TC0200003747.mm.1	Gm11084	-2.09	0.0001
TC0800001328.mm.1	Pdpr	-2.08	3.79e-12
TC1000003078.mm.1	Slc16a7	-2.08	6.28e-12
TC1500000797.mm.1	Nup50	-2.08	9.02e-12
TC1100002497.mm.1	Dock2	-2.08	2.85e-11
TC1700002764.mm.1	Sft2d1	-2.08	3.53e-10
TC1100002924.mm.1	A530017D24Rik	-2.08	3.66e-10
TC0X00003023.mm.1	Bex1	-2.08	3.24e-09
TC0800001031.mm.1	Adcy7	-2.08	3.33e-08
TC1500000336.mm.1		-2.08	3.55e-08
TC0800002118.mm.1		-2.08	4.67e-08
TC0700003727.mm.1	Tmem126b	-2.08	5.85e-08
TC0700000161.mm.1	Lig1	-2.08	3.11e-07
TC0400001595.mm.1		-2.08	6.05e-07
TC1400002515.mm.1	Diaph3	-2.08	4.3e-06
TC1900000646.mm.1	Scd2	-2.08	0.0008
TC0900000247.mm.1	Eepd1	-2.07	9.85e-14
TC0800002847.mm.1	Dpep2	-2.07	9.08e-11
TC0600001862.mm.1	Ndufa4	-2.07	1.55e-10
TC0100001841.mm.1		-2.07	1.11e-09
TC1600000618.mm.1	Zbtb20	-2.07	2.4e-09
TC1300000240.mm.1	Hist1h2ad	-2.07	1.7e-08
TC0100000237.mm.1	Hs6st1	-2.07	9.14e-08
TC1500001579.mm.1		-2.07	1.23e-07
TC1300001156.mm.1	1700099I09Rik	-2.07	2.41e-07
TC0800001694.mm.1	Irs2	-2.07	1.54e-06
TC0200003054.mm.1		-2.07	2.25e-06
TC0200002899.mm.1		-2.07	2.83e-06
TC0100002699.mm.1		-2.07	3.47e-06
TC0300003010.mm.1	Gm19693	-2.07	1.94e-05
TC0200005313.mm.1	Gm20721	-2.07	4.68e-05
TC0900000501.mm.1		-2.07	0.0001
TC1800000725.mm.1		-2.07	0.0002
TC0200003475.mm.1		-2.07	0.0006
TC1500000417.mm.1	D15Ertd621e	-2.06	1.01e-13
TC1100000001.mm.1	Pisd-ps1	-2.06	4.73e-12
TC0300001589.mm.1	Wls	-2.06	9.6e-12
TC0100002350.mm.1	Ankrd44	-2.06	2.93e-11
TC0700002102.mm.1	Dhcr7	-2.06	4.21e-10
TC0100002413.mm.1	Raph1	-2.06	7.42e-10
TC0800001925.mm.1	Hgsnat	-2.06	2.61e-08
TC0200002980.mm.1	C1ql3	-2.06	1.63e-07
TC1600000445.mm.1		-2.06	1.81e-07
TC0200004759.mm.1	Snord17	-2.06	3.33e-07
TC0300002703.mm.1		-2.06	3.83e-07
TC0X00002717.mm.1		-2.06	3.88e-07
TC1000002281.mm.1		-2.06	6.49e-07
TC0600002801.mm.1		-2.06	1.24e-06
TC0100002867.mm.1		-2.06	1.58e-06
TC1400000925.mm.1		-2.06	2.77e-06
TC0600002803.mm.1		-2.06	5.28e-06
TC0500002513.mm.1		-2.06	9.03e-06
TC0300001801.mm.1		-2.06	1.28e-05
TC1600000631.mm.1		-2.06	1.97e-05
TC0700004386.mm.1		-2.06	8.15e-05
TC1700002597.mm.1	Slc8a1	-2.06	0.0001
TC1500001791.mm.1	Arhgap39	-2.05	4.65e-13
TC0800002758.mm.1	Got2	-2.05	9.8e-13
TC0800001055.mm.1	Rbl2	-2.05	2.8e-12
TC0100000247.mm.1	Cnnm3	-2.05	6.29e-12
TC1100001196.mm.1	Adap2	-2.05	1.19e-11
TC1300000967.mm.1	Mblac2	-2.05	8.52e-11
TC1400002400.mm.1	Gm6984	-2.05	1.38e-10
TC0600001443.mm.1	Lpar5	-2.05	2.03e-10
TC1000002185.mm.1	Tbc1d32	-2.05	3.23e-10
TC1700001194.mm.1	Qpct	-2.05	6.49e-10
TC1300002435.mm.1	Jmy	-2.05	1.37e-09
TC0200002558.mm.1	Ncoa3	-2.05	4.16e-09
TC1300002562.mm.1		-2.05	2.44e-08
TC1000001204.mm.1	Galnt4	-2.05	2.94e-08
TC1000001775.mm.1		-2.05	4.12e-08
TSUnmapped00000030.mm.1	H60a	-2.05	2.18e-07
TC1700002260.mm.1		-2.05	3.03e-06
TC1300002634.mm.1		-2.05	3.06e-06
TC0700004310.mm.1	Kif22	-2.05	5.26e-06
TC0400001148.mm.1	Gm23138	-2.05	9.45e-06
TC0M00000023.mm.1	mt-Tc	-2.05	1.2e-05
TC1100002338.mm.1		-2.05	2.07e-05
TC0900002401.mm.1	Neo1	-2.04	4.76e-13
TC1800000682.mm.1	Sec11c	-2.04	4.79e-12
TC0200003271.mm.1	Crat	-2.04	3.5e-11
TC1600000441.mm.1	Gm20056	-2.04	4.04e-11
TC0500001853.mm.1	B3glct	-2.04	1.57e-10
TC1500000475.mm.1	Gm5046	-2.04	1.59e-08
TC0300000056.mm.1	C030034L19Rik	-2.04	1.61e-08
TC0600001025.mm.1		-2.04	2.78e-08
TC1700001434.mm.1		-2.04	6.25e-08
TC1600001127.mm.1		-2.04	6.59e-07
TC0100001283.mm.1		-2.04	1.43e-06
TC0900001174.mm.1		-2.04	1.11e-05
TC0800003190.mm.1	Gm6091	-2.04	6.17e-05
TC1300002630.mm.1	Mir325	-2.04	0.0001
TC1700000126.mm.1	Gm19270	-2.04	0.0001
TC1700002601.mm.1		-2.04	0.0011
TC1700002603.mm.1		-2.04	0.0031
TC0300002492.mm.1	Plekho1	-2.03	7.32e-14
TC1600001057.mm.1	Ttc3	-2.03	1.09e-13
TC1200000145.mm.1	Hpcal1	-2.03	1.97e-12
TC0600003126.mm.1	Ptms	-2.03	9.48e-11
TC1300002201.mm.1	Aaed1	-2.03	1.06e-09
TC1100002921.mm.1	Ulk2	-2.03	1.08e-09
TC0900000867.mm.1	Herc1	-2.03	1.23e-09
TC0100003225.mm.1	Gm15443	-2.03	1.26e-08
TC1400000340.mm.1	Ncoa4	-2.03	3.66e-08
TC1600000131.mm.1		-2.03	8.53e-08
TC1600001110.mm.1	Gm15537	-2.03	1.09e-05
TC0800000877.mm.1		-2.03	1.71e-05
TC0700001010.mm.1		-2.03	1.89e-05
TC0X00001066.mm.1		-2.03	0.0001
TC0300002313.mm.1	Lmna	-2.02	1.15e-12
TC0900003303.mm.1	Scp2-ps2	-2.02	1.51e-11
TC1100004054.mm.1	AF251705	-2.02	1.12e-10
TC0700002636.mm.1	Ceacam2	-2.02	3.73e-10
TC0400003954.mm.1		-2.02	3.76e-10
TC0300001958.mm.1	Setd7	-2.02	3.3e-09
TC0300001939.mm.1		-2.02	3.55e-09
TC0100001208.mm.1	Gm23939	-2.02	1.59e-08
TC0400003494.mm.1	D130007C19Rik	-2.02	6.65e-08
TC0100001852.mm.1		-2.02	7.12e-08
TC0600000392.mm.1	Rab19	-2.02	6.17e-07
TC1400001071.mm.1		-2.02	6.48e-07
TC0X00001371.mm.1	Rnf128	-2.02	7.41e-07
TC0100000867.mm.1		-2.02	1.24e-06
TC1400002391.mm.1		-2.02	2.73e-06
TC0300003216.mm.1	Hist2h3c1	-2.02	4.74e-06
TC1600000622.mm.1		-2.02	5.43e-06
TC1300000244.mm.1	Hist1h4h	-2.01	1.95e-11
TC0600003426.mm.1		-2.01	1.86e-09
TC0700002003.mm.1		-2.01	4.03e-09
TC0200001548.mm.1		-2.01	3.22e-08
TC0100000221.mm.1	D630036G22Rik	-2.01	4.45e-08
TC1400001784.mm.1	Gm19703	-2.01	1.11e-07
TC1100000325.mm.1		-2.01	3.56e-07
TC0300002467.mm.1	Tnfaip8l2	-2.01	5.62e-07
TC1000000642.mm.1		-2.01	7.29e-07
TC0100002326.mm.1		-2.01	8.38e-07
TC0600000313.mm.1		-2.01	1.66e-06
TC1200002456.mm.1	Gm22175	-2.01	1.91e-06
TC1700001432.mm.1		-2.01	2.26e-06
TC1100000627.mm.1		-2.01	2.3e-06
TC0300001387.mm.1		-2.01	6.01e-06
TC0100002414.mm.1		-2.01	6.91e-06
TC0100003469.mm.1	Gm16418	-2.01	1.41e-05
TC0M00000015.mm.1	mt-Ts2	-2.01	6.47e-05
TC1000003161.mm.1	Dgka	-2.01	0.0001
TC1800000742.mm.1		-2.01	0.0001
TC0900001676.mm.1		-2.01	0.0002
TC0900002147.mm.1		-2.01	0.0004
TC0700003597.mm.1	Iqgap1	-2	2.74e-14
TC1100000302.mm.1	Rtn4	-2	1.2e-13
TC1200002194.mm.1	Ptpn21	-2	6.8e-12
TC1500000705.mm.1	Tnrc6b	-2	6e-11
TC0900001416.mm.1	Dalrd3	-2	2.43e-10
TC0800000782.mm.1	Myo9b	-2	4.17e-10
TC0600000454.mm.1	Gstk1	-2	3.61e-08
TC0100001356.mm.1	Fam129a	-2	4.66e-08
TC1500000826.mm.1	Gtse1	-2	5.05e-08
TC0900001461.mm.1	Ngp	-2	4.37e-07
TC1600000154.mm.1		-2	7.74e-07
TC0600000305.mm.1	Plxna4os1	-2	1.47e-06
TC1500001699.mm.1		-2	2.06e-06
TC0300002725.mm.1	Gstm1	-2	0.0002
TC1700002610.mm.1		-2	0.0021
