# Supplementary material for: The Educational Program of Macrophages toward a Hyperprogressive Disease-Related Phenotype Is Orchestrated by Tumor-Derived Extracellular Vesicles
Source: Int J Mol Sci. 2022 Dec 13;23(24):15802. doi: 10.3390/ijms232415802 (PMC9779478; doi:10.3390/ijms232415802)
Supplement: Supplementary file 1 [file ijms-23-15802-s001.zip › Table S3.xlsx]

## Sheet: Group1 vs Group2
Up-regulated DEGs				Down-regulated DEGs
Gene Symbol	Fold-Change	FDR		Gene Symbol	Fold-Change	FDR
Irg1	7762.75	2.04e-30		Bgn	-171.7	0.0002
Fpr1	3778.17	4.16e-33		Mamdc2	-150.95	9e-31
Ccl5	3074.81	4.43e-30		Acta2	-121.76	8.71e-06
Il1b	2736.29	2.64e-34		Rgs2	-68.81	6.37e-26
Saa3	2419.14	1.08e-27		Cxcr4	-66.51	1.9e-29
Marco	1556.43	5.47e-32		Slc40a1	-60.47	1.22e-22
Cxcl2	1477.63	3.95e-28		Daglb	-46.7	2.75e-27
Il1a	1022.13	1.07e-27		Crip1	-44.8	1.54e-18
H2-M2	883.13	3.91e-26		Gm5086	-38.5	3.15e-25
Ms4a4c	840.33	1.7e-24		Mrc1	-36.99	8.09e-15
Clec4e	712.4	1.58e-31		Dnmt3aos	-33.2	6.77e-23
Fpr2	626.32	2.97e-30		Cfh	-30.52	3.42e-22
Il6	509.87	3.08e-23		Sparc	-30.12	0.0004
Cxcl1	469.29	2.8e-24		Cyr61	-29.74	9.13e-05
Cfb	458.64	6.67e-22		Pparg	-27.03	2.41e-23
Ifit1	447.54	1.07e-22		Slc46a3	-26.55	7.75e-21
Cd38	417.32	9.95e-25		Postn	-25.68	2.15e-10
Cxcl3	406.67	1.88e-20		Tagln	-24.99	4.66e-07
Gpr31b	347.01	1.78e-18		Slc9a9	-24.69	2.06e-15
Gpr84	339.64	7.71e-29		Gm12892	-24.18	3.89e-19
Usp18	308.14	1.47e-22		Cd300lb	-23.7	1.19e-17
Siglece	305.2	1.12e-33		Gm11223	-22.21	2.31e-13
Rasgrp1	297.21	1.46e-29		Mir223	-21.85	1.93e-25
C3	294.57	2.71e-22		Arhgap25	-20.61	8.59e-33
Gpr18	241.47	1.05e-29		Sulf2	-20.57	1.26e-22
Smpdl3b	240	4.93e-33		F630003A18Rik	-20.43	1.97e-23
Gbp10	208.64	4.77e-19		S100a4	-19.34	2.47e-18
Tnf	199.52	5.12e-33		Ogn	-18.11	2.39e-10
Nos2	195.6	6.14e-24		Slc37a2	-17.98	1.06e-24
Ptges	194.39	8.32e-27		Ephx1	-17.69	4.22e-22
Gbp4	181.5	4.44e-18		Lama3	-17.64	2.43e-21
Gbp11	158.12	6.64e-19		Kctd12b	-17.61	4.2e-21
Tgtp2	156.77	1.13e-15		Dhrs9	-17.46	3.96e-18
Ifit3b	152.41	1.75e-18		Tfrc	-17	2.01e-14
Nfkbiz	150.32	8.63e-25		Cyp1b1	-16.66	0.0002
Gpr141	144.16	5.33e-24		Reps2	-16.6	2.53e-23
Bst1	142.44	3.43e-22		Nedd4	-16.29	4.22e-06
Lcn2	139.34	6.37e-31		Arrdc3	-16.17	1.71e-20
Vnn3	137.37	1.89e-24		Fabp4	-15.78	6.75e-15
Irf7	134.93	2.89e-25		Fn1	-15.65	7.85e-09
Gbp2b	128	3.46e-19		LOC100861894	-15.62	7.85e-19
AW112010	126.88	1.2e-19		Rasgrp3	-15.05	3.69e-21
Acsl1	121.7	6.37e-26		Igfbp7	-14.96	0.0035
Zbp1	112.79	2.58e-21		Gdpd3	-13.96	5.29e-07
Mir155	112.58	5.9e-29		Mir6928	-13.66	2.14e-17
Klra2	101.74	6.42e-24		Plxdc1	-13.54	1.34e-22
Gm5424	96.41	2.24e-24		Col12a1	-13.42	0.0021
Rsad2	94.99	1.96e-19		Sesn1	-13.16	1.73e-15
Cp	94.77	1.07e-22		Colec12	-12.57	1.21e-20
Ptgs2	90.5	1.26e-13		Ccna2	-12.54	1.61e-12
Gm12250	85.55	4.95e-18		Kif11	-12.46	2.74e-12
Mmp14	78.21	1.26e-25		Dcstamp	-12.41	4.16e-18
Slamf9	73.93	2.1e-16		Adamts1	-12.33	1.96e-18
Gbp7	70.86	5.78e-18		Col1a2	-12.25	0.0007
Mx1	69.77	1.9e-23		Xylt1	-12.2	1.87e-26
Chil1	67.25	8.55e-26		Rgs16	-12.19	1.3e-11
Bst2	66.34	4.31e-19		Gm454	-12.15	7.46e-14
Aoah	66.15	2.26e-25		Plau	-11.79	2.61e-21
Gm4951	63.39	4.44e-14		Arhgap18	-11.77	2.62e-20
Cmpk2	63.04	6.28e-22		Ccr3	-11.71	5.51e-11
Ass1	60.52	2.89e-25		Cyp27a1	-11.59	4.98e-19
Gbp2	59.8	9.91e-13		Itgb5	-11.53	5.08e-23
Mx2	58.6	2.73e-23		Aph1c	-11.49	1.15e-26
Hp	55.82	4.65e-14		LOC100862129	-11.41	0.0003
Fam26f	51.1	4.04e-13		Atp6v0a1	-11.31	3.72e-25
Igtp	51.09	2.1e-17		Cnrip1	-11.29	6.93e-21
Gbp8	50.74	1.26e-16		Atp6v0d2	-11.09	6.82e-26
Gbp3	50.73	2.42e-18		Nxpe5	-10.93	1.97e-11
Plbd1	49.93	2.28e-15		Zdhhc14	-10.8	4.4e-18
Ifit2	49.38	2.4e-17		Egr2	-10.7	2.42e-23
Timd4	47.25	1.51e-23		Rcbtb2	-10.68	4.04e-21
Gbp9	46.24	1.64e-17		Ada	-10.67	1.23e-16
Nfkbia	45.73	5.75e-26		Trem2	-10.54	3.59e-14
Irak3	44.79	2.81e-31		St6gal1	-10.4	5.18e-25
Cd69	43.98	5.91e-30		Tm4sf19	-10.39	9.81e-17
Hcar2	43.25	7.03e-24		Cmbl	-10.38	1.59e-18
Serpina3g	42.8	3.49e-12		Trf	-10.29	9.03e-18
Gm5970	39.1	8.9e-14		Idh1	-10.19	3.18e-25
Ly6c2	38.44	3.76e-18		Hpgd	-10.18	1.3e-10
Oasl1	36.5	2.52e-22		Pdxk	-10.02	2.18e-21
Ifi44l	35.62	1.47e-16		Pdgfb	-9.85	1.25e-19
Tagap	34.82	6.55e-22		Fam198b	-9.79	1.14e-18
LOC100862023	34.22	1.26e-24		Ank	-9.7	5.19e-23
Ifi44	33.93	1.05e-15		Cfhr2	-9.67	2.24e-22
Xaf1	33.11	4.53e-22		Efr3b	-9.36	1.04e-21
Cd55	32.59	1.55e-09		Tmem144	-9.31	5.91e-20
Gm16014	32.19	9.76e-20		Gna12	-9.15	5.19e-24
Phf11a	31.7	8.02e-21		Ptchd1	-9.14	1.52e-18
Mir146	31.35	6.07e-15		Cd5l	-9.09	2.08e-05
Nlrp3	30.37	1.74e-24		Entpd1	-8.91	1.09e-24
Ifit3	30.05	3.14e-20		Mxd4	-8.85	4.65e-22
Oasl2	29.99	2.77e-21		Hist1h2ak	-8.74	3.53e-12
Gm20035	29.88	1.88e-20		Il7r	-8.65	9.5e-20
Pilra	28.94	1.57e-19		Mgll	-8.59	1.01e-19
Oas3	27.16	1.9e-23		Cebpa	-8.56	2.41e-23
Phf11d	26.85	7.39e-22		Gm5834	-8.46	1.37e-20
Traf1	26.79	8.9e-24		Gas6	-8.46	2.05e-14
Ccl3	26.77	1.26e-21		Wbp5	-8.43	1.36e-19
Phf11b	26.28	1.06e-18		Sel1l3	-8.36	3.09e-19
Mthfd2	26.14	7.45e-14		Spp1	-8.31	1.75e-21
Oas2	26.02	5.11e-19		Hist1h3e	-8.29	1.78e-14
Icosl	25.79	3.23e-30		Hip1	-8.23	2.68e-17
Cd33	25.46	1.25e-25		Glns-ps1	-8.22	1.84e-17
Cd300e	24.58	7.01e-17		Galc	-8.21	8.5e-21
Stat2	24.36	7.34e-19		LOC100862216	-8.11	0.0015
Cox6a2	24.32	8.58e-08		Gm4788	-8.06	1.55e-19
Pyhin1	23.66	4.41e-23		Kcnj2	-8.03	2.19e-14
Batf	23.5	3.01e-22		Cbr2	-8.01	9.94e-09
Herc6	23.27	5.49e-24		Pdcd4	-7.95	9.18e-20
Oas1g	23.25	2e-21		Rab7b	-7.81	1.06e-25
Rnf213	23.18	3.83e-19		Atp1a3	-7.81	9.53e-23
Sod2	22.9	2.92e-26		Top2a	-7.75	5.86e-11
Cd72	22.83	6.53e-17		Sult1a1	-7.66	8.4e-17
Inhba	22.83	5.23e-18		1810011H11Rik	-7.63	1.18e-11
Lmo4	22.69	7.81e-28		Rrm2	-7.61	8.51e-12
Iigp1	22.59	1.25e-12		Gm11710	-7.56	2.32e-19
Il12b	22.47	1.15e-15		Zfp36l1	-7.55	3.25e-15
Stat1	22.44	8.24e-14		Cadm1	-7.54	1.73e-22
Tdgf1-ps1	22.43	9.85e-11		Ccnb2	-7.54	3.7e-09
Oas1a	21.05	2.36e-20		Folr2	-7.54	1.3e-07
Trim30d	20.93	8.5e-24		Rasa1	-7.53	4.97e-20
Cd40	20.9	1.79e-20		Mafb	-7.43	6.48e-15
Rtp4	20.7	7.42e-16		Col1a1	-7.41	0.0098
Il12a	20.58	5.03e-13		Snx29	-7.4	5.19e-24
Slfn4	20.48	1.36e-16		Arhgap19	-7.37	8.16e-20
Gm12185	20.31	2.08e-13		Enpp1	-7.35	6.65e-18
Isg15	20.25	3.57e-21		Plk1	-7.3	3.14e-08
Gbgt1	20.25	5.93e-23		Ifi30	-7.2	2.64e-22
Tnfsf9	20.03	1.27e-21		Txnip	-7.13	6.84e-17
Ifit1bl1	19.98	1.34e-16		Rassf3	-7.12	2.89e-25
Mefv	19.7	2.58e-21		Nceh1	-7.09	2.54e-27
Itgal	19.61	5.28e-23		Pcna-ps2	-7.07	1.31e-19
Pilrb1	19.17	2.43e-19		Rb1	-7.07	5.17e-17
Serpinb2	18.99	1.28e-06		Vsig4	-7.07	1.11e-06
Mfsd7a	18.77	5.61e-18		Emp1	-7.04	2.2e-12
Pilrb2	18.58	3.32e-18		Phka2	-7.03	3.66e-22
Spaca6	18.4	1.29e-17		Agmo	-7.03	9.78e-22
Olr1	18.3	4.82e-20		Abhd12	-6.88	8.9e-24
Ehd1	17.93	3.15e-25		Fat1	-6.87	1.93e-07
Trim30c	17.71	2.08e-17		Fbxo32	-6.84	2.85e-20
Plpp1	17.56	3.39e-17		Arhgap6	-6.8	9.71e-24
Slfn8	17.56	3.65e-25		Rnf150	-6.75	2.99e-18
Pim2	17.42	5.25e-12		LOC100861638	-6.63	3.54e-15
Ier3	17.4	4.71e-17		Glul	-6.61	7.37e-19
Slco3a1	16.96	1.45e-30		Anln	-6.6	4.75e-12
Cd14	16.93	3.43e-25		Gm11710	-6.55	4.87e-19
F830016B08Rik	16.85	6.29e-12		Pla2g15	-6.53	2.24e-20
Zfp811	16.53	2.28e-25		Rhob	-6.5	5.11e-17
Parp14	16.51	1.67e-22		Mfge8	-6.49	4.16e-17
Il23r	16.46	4.6e-25		Fam214a	-6.46	1.63e-21
Ccl4	16.45	1.09e-21		Cenpe	-6.39	4.17e-11
Gm1720	16.44	5.73e-19		Bhlhe40	-6.38	3.46e-14
Ifih1	16.37	2.08e-24		Npl	-6.36	1.8e-11
Rapgef5	16.22	1.48e-14		Slc9a7	-6.35	1.74e-21
Asns	16.17	2.15e-10		Hist1h2af	-6.35	8.71e-12
Gm10134	16.16	8.13e-23		Myl9	-6.29	1.53e-09
Ccl7	16.14	1.56e-14		Pcna	-6.27	4.26e-19
Icam1	16.03	3.43e-20		Gm5593	-6.27	1.68e-09
Zc3h12c	15.91	2.03e-24		Ak8	-6.25	3.03e-19
Clec4a1	15.87	6.94e-17		Csf1	-6.23	4.41e-06
Tma16	15.66	1.1e-16		Ctgf	-6.23	0.0002
BC094916	15.48	3.11e-22		Lpar6	-6.22	2.27e-17
Dhx58	15.35	1.27e-23		Rnf144b	-6.2	8.84e-21
Ddx58	14.8	5.13e-24		Man2b1	-6.16	1.8e-23
Ly6i	14.78	1.15e-15		Mef2c	-6.16	6.16e-19
Xkr8	14.71	5.15e-25		Ect2	-6.09	1.5e-11
Egln3	14.66	8.46e-10		Fam129b	-6.06	1.03e-18
Tnip3	14.46	3.31e-19		Ckb	-6.05	1.9e-19
Arg2	14.41	7.88e-19		Gm19894	-6.05	1.33e-14
Cd274	14.39	1.38e-16		LOC100861946	-6.04	2.95e-17
Ticam2	14.25	2.22e-27		Dusp3	-6.03	5.44e-28
Gm15433	14.09	1.26e-22		P2ry1	-6.02	1.56e-20
D330045A20Rik	13.96	3.83e-20		Nt5dc2	-5.96	1.56e-17
Fnbp1l	13.83	4.38e-21		Cnn3	-5.96	0.0017
Gm6904	13.82	4.05e-19		Bank1	-5.94	4.24e-18
Cxcl9	13.7	5e-05		Rgs1	-5.91	6.26e-14
Gm15987	13.46	1.11e-11		Adssl1	-5.9	6.9e-15
Tgm2	13.34	6.44e-19		Acaa2	-5.88	7.73e-20
Jak2	13.12	5.73e-23		Kif20a	-5.88	4.82e-09
Gm9845	12.84	2.76e-26		Gm10521	-5.87	5.36e-18
Nupr1	12.78	6.46e-19		Havcr2	-5.87	2.46e-10
Slfn1	12.66	2.77e-20		Cd28	-5.74	3.05e-19
Gpd2	12.57	1.75e-27		Klf10	-5.71	1.12e-15
Susd2	12.44	1.91e-11		Man2a2	-5.68	1.18e-20
Birc3	12.34	2.95e-26		Timp2	-5.62	6.2e-17
Enpp4	12.32	1.34e-22		Itgax	-5.6	4.51e-15
Gm12764	12.24	2.5e-19		Cenpa	-5.58	2.86e-16
Adgb	12.19	4.72e-15		Ighm	-5.58	5.97e-13
Tap1	12.13	8.54e-18		Apobec1	-5.57	8.62e-24
Fgl2	12.04	2.5e-13		Man1c1	-5.56	2.44e-18
Rapgef2	12.03	5.49e-24		Anxa1	-5.55	5.52e-16
Hk2	12.01	2.2e-19		Hmmr	-5.55	2.08e-10
Gm13012	11.88	7.57e-18		Trp53inp1	-5.53	1.74e-20
Osbpl3	11.85	6.65e-19		LOC100861780	-5.52	1.11e-13
Arl5c	11.84	7.66e-23		Sepp1	-5.51	1.17e-15
Il27	11.74	2.01e-22		Dennd4c	-5.5	2.17e-24
Acpp	11.7	7.04e-11		Lpl	-5.5	3.25e-20
Gsap	11.5	3.39e-24		Lrp1	-5.46	3.42e-23
Tlr2	11.42	8.64e-20		Cd93	-5.46	1.12e-11
Lrrc8c	11.26	1.67e-22		Gm15513	-5.44	1.62e-17
Gm25605	11.23	8.84e-21		Cerk	-5.4	4.45e-24
Batf2	11.21	3.84e-17		Prc1	-5.38	1.92e-09
Ccl2	11.19	3.81e-14		Tcp11l2	-5.37	1.22e-19
Ets2	11.17	3.89e-20		Zranb3	-5.37	6.83e-14
Ebi3	11.17	1.88e-24		Mtss1	-5.31	2.9e-16
Lox	11.11	3.67e-08		Mgst3	-5.3	5.22e-17
Dgkh	11.11	1.55e-22		Hist1h2bl	-5.29	7.28e-12
Irgm1	11.05	1.03e-15		Ap1b1	-5.27	5.67e-16
Lpcat2	11.04	3.83e-25		Itga6	-5.26	1.56e-16
Ddx60	11.02	1.31e-20		Mfsd12	-5.24	2.87e-19
Gm20412	11.01	3.35e-15		Tmem64	-5.22	1.04e-18
Soat2	10.96	2.09e-10		Gpr183	-5.2	1.73e-18
Tlr1	10.88	6.83e-17		Rcan1	-5.2	5.59e-18
Fam102b	10.8	1.04e-22		Cd4	-5.12	1.03e-13
Siglec1	10.77	3.47e-18		LOC100861843	-5.12	1.52e-05
Slc31a2	10.74	2.71e-18		Hmga2-ps1	-5.11	1.57e-21
Samsn1	10.7	1.27e-22		Agap1	-5.11	1.3e-20
Ero1l	10.69	2.43e-19		Igf1	-5.11	3.25e-19
Mmp9	10.5	5.92e-13		Hist1h2an	-5.1	4.73e-12
Mcemp1	10.41	1.65e-23		Gdf3	-5.1	4.71e-11
Sh3bp5	10.39	4e-20		Bcl2l11	-5.09	2.19e-15
Pnp	10.33	2.84e-22		Fabp7	-5.09	8.88e-10
Pim1	10.32	5.88e-24		Abcd2	-5.08	4.46e-17
Wfdc17	10.3	3.75e-11		Gm13710	-5.08	1.17e-12
Tnfaip3	10.3	2.24e-22		Lpin1	-5.05	6.8e-20
Kif3c	10.22	1.48e-24		Eya1	-5.03	9.77e-17
Ms4a6b	10.2	2.06e-13		Hadh	-5.02	8.03e-23
Hck	10.18	2.38e-21		Hipk2	-5	3.85e-19
Gch1	10.14	4.22e-24		Klf9	-4.99	6.66e-20
Pstpip2	10.06	1.8e-22		Rttn	-4.97	8.34e-22
Adgre4	10.04	3.38e-15		Kif23	-4.97	2.87e-10
4930579C12Rik	10.03	1.25e-25		Sgsh	-4.96	2.28e-22
Jag1	9.98	2.73e-18		Epas1	-4.95	2.66e-17
Gm7609	9.92	2.82e-22		Wwp1	-4.92	3.72e-16
Adora2a	9.9	3.15e-25		Cd9-ps	-4.91	1.3e-16
Milr1	9.59	6.34e-19		Sort1	-4.9	4.25e-17
H2-T24	9.57	1.75e-18		Oxct1	-4.89	3.52e-17
Tarm1	9.54	8.1e-15		Lbp	-4.87	6.84e-20
Slc7a2	9.39	1.13e-15		Gm3601	-4.87	7.54e-20
Mlkl	9.3	1.18e-16		Hist1h1c	-4.87	1.76e-14
Ifitm3	9.26	8.25e-21		Rnasel	-4.87	1.19e-06
Gm10634	9.23	8.75e-26		Mical2	-4.82	3.43e-19
Vasp	9.23	2.27e-26		Ulbp1	-4.82	1.12e-13
Irgm2	9.15	1.64e-19		Hist1h2bn	-4.81	2.16e-12
Lst1	9.1	6.88e-19		Ptgs1	-4.8	1.05e-10
Slfn2	9.1	5.19e-20		Hist1h2bf	-4.79	2.51e-10
AI504432	9.09	4.8e-17		Abcg1	-4.78	3.73e-19
Slc43a3	9.05	8.05e-17		Clstn1	-4.78	2.25e-17
Slc7a1	9	5.24e-16		Nav1	-4.78	3.48e-17
Parp12	8.87	8.15e-21		Nkain1	-4.78	5.98e-17
Ptgir	8.85	3.25e-15		LOC100862399	-4.78	3.69e-13
Ccrl2	8.84	1.34e-20		Plk2	-4.74	3.6e-16
Gm7592	8.75	4.63e-22		Pros1	-4.71	6.72e-15
Slamf6	8.61	2.68e-18		Tnfsfm13	-4.7	3.06e-15
Hcls1	8.61	1.4e-21		Gm8615	-4.68	5.94e-17
Cpd	8.6	7.66e-22		Lat2	-4.67	7.75e-21
Zc3h12a	8.59	1.58e-22		Gpx8	-4.64	0.0002
Lgals9	8.56	2.13e-22		Pnpla7	-4.63	2.83e-20
Socs3	8.48	4.37e-21		Ccnb1	-4.63	6.6e-09
Trim30a	8.48	1.34e-22		Ehd4	-4.62	2.96e-15
Tnip1	8.39	3.15e-25		Cd109	-4.61	1.35e-20
Gm2619	8.26	5.18e-20		Cd300a	-4.6	1.56e-20
Tnfaip2	8.26	3.72e-25		Rasa3	-4.59	1.62e-22
Irak2	8.22	3.25e-18		Rab3il1	-4.58	2.11e-17
Prdx5	8.17	3.43e-26		Actn1	-4.57	1.08e-16
Ifi204	8.15	1.35e-19		Hist1h3a	-4.56	2.85e-12
Gm8369	8.12	1.13e-18		Chst11	-4.55	9.47e-18
Dusp16	8.1	4.16e-23		Mmp19	-4.54	2.9e-12
Gm13744	8.06	1.2e-16		Pdk4	-4.54	8.81e-12
Slfn5	8.04	7.65e-21		Pdgfc	-4.51	7.85e-15
Rnd3	7.97	6.77e-20		Emp2	-4.49	3.49e-12
Mir6353	7.95	3.91e-20		Aebp1	-4.49	0.0002
Bcl2a1d	7.92	4.1e-21		Rrm1	-4.48	4.25e-11
Itga5	7.88	5.88e-24		Tmem8	-4.48	5.69e-10
Tnfsf15	7.87	5.61e-18		Plxdc2	-4.47	5.09e-12
Slc25a37	7.86	4.3e-18		Cd9	-4.46	7.2e-18
Mmp13	7.85	2.89e-12		Gm20290	-4.44	5.02e-14
Clcn7	7.81	1.5e-19		Hist1h2aj	-4.44	1.82e-11
Ms4a4d	7.78	1.01e-17		Fgd4	-4.43	4.71e-17
Pf4	7.77	1.2e-11		Stmn1	-4.43	8.64e-12
Ppfibp2	7.69	2.56e-26		Shcbp1	-4.42	2.02e-09
Irf1	7.66	6.1e-11		Gas2l3	-4.41	7.12e-21
Cd86	7.6	1.07e-19		Smc2	-4.41	1.23e-14
N4bp1	7.51	1.03e-22		Hgf	-4.4	1.64e-15
Mir7649	7.47	1.42e-10		Mir511	-4.4	2.73e-11
Cd1d2	7.44	1.33e-06		mt-Tk	-4.4	7.33e-08
Fcgr1	7.42	3.69e-12		Tmem47	-4.4	5.22e-05
Gm20559	7.42	1.63e-19		Mgat5	-4.38	8.85e-22
Bcl2a1a	7.42	5.85e-20		Nlrp10	-4.38	2.67e-17
Gm2396	7.4	1.83e-24		Ctse	-4.36	6.16e-09
Fas	7.38	2.39e-20		Mcm6	-4.34	8.7e-13
Slc2a1	7.37	3.17e-15		Snx5	-4.33	2.72e-25
Sp100	7.31	1.35e-20		Gpx3	-4.33	6.12e-18
Oas1b	7.31	6.98e-22		Pcyt1a	-4.32	3.65e-25
Parp9	7.28	7.05e-20		Chek2	-4.32	3.31e-16
Nfkbie	7.27	9.61e-18		Mcm5	-4.32	3.47e-09
Ifi202b	7.21	2.65e-20		Ncapg2	-4.31	1.71e-15
Gm14023	7.2	1.48e-14		Fig4	-4.31	3.7e-14
Gm17757	7.19	1.2e-12		Arl11	-4.31	3.9e-14
Il10	7.14	2.14e-13		Gcnt1	-4.3	3.65e-19
Pnp2	7.12	1.73e-21		Eya3	-4.3	3.17e-15
Znfx1	7.1	2.01e-19		C330027C09Rik	-4.29	1.38e-12
Klf7	7.09	1.14e-13		Kif20b	-4.29	7.09e-12
Mrpl45	7.04	7.45e-21		Antxr2	-4.28	8.57e-14
Dst	6.96	1.83e-19		Gm14461	-4.26	2.65e-21
Sla	6.92	1.39e-21		Cdk18	-4.26	6.53e-18
C1rb	6.86	8.87e-20		Tns3	-4.24	1.07e-22
Gm7645	6.84	3.57e-10		Mettl7a1	-4.24	3.81e-20
Casp4	6.84	2.15e-18		Ttyh2	-4.23	8.9e-24
Psmb10	6.82	3.07e-11		Anxa3	-4.23	1.01e-15
Gm19615	6.82	1.05e-15		Tgfbr1	-4.23	4.47e-15
Ifi35	6.8	3.81e-21		Hnmt	-4.19	5.24e-11
Helz2	6.78	1e-20		Hist1h2ag	-4.19	1.95e-10
Arg1	6.76	6.6e-07		Bub1	-4.19	2.54e-08
Adhfe1	6.76	2.22e-23		Atp8a1	-4.17	1.33e-16
Tnfrsf14	6.73	6.76e-21		Pde2a	-4.17	8.64e-08
AA467197	6.71	1.79e-17		Klrb1a	-4.16	3.67e-20
St3gal5	6.7	4.14e-16		Hacd4	-4.16	6.41e-16
Mocs1	6.69	6.29e-19		Zfp36l2	-4.14	3.28e-20
Ptprm	6.67	5.86e-17		Bbs10	-4.13	1.19e-15
H2-Q5	6.62	5.89e-16		Gnpda1	-4.12	6.15e-19
Irak1bp1	6.6	3.91e-20		Wee1	-4.11	4.45e-22
Epha4	6.59	3.86e-23		Fabp5l2	-4.1	2.92e-15
Cflar	6.59	1.26e-24		Sat1	-4.09	1.34e-15
Ms4a6d	6.54	3.82e-29		Plxnc1	-4.07	1.93e-16
Nampt	6.53	1.79e-16		Gm20252	-4.07	1.46e-06
Samd9l	6.53	4.8e-21		Snx29	-4.06	3.42e-23
Gvin1	6.51	7.1e-14		Cd200r1	-4.06	8.21e-19
Cdc42ep2	6.51	9.39e-21		Tgfbr2	-4.05	1.2e-13
Hif1a	6.5	1.08e-17		Cotl1	-4.03	1.3e-12
Mir6244	6.49	2.03e-13		Hal	-4.03	1.2e-10
Epsti1	6.48	1.92e-19		Tpx2	-4.03	1.17e-08
Ntng2	6.47	1.85e-23		F13a1	-4.03	9.44e-08
Procr	6.45	1.69e-11		Myo5a	-4.02	5.28e-18
Ifi27l2a	6.42	5.12e-08		Il6st	-4.01	5.54e-18
Ikbke	6.42	4.46e-16		Evl	-4	3.29e-18
Gvin1	6.39	7.02e-13		Ckap2	-4	1.32e-09
Gys1	6.34	3.38e-14		Deptor	-3.99	1.85e-23
Pydc3	6.34	6.35e-18		Nek6	-3.99	1.09e-18
Sephs2	6.34	6.47e-19		Mmp12	-3.99	4.8e-17
Met	6.33	9.35e-13		Slc17a5	-3.99	1.74e-13
H2-Q8	6.29	6.71e-16		Mcm4	-3.98	8.13e-15
Ell2	6.29	4.33e-22		Gm13416	-3.98	7.85e-14
Slc13a3	6.26	1.16e-08		Arsb	-3.97	2.81e-17
Psmb8	6.16	4.14e-16		Ptprs	-3.97	1.12e-13
Acsl5	6.16	1.57e-21		Npas2	-3.96	2.7e-20
Lacc1	6.15	1.56e-17		Fcgrt	-3.96	1.38e-13
Spic	6.14	5.13e-16		Eya4	-3.95	1.21e-20
Nfkb2	6.13	3.48e-19		Gm10554	-3.95	8.91e-14
Abcc5	6.13	2.28e-21		Tec	-3.91	6.98e-21
LOC100861706	6.09	8.86e-14		Txndc16	-3.9	6.4e-19
2010110E17Rik	6.08	3.04e-17		Fuca1	-3.9	2.21e-18
Nt5c3	6.08	6.4e-18		Gm13391	-3.89	4.6e-14
Sipa1l1	6.07	3.3e-16		Dnmt3a	-3.86	1.1e-17
Cxcl16	6.06	1.27e-21		LOC100861882	-3.86	1.08e-12
Cd1d1	6.03	1.67e-06		Gm15243	-3.84	4.44e-12
Csf3r	5.99	2.53e-17		Tmem245	-3.83	3.11e-19
Dtx3l	5.98	9.67e-22		Gm14328	-3.83	2.24e-17
Inpp5b	5.96	1.3e-23		Mastl	-3.82	1.5e-10
Psma6	5.93	8.9e-24		Aplp2	-3.81	2.83e-20
Gpr85	5.88	6.13e-16		Rragd	-3.8	1.31e-16
Pik3cg	5.87	2.97e-17		Pgap1	-3.79	9.5e-17
Pid1	5.86	4.93e-20		Wfs1	-3.79	2.42e-15
Ift57	5.81	1.34e-22		Tmem65	-3.78	7.61e-20
Gm16439	5.8	1.4e-10		Olfr111	-3.77	7.24e-21
Pvr	5.79	1.08e-20		Sox4	-3.77	2.42e-15
Serpina3f	5.77	1.35e-10		Serpinf1	-3.77	5.21e-06
H2-T22	5.73	2.08e-17		Tmem184c	-3.76	5.09e-19
Rab20	5.67	1.49e-14		Trpc4	-3.76	1.05e-16
Tagap1	5.66	6.46e-17		Gm2310	-3.76	7.72e-10
Serp1	5.66	4.97e-20		Nrp1	-3.74	7.33e-15
Bcl2a1c	5.65	1.14e-20		Tpcn1	-3.73	3.69e-12
Klrk1	5.63	2.43e-17		Pianp	-3.72	3.85e-20
Slc31a1	5.61	3.83e-20		Serpinb6a	-3.72	3.73e-19
Ctsc	5.59	3.56e-14		Lmbrd2	-3.72	1.15e-18
Il18	5.58	1.26e-19		Asf1b	-3.72	6.57e-07
Trim21	5.57	1.56e-20		Mocos	-3.7	1.28e-14
St3gal1	5.57	3.28e-22		Ucp2	-3.69	1.67e-19
Gm6377	5.55	3.27e-12		Fnip2	-3.69	3.26e-19
Nlrc5	5.53	3.42e-15		Clec7a	-3.68	6.39e-17
Dtx2	5.53	1.98e-17		Gpr176	-3.67	4.93e-11
Mir7683	5.52	1.42e-14		Lrrc39	-3.66	3.06e-18
Mir7683	5.52	1.42e-14		Foxo3	-3.64	1.72e-20
Tspo	5.52	4.49e-18		Il12rb2	-3.64	3.39e-18
Gm8995	5.49	1.48e-14		Snx24	-3.63	2.34e-15
Slc2a6	5.49	1.7e-20		Pam	-3.62	1.58e-19
Rbpsuh-rs3	5.48	1.78e-18		Gm13998	-3.62	3.3e-16
Slamf7	5.45	7.03e-19		Adam8	-3.62	8.07e-09
Ly75	5.43	4.31e-15		Thbs2	-3.62	0.0007
Ms4a4a	5.42	6.08e-17		Cacna1a	-3.61	5.2e-18
Il1rl2	5.42	1.06e-20		Fads1	-3.61	8.9e-18
Gm19261	5.39	2.27e-12		Mis18bp1	-3.61	3.45e-14
Gm24480	5.35	2.47e-14		Cep55	-3.61	6.59e-09
Scarf1	5.32	8.14e-20		Snai2	-3.61	1.11e-05
Gdap10	5.31	1.13e-17		Osbpl11	-3.59	2.85e-18
H2-T10	5.29	3.74e-17		Gm6166	-3.59	5.38e-18
Rhbdf2	5.29	5.19e-19		Aldh9a1	-3.59	6.06e-18
C1ra	5.29	8.79e-20		Lonrf3	-3.59	3.02e-16
F10	5.28	1.28e-15		Gm11709	-3.59	2.72e-14
Gm15753	5.28	2.21e-17		Gm12957	-3.59	4.93e-10
Slc6a12	5.27	3.5e-18		Fabp5	-3.58	4.14e-19
Wars	5.25	5.63e-12		Slc45a4	-3.58	2.04e-14
Snx18	5.21	7.2e-18		Anapc15-ps	-3.58	1.73e-10
H2-M3	5.19	1.29e-14		Ncaph	-3.58	1.9e-10
Lrrc75a	5.18	2.23e-21		Cald1	-3.58	5e-05
Ralgds	5.16	9.38e-15		Lat	-3.57	4.64e-18
Pfkfb3	5.14	5.97e-13		Gm10182	-3.57	4.4e-16
Nfe2l1	5.14	1.63e-20		Large	-3.56	1.52e-21
Gramd1a	5.13	3.16e-10		Ksr2	-3.56	3.91e-19
Nfkb1	5.13	2.48e-22		Gsn	-3.56	6.08e-12
Trib3	5.12	3.79e-11		Kif4	-3.56	5.23e-08
Ccl12	5.12	2.45e-16		Pkp2	-3.54	5.9e-12
Vegfa	5.11	1.08e-12		Gpr137b-ps	-3.53	2.85e-23
Lgals3bp	5.08	3.72e-16		Tfdp2	-3.53	4.24e-22
Mnda	5.08	7.71e-18		Vps13c	-3.52	5.12e-16
Slc28a2	5.05	1.8e-16		Asph	-3.5	2.97e-20
Magohb	5.04	6.46e-19		Nusap1	-3.49	1.4e-07
Pik3ap1	5.02	5.82e-18		Tspan14	-3.48	2.62e-21
Gm14085	4.97	1.29e-16		Casc5	-3.48	5.4e-10
Ms4a6c	4.96	6.4e-19		Nuf2	-3.47	2.53e-09
D16Ertd472e	4.95	1.08e-13		Gm6100	-3.46	5.45e-15
RP24-113D21.1	4.93	1.85e-15		Tbc1d22a	-3.45	6.7e-21
Rbpj	4.9	1.18e-22		Myo1e	-3.45	1.71e-12
Pla2g4a	4.89	8.48e-16		LOC100861650	-3.45	2.06e-11
Rnf19b	4.89	8.62e-22		Mir342	-3.45	1.31e-10
Slc16a3	4.86	2.2e-12		Mir342	-3.45	1.31e-10
Gm19660	4.83	3.5e-15		Ptpn22	-3.44	1.19e-15
Calcrl	4.82	1.37e-17		Iqsec1	-3.43	1.43e-19
Nfkbib	4.82	2.05e-18		Olfr110	-3.43	1.1e-11
Trim34b	4.81	1.71e-21		Stab1	-3.43	8.96e-08
Mirlet7e	4.79	3.18e-14		Osbpl8	-3.42	4.18e-19
Tgfbi	4.76	2.75e-08		Mlec	-3.42	1.04e-16
Rassf4	4.75	1.01e-19		S1pr1	-3.42	1.35e-13
Cep83	4.72	8.86e-17		Gm26143	-3.42	5.92e-10
Psmd10	4.69	8.02e-20		Atp6v1a	-3.41	3.44e-20
Gm5150	4.66	0.0002		Tmem206	-3.41	1.27e-19
Itga9	4.65	3.62e-11		LOC100861984	-3.41	8.47e-06
Gm10212	4.64	8.97e-20		Stac2	-3.39	7.4e-16
Sppl2a	4.64	4.41e-23		Pde3b	-3.38	7.77e-12
Tapbpl	4.61	3.88e-11		Ctsk	-3.38	1.18e-11
Sirpb1a	4.58	0.0028		Nme3	-3.37	2.59e-18
Aif1	4.55	2.95e-09		Vwf	-3.37	8.96e-18
Tdgf1	4.52	1.8e-10		Hist1h2bg	-3.37	4.24e-10
LOC100862340	4.51	8.09e-16		Gpr137b	-3.36	3.28e-22
Agrn	4.51	1e-22		Gpx1	-3.36	1.09e-18
Sirpb1a	4.48	0.0031		Ifi27	-3.36	3.13e-14
Arhgdib	4.47	2.27e-17		Cd84	-3.34	3.37e-20
Ube2l6	4.46	4.47e-15		LOC100861864	-3.34	2.9e-12
Uba7	4.45	3.84e-16		Lfng	-3.33	1.17e-12
Rab32	4.45	3.35e-18		Aspm	-3.33	2.87e-09
Bnip3	4.4	1.12e-09		Gm15428	-3.33	2.84e-07
Naa25	4.4	2.25e-19		Hist1h1a	-3.33	6.65e-07
Pde5a	4.39	1.16e-15		Apoe	-3.32	6.13e-23
Bcl3	4.39	4.14e-17		Scamp5	-3.32	3.56e-21
Tor3a	4.36	2.09e-18		Slc26a11	-3.32	8.7e-20
Bcl2a1b	4.36	1.51e-20		Tmem202	-3.32	4.86e-18
LOC100861641	4.3	7.25e-14		Abca9	-3.32	2.54e-13
Tank	4.3	1.44e-21		Mknk2	-3.31	1.56e-19
Slc7a11	4.29	7.85e-08		Gusb	-3.31	1.7e-19
Tmc3	4.27	4.16e-16		Serpinb6b	-3.31	1.75e-15
Ifi47	4.25	2.3e-16		Gm10282	-3.31	5.69e-15
Adgre1	4.25	1.65e-20		Pnpla2	-3.31	6.92e-14
Kcna3	4.24	5.04e-17		Gm22303	-3.31	6.53e-11
Psme2	4.24	3.84e-18		Slc35f6	-3.3	1.24e-18
BE692007	4.2	2.88e-15		Tmem154	-3.3	1.42e-14
Snx10	4.2	3.19e-20		Mgp	-3.3	8.96e-08
Car13	4.2	2.04e-23		Gm24655	-3.3	3.7e-06
Adgrg6	4.19	6.99e-17		Gm20712	-3.29	1.05e-11
Gmfg	4.18	9.59e-17		Ube2c	-3.29	6.2e-07
Rnaset2a	4.17	9.77e-21		Alox5ap	-3.28	1.44e-12
Gm8202	4.16	3.3e-16		Hexb	-3.27	2.37e-19
Lcp2	4.16	1.76e-22		Smo	-3.27	1.86e-13
Cxcl10	4.15	6.03e-12		A130014A01Rik	-3.27	3.82e-11
Slpi	4.13	3.72e-14		Gm16550	-3.27	2.03e-09
H2-Q7	4.13	8.53e-15		Tmem173	-3.27	7.05e-09
Agtrap	4.06	5.67e-21		Tbxas1	-3.26	1.14e-16
Peli1	4.04	6.81e-20		Gm11295	-3.26	1.31e-09
Gsr	4.03	8.33e-19		Hist1h2bj	-3.25	2.31e-13
Stx11	4.02	4.94e-20		Igf1r	-3.25	2.7e-11
Rel	4.01	1.76e-16		Ccnd1	-3.24	9.14e-18
Coro1a	4	5.42e-13		Gm13091	-3.24	8.24e-15
Eif2ak2	4	1.91e-17		Ttk	-3.24	1.98e-09
Mir7679	3.98	1.08e-10		Acox3	-3.23	4.18e-21
Exosc6	3.98	2.48e-14		Hfe	-3.23	1.67e-15
Cd244	3.96	2.02e-05		Atp13a3	-3.23	1.6e-12
Ddit3	3.96	3.24e-10		Csrp1	-3.22	3.8e-15
Clec4n	3.95	1.15e-12		Smarca2	-3.21	2.19e-19
Sdc4	3.94	1.37e-10		Vipas39	-3.21	4.22e-19
Cmtr1	3.93	3.28e-20		Dkk2	-3.21	1.46e-12
Gm8989	3.91	2.53e-13		Gm19363	-3.21	3.13e-11
Pou2f2	3.91	1.54e-14		Cenpf	-3.21	3.35e-08
Fbxl5	3.9	8.92e-12		Fam78b	-3.2	2.28e-21
Dck	3.9	4.56e-15		Syne1	-3.19	3.59e-20
Adar	3.9	4.83e-19		Rasal2	-3.19	4.14e-17
Srfbp1	3.89	2.05e-20		Fads3	-3.19	0.0002
Gm9089	3.88	7.61e-13		Slc29a3	-3.18	2.64e-23
Ptpn6	3.86	3.11e-15		Hyal1	-3.17	1.28e-17
Stk40	3.86	1.41e-16		Wsb2-ps	-3.17	1.07e-14
Gm25555	3.85	1.48e-11		Ndc80	-3.17	2.45e-09
Parp10	3.85	1.4e-22		Hist1h2ai	-3.16	1.07e-12
Cst7	3.83	4.27e-11		Baiap2	-3.15	3.55e-15
Atf4	3.83	4.94e-14		H2afv	-3.15	8.67e-15
Gm27149	3.82	6.8e-12		Tbc1d4	-3.15	1.57e-14
Gm7281	3.82	5.1e-17		Zfp36l1-ps	-3.15	2.86e-12
Tnfrsf1b	3.82	1.16e-19		Nipal3	-3.14	1.37e-20
Zfp719	3.82	1.08e-20		Gpr155	-3.14	8.86e-17
Psmb9	3.81	1.89e-15		Sord	-3.14	4.53e-14
Papd7	3.81	8.83e-18		Gpr34	-3.14	9.96e-11
Ccdc86	3.77	1.98e-16		Depdc1a	-3.14	7.57e-09
Vti1a	3.75	4.52e-13		Gm19658	-3.14	8.43e-07
Edn1	3.75	2.04e-14		Cryl1	-3.13	1.46e-18
Gm5454	3.75	5.35e-15		Nt5dc3	-3.13	2.92e-15
Pfkl	3.74	3.31e-12		Gm16353	-3.13	1.74e-12
Sema4a	3.74	4.8e-16		S100a6	-3.13	1.85e-12
Sp110	3.74	2.83e-16		Nckap1	-3.13	0.0002
Gtpbp2	3.74	1.2e-16		Loxl1	-3.12	3.56e-05
Rnf145	3.74	2.51e-18		Wdr41	-3.11	3.48e-16
Dram1	3.73	3.56e-16		Mtmr10	-3.1	3.42e-20
Heatr9	3.73	1.4e-18		Ldlrap1	-3.1	3.09e-19
Ncf1	3.71	9.97e-17		Slc16a14	-3.1	1.17e-12
Fabp3-ps1	3.68	1.54e-09		Hist1h2ab	-3.1	5.45e-10
Abcc1	3.68	2.8e-13		Vav3	-3.09	4.4e-15
C920025E04Rik	3.67	1.23e-14		Rab11fip5	-3.09	6.83e-14
4930438A08Rik	3.66	1.51e-12		Tacc3	-3.09	8.09e-10
Gm16094	3.65	7.46e-14		Myo1f	-3.07	6.98e-22
Slc7a5	3.63	4.32e-10		Dap	-3.07	8.92e-12
Vav1	3.63	1.82e-13		Dhrs3	-3.07	2.22e-11
St7	3.63	7.61e-20		Kif15	-3.06	5e-10
H2-T23	3.62	2.92e-14		Hist1h2bk	-3.06	4.43e-09
Gm8979	3.61	5.57e-12		Cib2	-3.05	4.04e-15
Gm2389	3.61	1.49e-14		Slc25a13	-3.04	4.4e-17
Osgin2	3.61	8.16e-18		Rgs10	-3.04	8.66e-17
Thbs1	3.6	0.0003		Vps13b	-3.03	1.2e-15
Gm20235	3.6	1.59e-08		Snora75	-3.03	0.0003
Gas7	3.6	1.22e-10		Serinc5	-3.02	2.07e-17
Glrx	3.6	2.99e-18		Gm10357	-3.02	3.16e-14
Gadd45b	3.59	4.95e-14		S100a11	-3.02	3.12e-12
Gm15534	3.58	2.56e-16		Slco2b1	-3.01	1.25e-09
Gm20645	3.57	8.54e-17		Cyp4f18	-3.01	5.88e-09
Mgat4a	3.56	1.81e-17		Ccdc88a	-2.99	1.75e-12
Art2b	3.55	2.35e-13		Angptl2	-2.99	3e-12
Fbxw17	3.55	3.58e-17		Gm22358	-2.99	3.53e-10
Cd55b	3.54	2.29e-10		Gatm	-2.99	2.05e-08
Slc11a2	3.52	8.05e-23		Msrb3	-2.99	1.94e-07
Gm2427	3.51	6.7e-16		Rassf8	-2.98	6.95e-18
Lyn	3.51	2.09e-16		Scai	-2.98	5.42e-17
Traf2	3.51	1.55e-22		Ercc6	-2.98	3.84e-15
Tapbp	3.49	4.4e-16		Gm20775	-2.98	3.32e-13
Gm11787	3.49	1.97e-17		Ak3	-2.97	5.91e-19
Skil	3.48	3.12e-10		Lrrc27	-2.97	1.09e-13
Sp110	3.48	4.97e-16		Vsir	-2.97	2.09e-12
Gm11625	3.48	4.46e-17		Gm20038	-2.97	1.61e-11
Parp11	3.47	3.45e-19		Cipc	-2.96	1.68e-17
H2-Q4	3.46	4.26e-15		Dmxl1	-2.96	2.39e-14
Akna	3.46	1.12e-18		St8sia4	-2.96	6.05e-12
Dbnl	3.46	9.84e-19		Gm19279	-2.96	5.11e-10
Pgs1	3.46	6.71e-21		Qdpr	-2.95	1.02e-19
Xylt2	3.45	2.7e-11		Tspan13	-2.95	1.34e-15
Clic5	3.44	1.54e-07		Tgfb2	-2.95	3.15e-11
Il18bp	3.42	6.65e-10		Fermt2	-2.95	0.0026
Chac1	3.42	2.61e-14		Cep128	-2.94	7.08e-19
Gm13772	3.42	1.18e-16		Anpep	-2.93	6.71e-18
Cyb5r1	3.4	1.87e-08		Akap2	-2.93	1.63e-17
Mtdh	3.4	8.68e-17		Bcar3	-2.93	2.53e-17
Sap30	3.4	6.2e-17		LOC100862317	-2.93	2.52e-10
Slc25a12	3.4	4.93e-17		Lrrc32	-2.93	1.1e-09
Gm10053	3.39	1.63e-15		Abtb1	-2.92	3.53e-17
Malt1	3.37	1.65e-12		Add3	-2.92	2.26e-16
Sp140	3.37	2.89e-15		Hist1h4d	-2.92	2.25e-09
Nadk	3.36	2.86e-19		Soat1	-2.91	3.81e-20
Gm26414	3.35	1.73e-09		Plxna2	-2.91	4.82e-20
Slfn3	3.35	5.96e-12		Dtnbp1	-2.9	7.28e-14
Gm14519	3.35	8.7e-16		Pqlc3	-2.89	2.06e-19
Daxx	3.35	6.67e-19		Slc39a8	-2.89	1.05e-18
Ikzf1	3.34	4.44e-16		Haus8	-2.89	5.86e-18
Gm10108	3.33	2.22e-17		Klc4	-2.89	6.4e-18
Rbpms	3.33	2.65e-21		Kif3a	-2.89	1.69e-17
Snx20	3.32	5.13e-15		Cd300ld	-2.89	5.11e-13
Kctd12	3.31	4e-09		Plin2	-2.89	1.81e-11
Gsdmd	3.3	1.31e-16		Comt	-2.88	4.66e-19
Cln5	3.3	1.63e-20		Kif13b	-2.87	3.91e-20
Creb5	3.28	8.01e-18		Rab8b	-2.87	4.82e-18
Orai2	3.27	6.68e-20		Cdca7l	-2.87	1.84e-17
Eprs	3.26	4.43e-09		Gm15717	-2.87	2.39e-14
Cybb	3.26	9.31e-22		Gm6750	-2.86	5.83e-15
Usb1	3.25	2.91e-16		Adcy3	-2.86	3.67e-13
Mir7043	3.24	5.27e-13		Tnfrsf12a	-2.86	7.49e-10
Csprs	3.24	1.39e-14		Nid1	-2.86	0.0004
Mcoln2	3.24	5.75e-15		Tpra1	-2.85	4.68e-18
Fhl3	3.24	1.32e-15		Thap6	-2.85	4.32e-17
Rab10	3.24	1.27e-23		Dab2	-2.85	1.22e-08
6330407A03Rik	3.23	3.6e-11		Hist1h3i	-2.85	8.99e-08
Gars	3.23	2.57e-14		Arap2	-2.84	1.29e-16
4933412O06Rik	3.23	4.17e-16		Gm15261	-2.84	3.13e-12
Cd302	3.23	1.41e-16		Pls3	-2.84	8.46e-09
Mars	3.22	1.59e-12		Wsb2	-2.83	9.95e-23
Alpk1	3.21	7.01e-07		Siglecf	-2.83	6.59e-14
Tmem67	3.21	2.27e-17		Gm20659	-2.83	2.57e-12
Cebpb	3.2	4.6e-12		Ncapg	-2.83	2.82e-11
Zfp658	3.2	1.2e-19		Ldhb	-2.82	1.65e-18
A630001G21Rik	3.19	3.52e-12		Serpine2	-2.82	5.23e-10
Fcgr4	3.18	1.73e-08		Hmgcs1	-2.82	9.87e-06
Etv1	3.18	2.22e-15		Gyg	-2.8	1.22e-18
Irf9	3.18	1.44e-15		Vwa5a	-2.8	4.64e-17
Fgr	3.17	1.15e-14		Deb1	-2.8	5.03e-16
Arhgef3	3.17	4.77e-19		Enc1	-2.8	8.57e-14
Mitd1	3.17	1.16e-20		Ggact	-2.8	5.9e-13
Cdyl2	3.15	4.1e-17		Gm11653	-2.8	0.0003
Arhgap4	3.14	1.33e-09		Plekhm1	-2.79	5.16e-17
A530040E14Rik	3.14	1.71e-13		Fos	-2.79	1.12e-05
Spred2	3.14	5.54e-18		Lipa	-2.78	2.54e-23
Gbe1	3.13	5.3e-17		Tlr13	-2.78	3.57e-16
Rhoq	3.13	7.2e-19		Ctsf	-2.78	1.27e-14
Nod2	3.13	7.56e-22		Gm15664	-2.78	3.06e-11
LOC100041057	3.12	2.17e-14		Gm19816	-2.78	8.85e-10
Fcgr2b	3.12	1.37e-15		Atp2b1	-2.77	1.06e-15
Clec5a	3.11	1.9e-11		Tmem19	-2.76	6.87e-19
Gm20236	3.09	8.11e-16		Dnajb14	-2.76	1.48e-17
Ripk2	3.09	5.73e-16		Abcb4	-2.76	1.62e-17
Acvr1b	3.09	1.15e-18		Topbp1	-2.76	2.62e-16
Pag1	3.09	4.04e-23		Tmem104	-2.76	2.7e-16
AB124611	3.08	8.74e-15		Mis18a	-2.76	6.68e-13
Atf6b	3.08	3.16e-19		Lims2	-2.76	4.1e-11
Gm14506	3.07	3.47e-08		Hist1h3h	-2.76	9.28e-08
Gm6776	3.07	4.05e-13		Slc6a8	-2.75	1.62e-16
Gm10553	3.06	1.16e-11		Mcm3	-2.75	9.3e-10
Tdrd3	3.06	7.49e-12		Fgf7	-2.75	2.88e-07
Trim13	3.06	4.13e-14		Tmlhe	-2.74	2.44e-15
Sesn2	3.05	2.95e-14		Gm7125	-2.74	2.61e-14
Mrpl52	3.05	5.71e-19		Rgs18	-2.74	4.09e-14
Gm16026	3.04	2.75e-15		Dhfr	-2.74	3.34e-08
Sepw1	3.03	9.35e-13		Serpinb12	-2.74	4.38e-06
Slfn10-ps	3.03	2.08e-17		Mfsd11	-2.73	6.03e-17
Mapkapk2	3.03	7.05e-20		Gm24041	-2.73	2.75e-11
Apbb3	3.02	6.55e-11		Hist1h2ao	-2.73	3.44e-10
Ampd3	3.02	1.29e-13		Gm8566	-2.72	5.12e-16
Tap2	3.02	1.17e-16		Xdh	-2.72	3.39e-14
Ppp1r15b	3.02	1.11e-19		Gm5547	-2.72	6.26e-13
Pgm2	3.01	1.51e-09		Alcam	-2.72	6.99e-13
Fabp3	3.01	9.39e-10		Cpe	-2.72	2.74e-10
Slfn9	3.01	1.06e-12		Grb10	-2.72	2.67e-06
Saxo1	3.01	5.23e-18		Cdkn3	-2.72	1.24e-05
Adamts4	3	6.42e-13		Rhoj	-2.71	6.3e-18
Vdac3-ps1	3	3.48e-16		Plin3	-2.71	1.62e-17
Pgk1	2.99	1.53e-08		Ptafr	-2.71	1.54e-15
Stat4	2.99	1.33e-09		Vkorc1	-2.71	2.37e-14
Rab11fip1	2.99	3.34e-10		Arhgap15	-2.71	4.39e-13
Gm12112	2.99	1.24e-10		2810025M15Rik	-2.71	1.29e-10
Pecam1	2.98	3.12e-07		Cdk1	-2.71	3.25e-08
2010016I18Rik	2.98	4.52e-13		Cacna1d	-2.71	3.84e-08
Ptpn2	2.98	1.44e-17		Ptpra	-2.7	1.4e-21
Rnf114	2.98	3.85e-20		Hadhb	-2.7	1.65e-17
Sowahc	2.96	8.9e-12		Gm9770	-2.7	3.58e-17
Zfp800	2.96	2.68e-13		Gm15157	-2.7	5.12e-10
Suco	2.96	2.4e-15		Knstrn	-2.7	1.2e-09
Pde4b	2.96	1.67e-22		Gng2-ps1	-2.69	4.16e-16
Plscr1	2.95	1.07e-11		Sh2d3c	-2.69	8.12e-15
Gm6264	2.94	1.07e-15		Gm8532	-2.69	4.51e-11
Acp2	2.94	3.41e-19		Gm25188	-2.69	9.62e-11
Zmynd15	2.94	4.93e-21		Ctdsp2	-2.68	6.67e-17
Gk	2.93	4.11e-09		Zcchc11	-2.68	2.8e-15
Cebpd	2.93	2.35e-11		Gm13910	-2.68	4.64e-14
Herpud1	2.93	5.34e-13		Gm1972	-2.68	8.4e-13
Rgl1	2.93	3.97e-15		Maoa	-2.68	1.65e-11
Gm12663	2.92	3.41e-12		Anapc15	-2.68	3.06e-11
Usp25	2.92	8.54e-17		Hist2h3c2	-2.68	2.4e-10
Tmbim4	2.92	1.82e-18		Gm25920	-2.68	3.54e-09
Tcea1-ps1	2.9	1.62e-11		2810417H13Rik	-2.68	2.62e-08
Gm19932	2.9	8.13e-14		Tpp1	-2.67	5.19e-15
Lrrk2	2.89	6.26e-11		Mamld1	-2.67	1e-10
Gm8394	2.88	9.21e-13		Hist1h4i	-2.67	1.21e-10
Pbxip1	2.88	2.57e-14		Pdk2	-2.66	1.41e-19
Yars	2.88	2.35e-14		Slc43a2	-2.66	2.82e-19
Pla2g7	2.88	1.08e-18		Socs6	-2.66	3.96e-19
Gm26520	2.87	1.61e-08		Parvg	-2.66	4.79e-16
Gm23294	2.87	6.63e-13		Kntc1	-2.66	2.99e-09
Acsl4	2.87	5.6e-17		5031439G07Rik	-2.65	2.99e-17
Orm1	2.86	4.89e-15		Crebrf	-2.65	2.53e-14
Gm10093	2.86	8.54e-18		Gm16494	-2.65	5.33e-14
Pck2	2.85	3.22e-07		Gm20703	-2.65	5.02e-13
Ccl22	2.84	1.96e-08		Zwilch	-2.65	8.2e-12
Pik3r5	2.84	3.23e-12		Gprc5c	-2.64	8.93e-19
Ccdc50	2.84	1.49e-18		Cblb	-2.64	5.23e-17
U90926	2.83	0.0001		Pisd-ps3	-2.64	2.43e-14
Gm16754	2.83	4.45e-09		Prr11	-2.64	9.86e-08
Tpi1	2.83	2.03e-09		Kif2c	-2.64	1.07e-06
Klf6	2.83	2.48e-14		Ganc	-2.63	5.18e-19
BC147527	2.82	2.12e-12		Zfyve28	-2.63	1.43e-18
Gm15135	2.82	1.38e-13		Mkl2	-2.63	2.99e-16
Cycs	2.82	6.53e-18		Heatr5a	-2.63	3.06e-15
Gdpd1	2.82	1.4e-18		Ccne2	-2.63	1.87e-11
Zdhhc6	2.82	3.89e-19		Ska2	-2.63	4.66e-11
Abtb2	2.82	2.13e-22		Gm22617	-2.63	8.68e-08
Gm5537	2.81	3.52e-08		Gm22745	-2.63	8.68e-08
Sqstm1	2.81	7.04e-12		Gm23075	-2.63	8.68e-08
1600014C10Rik	2.81	6.31e-13		Steap3	-2.62	4.29e-15
Hax1	2.81	1.43e-16		Tns1	-2.62	9.7e-14
Emilin2	2.81	3.19e-20		Pacrg	-2.62	1.14e-13
Clec4a2	2.8	5.29e-14		Sptbn1	-2.62	1.19e-13
Pml	2.8	1.53e-14		AU020206	-2.62	1.09e-07
Gm14238	2.8	2.59e-15		Mical1	-2.6	7.19e-19
Psip1	2.8	8.57e-16		Igf2r	-2.6	7.75e-19
Tdrd7	2.8	4.49e-16		Dock1	-2.6	9.52e-15
4933412E12Rik	2.8	1.42e-16		Abcc3	-2.6	1.58e-13
Ppm1k	2.8	5.94e-17		Lpxn	-2.6	3.67e-13
Setdb2	2.8	8.05e-18		Gm23350	-2.6	1.78e-09
Ms4a4b	2.8	7.77e-18		Mad2l1	-2.6	9.64e-09
Gm14270	2.79	3.23e-14		Map3k1	-2.59	2.3e-15
C230066G23Rik	2.79	1.31e-16		Pcp4l1	-2.59	1.73e-06
Strip1	2.79	2.56e-20		Dpy19l4	-2.58	2.39e-17
Gm20367	2.78	7.08e-12		Nnt	-2.58	2.64e-17
C130026I21Rik	2.78	5.83e-15		Dip2b	-2.58	9.78e-16
Ugcg	2.78	6.13e-16		Dusp7	-2.58	2.72e-14
Ly6e	2.77	3.52e-12		Slc18a1	-2.58	3.94e-13
Gm13169	2.77	1.86e-15		Gm26037	-2.58	1.38e-10
Rcl1	2.76	1.25e-13		Gm23406	-2.58	1.09e-08
Tlr3	2.76	1.04e-15		Racgap1	-2.58	4.32e-08
Myo1b	2.75	2.03e-08		Gm6768	-2.58	4.74e-08
Gm19763	2.75	2.22e-12		Cpt1a	-2.58	3.05e-06
Adgrf1	2.75	4.24e-14		Sdc2	-2.58	3.96e-06
Gm13252	2.75	3.97e-15		Plekhm2	-2.57	5.93e-19
Cd82	2.74	4.15e-13		Specc1	-2.57	3.88e-18
Csf2	2.74	3.47e-18		Syngr1	-2.57	9.03e-18
Myd88	2.74	6.8e-19		Fblim1	-2.57	1.83e-16
Ccdc88b	2.74	5.73e-23		Pola1	-2.57	8.2e-16
Ddit3	2.73	9.04e-10		Nfam1	-2.57	2.09e-15
Nmi	2.73	2.97e-12		Ctns	-2.57	6.93e-14
Psmb5	2.73	2.06e-12		Galm	-2.57	7.32e-14
Diaph2	2.73	1.19e-13		Mbnl1	-2.57	8.33e-12
Slc25a33	2.73	9.68e-17		Mcm7	-2.57	3.62e-11
Pgk1-rs7	2.72	3.23e-08		Nicn1	-2.57	1.19e-10
I830077J02Rik	2.72	4.89e-09		Gla	-2.56	1.3e-14
Gm20115	2.72	4.11e-10		Jmjd1c	-2.56	3.51e-14
2610024D14Rik	2.72	2.72e-10		Tpd52-ps	-2.56	5.18e-14
Trim13	2.72	1.05e-12		Vgll3	-2.56	1.41e-05
Taf15	2.71	5.24e-12		Prrx1	-2.56	0.0002
Upp1	2.71	1.2e-13		Rfc5	-2.55	2.99e-15
Cd300lf	2.71	7.06e-17		Atp11c	-2.55	6.98e-13
Tars	2.7	8.39e-15		Siae	-2.55	1.62e-11
Gm15773	2.7	2.93e-15		Pbk	-2.55	2.15e-07
Psme1	2.7	2.69e-15		Igfbp4	-2.55	2.82e-06
LOC100861917	2.69	3.92e-06		Pink1	-2.54	2.62e-18
Vcan	2.69	7.62e-08		Klra17	-2.54	1.02e-09
Erap1	2.69	2.49e-09		Gm17052	-2.54	1.34e-07
Pot1b	2.69	3.25e-16		Gm25107	-2.54	0.0005
Gm14005	2.69	3.58e-17		March6	-2.53	2.87e-18
Il2rg	2.69	3.14e-17		Gm5945	-2.53	2.37e-11
Setd8	2.69	1.63e-19		Rarres1	-2.53	6.2e-09
Gm15861	2.68	2.38e-10		Aurka	-2.53	4.01e-07
P2ry2	2.67	1.17e-06		Man2b2	-2.52	1.08e-20
Hspa9	2.67	4.06e-08		Hsd17b11	-2.52	3.73e-18
Gm12989	2.67	1.83e-11		Smyd3	-2.52	5.43e-17
Zfp281	2.67	2.19e-13		Lyplal1	-2.52	3.87e-14
Gm20100	2.67	1.86e-13		Tpm1	-2.52	6.04e-13
Ogfr	2.67	7.72e-17		Ap1s3	-2.52	1.29e-12
Ccdc50-ps	2.67	3.1e-19		Abcb1b	-2.52	3.52e-12
Phyhd1	2.66	2.79e-05		Lgmn	-2.52	1.55e-08
Gm2840	2.66	1.21e-08		Fancm	-2.51	4.92e-16
Sgms2	2.66	3.78e-12		Cdc42ep3	-2.51	1.03e-15
Gm6206	2.66	2.88e-14		Hist1h2bc	-2.51	1.69e-11
Fam114a1	2.66	1.66e-14		S100a1	-2.51	1.97e-11
Gm15432	2.66	9.1e-15		Mcm2	-2.51	1.14e-10
Pik3r6	2.66	1.48e-15		Hist1h4f	-2.51	6.64e-10
Zufsp	2.66	4.66e-16		Maged1	-2.51	8.78e-10
C1rl	2.66	1.27e-16		Stil	-2.51	1.44e-09
Sqrdl	2.66	2.25e-17		Hist1h4n	-2.51	3.46e-09
Pnpt1	2.66	6.04e-18		Gpr65	-2.51	5.01e-09
Eif4g2	2.66	2.5e-18		Hist1h3f	-2.51	2.22e-08
Gm15065	2.65	3.12e-09		Gm16531	-2.5	2.33e-12
Plekhn1	2.65	3.27e-13		Parva	-2.5	3.25e-05
H2-K2	2.65	9.94e-14		Lgals3	-2.49	1.1e-18
Rasa4	2.65	4.74e-15		Ndst1	-2.49	2.28e-17
Casp1	2.64	1.69e-09		Atxn10	-2.49	3.65e-17
Slc25a10	2.64	6.87e-10		Gm20689	-2.49	1.6e-16
Serpina3e-ps	2.64	3.07e-10		Ldlrad4	-2.49	8.81e-15
Cysltr2	2.64	2.88e-11		Gm7931	-2.49	9.88e-15
P4ha1	2.64	4.3e-12		Abhd4	-2.49	1.11e-13
Tapt1	2.64	2.84e-13		Hist1h2ae	-2.49	2.36e-09
Gm13233	2.63	1.17e-15		Exoc4	-2.48	8.84e-21
Gm24996	2.62	5.38e-11		Gnb4	-2.48	1.81e-17
Rexo2	2.62	2.43e-18		Hmgn2-ps1	-2.48	3.02e-14
Ms4a14	2.61	7.87e-07		Bbs9	-2.47	1.74e-21
Sars	2.6	1.07e-06		Inpp5f	-2.47	1.12e-18
Marcksl1	2.6	4.14e-10		Gm12727	-2.47	4.83e-18
Tcea1	2.6	1.16e-11		Atad2	-2.47	1.17e-11
Art2a-ps	2.6	5.99e-15		Gm25026	-2.47	1.63e-08
Rnd1	2.6	2.28e-15		Atp6v1b2	-2.46	6.12e-18
Ublcp1	2.6	8.65e-16		Wdr91	-2.46	2.93e-17
Iigp1b	2.59	1.03e-08		Gm12397	-2.46	2.35e-13
Map3k8	2.59	3.32e-11		Prkch	-2.46	3.24e-13
Tmem38b	2.59	1.26e-11		Gm19595	-2.46	3.67e-07
Capns2	2.59	6.68e-13		Wdr7	-2.45	1.05e-18
Sema4c	2.58	1.09e-05		Epb41l1	-2.45	2.08e-18
Klf3	2.58	5.34e-10		Ccpg1	-2.45	3.03e-18
Tmem123	2.57	5.62e-10		Cnnm2	-2.45	1.57e-16
Gm11594	2.57	1.12e-10		Phactr2	-2.45	2.78e-16
Gm10552	2.57	3.82e-13		Gm2a	-2.45	6.68e-14
Stxbp3	2.57	6.13e-16		Plxnd1	-2.45	2.33e-12
Blvrb	2.57	7.37e-17		Scd1	-2.45	4.39e-06
Gm21182	2.56	4.91e-06		Ctc1	-2.44	2.61e-20
Gm13396	2.56	4.47e-09		Nav2	-2.44	2.87e-19
Gm11794	2.56	3.76e-10		Ak1	-2.44	2.55e-16
LOC100503407	2.56	8.02e-11		Gm13803	-2.44	2.06e-12
Lrrc25	2.56	1.09e-13		Nostrin	-2.44	2.25e-12
Cnksr3	2.55	0.0009		LOC100862120	-2.44	1.31e-11
Gm12647	2.55	1.04e-09		Wdhd1	-2.44	3.49e-11
Gm22816	2.55	1.46e-10		Gm2411	-2.44	8.94e-08
Prkcb	2.55	2.9e-12		Nbr1	-2.43	4.53e-22
Rps6ka4	2.55	2.24e-17		Gabarapl1	-2.43	2.86e-16
Ppp2r5a	2.55	9.84e-19		Gm11699	-2.43	2.12e-09
Gm13767	2.54	1.36e-12		Cenpn	-2.43	1.39e-08
Prkcd	2.54	2.25e-14		Ddr2	-2.43	1.68e-05
Rap1gap2	2.54	3.97e-15		Gm6055	-2.42	1.63e-17
Rnf14	2.54	7.66e-19		Gng2	-2.42	9.3e-17
Denr	2.54	5.98e-19		Lgals1	-2.42	2.36e-15
Gm13142	2.53	5.12e-14		Ddi2	-2.42	4.28e-15
Ascc3	2.53	2.62e-14		Cd22	-2.42	1.71e-14
Gm13244	2.52	4.52e-13		Lrrc20	-2.42	7.19e-14
Hsd17b12	2.52	3.11e-14		Tanc2	-2.42	1.04e-05
Gm16026	2.52	3.71e-15		Gm19820	-2.42	0.0005
Trim30b	2.52	3.69e-20		Dtl	-2.41	6.64e-12
Ak4	2.51	6.53e-08		Itgav	-2.41	2.53e-11
Gm13801	2.51	1.54e-09		Cd180	-2.41	3.05e-11
Gm13345	2.51	9.42e-10		Lurap1l	-2.41	3.01e-07
Gm14670	2.51	5.09e-10		Tpcn2	-2.4	7.42e-18
Spred1	2.51	8.36e-12		Sod1	-2.4	1.68e-17
Gm13898	2.51	2.7e-13		Hist1h2ba	-2.4	3.95e-12
Marcksl1-ps4	2.5	5.74e-11		Dbp	-2.4	8.45e-12
Gm13356	2.49	3.31e-11		LOC100861848	-2.4	6.45e-10
Psma5	2.49	8.98e-12		Tmem71	-2.39	1.59e-16
Zdhhc5	2.49	9.53e-17		Bag3	-2.39	1e-12
Ghitm	2.48	2.12e-10		Gm6762	-2.39	9.86e-11
Gm16340	2.48	1.39e-11		Fkbp7	-2.39	5.52e-08
Ifrd1	2.48	1.52e-14		Actg2	-2.39	1.09e-06
Gm7099	2.47	1.52e-13		Elovl5	-2.38	6.07e-17
Map2k1	2.47	3.19e-18		Ankmy2	-2.38	3.17e-16
Clec4a3	2.46	0.0035		Pxmp4	-2.38	6.73e-16
Gm26251	2.46	2.23e-08		Slc39a10	-2.38	4.46e-13
Pfkp	2.46	6.84e-15		Anxa2	-2.38	2.4e-08
Rras	2.46	2.59e-15		Ska3	-2.38	1.61e-07
Ppp1cb	2.46	1.75e-18		Myh15	-2.38	4.03e-07
ST7-OT3_3	2.45	4.53e-11		Gm19474	-2.38	9.06e-07
Tor4a	2.45	1.7e-12		Bub1b	-2.38	1.09e-06
Slc38a2	2.44	4.46e-08		Gm6054	-2.37	8.54e-18
Gm23127	2.44	6.24e-09		Pbx1	-2.37	3.23e-12
Il13ra1	2.44	6.41e-11		Gm11902	-2.37	7.8e-12
Tspan3	2.44	1.66e-11		Bmpr2	-2.37	6.8e-07
Gm27167	2.44	1.48e-15		Gm5864	-2.37	7.69e-05
Mras	2.44	2.72e-18		Gm19680	-2.36	8.91e-12
Gm7327	2.43	1.18e-14		Fam20c	-2.36	2.97e-10
St3gal3	2.43	5.57e-16		Klhl9	-2.35	6.36e-15
Gm1604b	2.43	5.18e-19		Tpd52	-2.35	2.53e-14
Clec4a4	2.42	2.51e-07		Manba	-2.35	2.54e-14
Fam49a	2.42	1.03e-10		Gadd45g	-2.35	3.74e-14
Tiparp	2.42	1.52e-12		Ankrd28	-2.35	6.83e-13
Rnf31	2.42	9.16e-15		Cnr2	-2.35	2.74e-12
Tnfsf10	2.41	1.16e-12		Map4k1	-2.35	1.04e-11
Gm18953	2.41	8.93e-13		Angptl7	-2.35	2.45e-09
H2-K1	2.41	8.03e-14		Epb41l3	-2.35	1.82e-06
Ube2f	2.41	2.62e-19		Nqo2	-2.34	9.54e-16
Ankrd37	2.4	4.22e-06		Gm17576	-2.34	2.48e-14
Cars	2.4	5.21e-10		Elmo2	-2.34	1.11e-13
Mlx	2.4	2.76e-14		Gm10193	-2.34	4.85e-12
Metap1	2.4	4.14e-17		Ttyh3	-2.34	7.25e-12
Gm22079	2.39	1.03e-10		Tcn2	-2.34	1.18e-10
Mtmr14	2.39	6.94e-11		Gm7665	-2.34	1.91e-10
Tcp10b	2.39	6.81e-12		Frmd6	-2.34	6.95e-09
Gm13768	2.39	1.46e-13		Gm15562	-2.34	1.18e-08
Slc11a1	2.39	2.25e-18		Hist1h2bm	-2.34	2.6e-08
Rala	2.39	2.21e-19		Ppic	-2.34	2.65e-06
C1s1	2.38	1.06e-07		Cyp51	-2.34	0.0009
Limd2	2.38	3.86e-09		Abca2	-2.33	1.31e-15
Gm11857	2.38	1.02e-09		Haus6	-2.33	4.4e-15
Gm9790	2.38	5.74e-10		Galnt4	-2.33	5.76e-10
n-R5s164	2.38	7.54e-11		Parpbp	-2.33	7.24e-09
Abcc4	2.38	8.9e-14		mt-Ty	-2.33	9.91e-09
Vdac3	2.38	1.35e-18		Gm24060	-2.33	2.31e-06
LOC100861684	2.37	2.02e-10		Lrp12	-2.32	3.26e-19
Tmem68	2.37	9.72e-11		Ncapd3	-2.32	8.34e-16
8430408G22Rik	2.37	2.9e-11		Crybg3	-2.32	5.94e-12
Dok3	2.37	1.13e-11		Akr1b10	-2.32	4.72e-11
Hivep2	2.37	1.01e-11		Slc27a6	-2.32	2.51e-08
1700003M07Rik	2.37	1.56e-12		H2afx	-2.32	9.63e-06
Rfwd2	2.37	3.19e-14		Crot	-2.31	1.11e-19
Gng12	2.37	3.21e-19		Arl8b	-2.31	9.89e-18
Ccr7	2.36	4.87e-09		BC005537	-2.31	2.06e-16
Arrb2	2.36	3.23e-10		Blvra	-2.31	1.95e-15
Tbk1	2.36	7.44e-16		Hmgn2l6	-2.31	9.32e-13
Gm5423	2.35	1.19e-07		Sidt2	-2.31	2.78e-12
Ppbp	2.35	7.72e-09		Gm5612	-2.31	5.08e-12
C1s2	2.35	3.98e-09		Ceacam1	-2.31	5.36e-11
Gm5431	2.35	1.67e-09		Got2-ps1	-2.31	2.16e-10
Gm8550	2.35	1.47e-10		Cenph	-2.31	7.85e-09
Lztfl1	2.35	1.1e-13		Dlgap5	-2.31	9.02e-07
Gm26649	2.35	1.33e-14		Aagab	-2.3	1.35e-16
Mvp	2.35	1.83e-15		Calcoco1	-2.3	8.67e-14
Tcp10c	2.34	1.33e-11		Crtap	-2.3	3.78e-12
Birc2	2.34	4.3e-12		Tpm2	-2.3	4.94e-08
Ninj1	2.34	1.67e-12		Pdgfra	-2.3	6.42e-07
Sdc1	2.34	6.73e-13		Pmp22	-2.29	1.81e-16
Morc3	2.34	1.27e-16		Kifap3	-2.29	2.18e-15
Eif6	2.34	9.64e-18		Guf1	-2.29	8.67e-15
Wdr66	2.34	6.53e-18		Arsk	-2.29	1.58e-13
Gp6	2.33	1.62e-07		Creg1	-2.29	9.39e-13
LOC100861608	2.33	1.59e-07		Gm15195	-2.29	4.53e-11
Egln1	2.33	6.89e-08		Cenpi	-2.29	2.05e-10
Gm11424	2.33	2.44e-12		Frmd4b	-2.29	1.91e-09
Cept1	2.33	6.03e-17		Stab2	-2.29	3.25e-09
Gm15675	2.32	1.63e-08		Aldh2	-2.28	7.25e-17
Gm14894	2.32	4.37e-09		Gm4875	-2.28	5.68e-16
LOC100862184	2.32	2.4e-09		Gm38425	-2.28	3.81e-14
Clec4d	2.32	2.25e-13		Gm13651	-2.28	8.37e-11
Gm15781	2.32	2.04e-13		Tspan5	-2.27	3.39e-17
Hivep1	2.32	1.66e-13		Higd2a	-2.27	1.97e-14
Ptprj	2.32	8.24e-14		Fat3	-2.27	1.82e-13
Gm13183	2.32	6.3e-14		Hist1h4c	-2.27	1.76e-09
Gm15283	2.32	1.59e-14		mt-Tt	-2.27	1.93e-08
Mir6546	2.31	3.94e-09		Tmem141	-2.27	6.61e-08
Trim12c	2.31	4.71e-12		Gm5815	-2.26	1.41e-16
Dnajc21	2.31	1.37e-15		Clasp2	-2.26	9.59e-16
Lrch1	2.31	4.32e-16		Tmem18	-2.26	5.2e-15
Slc16a10	2.31	3.25e-17		Tnfrsf21	-2.26	5.91e-14
Trim30e-ps1	2.3	7.32e-13		Lyst	-2.26	2.08e-13
Serpinb8	2.3	2.29e-13		Asap1	-2.26	1.26e-12
Pgap2	2.3	7.59e-15		Kcnk6	-2.26	8.82e-12
Gm11951	2.29	7.32e-08		Ddias	-2.26	6.06e-11
Gm19528	2.29	1.41e-08		Gm24186	-2.26	7.85e-11
Gm11131	2.29	1.4e-11		Ppfibp1	-2.25	3.27e-17
Samd4b	2.29	7.14e-13		Ccdc34	-2.25	4.46e-17
Gm21188	2.28	1.36e-09		Treml1	-2.25	2.17e-16
Gm16199	2.28	5.42e-13		Gm6736	-2.25	7.06e-15
Slx4ip	2.28	2.77e-14		Pikfyve	-2.25	1.87e-13
Gm614	2.28	3.04e-15		LOC432823	-2.25	8.29e-12
Nab1	2.28	1.03e-19		Gm5514	-2.25	1.6e-11
Ifitm2	2.27	7.09e-06		Gm26527	-2.25	1.64e-10
Ahr	2.27	1.39e-07		Mfsd7b	-2.24	2.55e-14
Stxbp3-ps	2.27	5.26e-14		Ahnak	-2.24	6.61e-14
M6pr	2.27	3.87e-16		Mir1192	-2.24	4.98e-11
Gm25889	2.26	4.63e-07		Gm11336	-2.24	1.56e-10
Fcrl5	2.26	3.88e-07		Mitf	-2.24	2.22e-10
Themis2	2.26	1.92e-07		Smpd3	-2.24	1.26e-09
Krtcap2	2.26	6.26e-10		Utrn	-2.24	1.55e-08
Mthfd1l	2.26	6.08e-10		Cdca5	-2.24	9.94e-08
Trib1	2.26	8.76e-11		Wbscr27	-2.23	1.05e-16
Zfp263	2.26	3.32e-11		Snx9	-2.23	8.27e-16
Siah2	2.26	3.48e-14		Snx8	-2.23	8.14e-13
Slc4a7	2.26	1.9e-14		Erbb2ip	-2.23	1.34e-12
Cd47	2.26	3.9e-15		Cldn34c2	-2.23	2.09e-12
Hiatl1	2.26	5.67e-16		1700023H06Rik	-2.23	7.85e-12
St18	2.26	2.37e-16		Gatsl2	-2.23	9.86e-12
Gm8048	2.25	7.85e-08		Gm19731	-2.23	5.51e-10
Clmp	2.25	5.32e-08		9130004J05Rik	-2.23	6.45e-07
Fam162a	2.25	2.02e-08		Hexa	-2.22	6.28e-21
Gm13419	2.25	8.94e-09		Mbtd1	-2.22	1.33e-14
9130208D14Rik	2.25	4.03e-09		Ankdd1a	-2.22	2.46e-14
Rhbdd1	2.25	1.6e-09		Mrip-ps	-2.22	6.75e-13
Grina	2.25	6.61e-12		Mib1	-2.22	3.42e-11
Plk3	2.25	1.71e-14		Gm20205	-2.22	6.67e-11
Vhl	2.25	3.35e-15		Tmem86a	-2.22	1.27e-09
Eif4e	2.25	6.13e-16		Gm24412	-2.22	3.88e-08
Rnf24	2.25	3.13e-16		Ccr2	-2.22	2.45e-07
Tbc1d10b	2.25	8.93e-17		Rbm47	-2.21	2.39e-16
Slc20a1	2.25	6.34e-19		Pole2	-2.21	1.94e-15
Xpot	2.24	8.96e-08		Gm12138	-2.21	7.17e-15
LOC100503176	2.24	4.03e-08		Prim2	-2.21	1.54e-11
Gm27219	2.24	9.25e-11		Lig1	-2.21	2.77e-09
Gm1966	2.24	9.17e-11		Gm10087	-2.21	3.17e-08
Dusp4	2.24	1.81e-12		Gm22519	-2.21	4.54e-07
Rbbp8	2.24	3.05e-14		2700049A03Rik	-2.2	9.85e-17
Igsf6	2.24	1.43e-14		Oxr1	-2.2	1.23e-16
Tlr9	2.23	3.46e-05		Skp2	-2.2	2.58e-15
Gm20658	2.23	6.63e-07		Aph1b	-2.2	8.66e-14
Nfu1	2.23	2.4e-16		Cnot6l	-2.2	1.13e-13
Azi2	2.23	2.51e-17		Stra13	-2.2	2.21e-11
Serpinb9	2.22	1.49e-07		Hmgn5	-2.2	2.01e-10
Zc3hav1	2.22	2e-14		Gm568	-2.2	3.23e-10
Gm26584	2.21	5.61e-08		Hist1h1b	-2.2	1.31e-06
Fosl2	2.21	4.17e-09		Arl15	-2.19	1.51e-15
Cxcl5	2.21	2.22e-09		Rnf13	-2.19	3.58e-13
Rap2c	2.21	5.55e-12		Cldn34c3	-2.19	1.25e-11
Lancl3	2.21	4.79e-12		Dnajc9	-2.19	2.18e-11
Camsap1	2.21	2.12e-13		Gstp1	-2.19	7.52e-05
Spata13	2.21	2.62e-17		Ednrb	-2.19	0.0034
Best1	2.2	1.75e-12		Gm14278	-2.18	3.19e-18
Zswim4	2.2	1.35e-12		Amz1	-2.18	6.67e-17
Ncf4	2.2	4.24e-18		Rnf166	-2.18	6.79e-16
Bckdhb	2.19	2.03e-09		Pld3	-2.18	1.87e-15
Mov10	2.19	1.07e-09		Lta4h	-2.18	3.34e-15
Mndal	2.19	2e-10		Sncg	-2.18	2.19e-14
Abhd17c	2.19	9.86e-11		Myof	-2.18	8.97e-12
M6pr-ps	2.19	1.42e-12		A530017D24Rik	-2.18	1.05e-11
LOC100862186	2.19	4.97e-13		Gm26669	-2.18	1.56e-10
March1	2.19	2.3e-14		1700099I09Rik	-2.18	1.85e-08
Il1f9	2.18	1.32e-06		Crip2	-2.18	7.54e-08
Gca	2.18	3.03e-10		Numa1	-2.17	3.43e-16
Rgag4	2.18	5.79e-11		Akap10	-2.17	9.85e-14
1500012F01Rik	2.18	4.17e-11		Ddx3x	-2.17	3.57e-13
Pon3	2.18	4.6e-16		ND3	-2.17	1.15e-12
Dcbld2	2.17	2.47e-08		Prcp	-2.17	1.12e-11
LOC100862277	2.17	2.12e-08		B4galnt1	-2.17	1.51e-10
Ppp1r15a	2.17	3.23e-09		Gm9800	-2.17	8.91e-10
Ifi203	2.17	2.5e-10		Rora	-2.17	3.24e-09
Gm9432	2.17	4.64e-11		Gm15786	-2.17	1.74e-08
Rac2	2.17	1.36e-15		Hist2h2bb	-2.17	9.63e-08
Usp53	2.17	7.89e-16		LOC100862331	-2.17	2.87e-07
Anxa6	2.16	9.48e-05		Gm23939	-2.17	3.19e-07
Phgdh	2.16	1.16e-08		Ehd2	-2.17	3.05e-05
Acp5	2.16	1.07e-08		Ndrg3	-2.16	4.01e-18
Traj47	2.16	2.62e-09		Tpk1	-2.16	6.05e-17
Cav1	2.16	2.06e-09		Slc16a7	-2.16	8.32e-16
Gm13210	2.16	8.45e-10		Rtfdc1	-2.16	1.24e-15
Wdr74	2.16	9.85e-11		Haus1	-2.16	5.04e-15
Gm26693	2.16	2.83e-11		Mdh1	-2.16	1.13e-14
Gdi1	2.16	2.71e-11		Zfp704	-2.16	1.18e-13
Tor1aip1	2.16	2.78e-14		Slc36a1	-2.16	3.95e-12
Ppp3cc	2.16	1.67e-15		Arhgap9	-2.16	1.4e-11
Gm11110	2.15	2.36e-11		Gm12551	-2.16	1.09e-06
Slc39a13	2.15	2.24e-11		Gm6091	-2.16	1.63e-06
Tmco6	2.15	4.94e-20		Gm12856	-2.16	5.39e-06
Gm4759	2.14	1.1e-06		Gltp	-2.15	5.15e-17
Lars	2.14	1.49e-10		Rnft1	-2.15	1.03e-16
Glipr2	2.14	9.49e-11		Prkag2	-2.15	2.11e-16
Socs1	2.14	1.06e-11		Lipn	-2.15	4.16e-15
Gm12573	2.14	1.48e-12		Hmga2	-2.15	1.29e-13
Neu1	2.14	3.04e-14		Fcho2	-2.15	1.91e-13
Pop4	2.13	1.61e-07		Bzw2	-2.15	1.98e-13
Gm7191	2.13	7.99e-08		Bex1	-2.15	5.14e-12
Msn	2.13	1.36e-13		Supt4b	-2.15	1.33e-11
Gphn	2.13	1.98e-15		Gm11852	-2.15	7.01e-11
Tmco3	2.13	1.05e-16		Gpr157	-2.15	1.12e-08
Relb	2.13	1.72e-19		Cdc20	-2.15	1.36e-07
Ly6a	2.12	7.17e-05		Diaph3	-2.15	1.43e-07
Tirap	2.12	1.88e-07		Card11	-2.15	2.7e-07
Cd80	2.12	1.77e-10		Slc8a1	-2.15	8.89e-06
Gm12577	2.12	1.58e-10		Fkbp10	-2.15	0.0005
Syk	2.12	1.67e-12		Slc6a6	-2.14	4.41e-16
Slc15a3	2.12	5.16e-14		Jmy	-2.14	3.12e-11
Cep85l	2.12	5.71e-15		2810455O05Rik	-2.14	9.38e-10
Hdac1	2.12	1.46e-15		Gm25654	-2.14	6.33e-09
Gm11542	2.11	0.0012		Gm26735	-2.14	9.08e-08
Tmem178	2.11	0.0012		Gm25033	-2.14	1.48e-07
Treml4	2.11	4.13e-09		Kcnj10	-2.14	2.23e-07
Gm12101	2.11	4.66e-12		Vat1	-2.13	4.08e-17
Tifab	2.1	1.11e-07		Eepd1	-2.13	1.01e-16
Gm14581	2.1	1.32e-08		Cpeb3	-2.13	5.97e-16
Fam46a	2.1	9.56e-10		Gm6644	-2.13	3.42e-15
Slc39a7	2.1	1.55e-13		4833420G17Rik	-2.13	5.16e-13
Sav1	2.1	1.41e-13		Brip1	-2.13	9.26e-08
Gm23722	2.09	4.28e-06		E2f8	-2.13	1.22e-07
Gm8955	2.09	2.02e-07		Irs2	-2.13	3.03e-07
Ifit1bl2	2.09	8.79e-09		Rb1	-2.13	6.45e-06
Gm19773	2.09	1.35e-09		Pde1c	-2.12	3.75e-17
Spn	2.09	2.62e-10		Pdpr	-2.12	4.9e-17
Ggta1	2.09	1.41e-10		Rbl2	-2.12	1.7e-16
Trp53cor1	2.09	6.19e-11		Nup50	-2.12	1.01e-15
Cpne2	2.09	1.5e-14		Dock2	-2.12	1.17e-15
Camta2	2.09	3.53e-16		Adcy9	-2.12	7.58e-15
Dusp2	2.08	1.88e-07		Snx30	-2.12	1.98e-14
Gde1	2.08	3.26e-10		B3glct	-2.12	6.43e-14
Hk3	2.08	1.59e-10		Dpep2	-2.12	9.13e-14
Eef1e1	2.08	1.43e-10		Ulk2	-2.12	2.44e-12
Tmem2	2.08	1.13e-10		Zbtb20	-2.12	3.98e-10
Pdpn	2.08	7.29e-13		Raph1	-2.12	5.28e-10
Trim56	2.08	1.53e-13		Gadd45a	-2.12	1.26e-08
9330175E14Rik	2.08	8.35e-14		Kif22	-2.12	2.98e-07
Ctu1	2.08	9.47e-16		Aggf1	-2.11	5.72e-16
Mif-ps3	2.07	1.87e-06		Chn2	-2.11	5.95e-15
Hspa9-ps1	2.07	7.1e-07		Ypel3	-2.11	2.21e-12
Trps1	2.07	9.41e-10		Sesn3	-2.11	4.25e-12
Tmem170b	2.07	4.74e-10		Adcy7	-2.11	8.71e-11
Agpat5	2.07	1.27e-10		Hgsnat	-2.11	3.37e-10
Mir5709	2.07	5.11e-12		2010107E04Rik	-2.11	5.31e-10
Tcp10a	2.07	3.3e-12		Mir7062	-2.11	8.47e-10
Sra1	2.07	2.17e-16		P2ry6	-2.11	8.83e-10
Heatr6	2.07	2.11e-16		Gm23833	-2.11	4.91e-05
Adora2b	2.06	3.85e-07		Scd2	-2.11	0.0001
Gm7676	2.06	1.33e-07		Itm2b	-2.1	1.38e-20
Psmb5-ps	2.06	1.75e-09		Sec11c	-2.1	1.11e-15
Dock4	2.06	5.6e-10		Pisd-ps1	-2.1	3.17e-14
Ccdc25	2.06	1.36e-10		Zfp442	-2.1	7.66e-14
Notch1	2.06	9.79e-11		Qpct	-2.1	3.01e-13
Cct3	2.06	9.28e-14		Neo1	-2.1	4.48e-12
Isg20	2.06	3.51e-16		Tbc1d32	-2.1	1.03e-11
Ankrd33b	2.06	1.72e-17		Hist1h4m	-2.1	1.58e-09
Gm10169	2.05	3.81e-06		Ncapd2	-2.1	1.16e-07
Gm15928	2.05	5.37e-08		Wls	-2.09	5.09e-16
Gm12464	2.05	3.2e-08		Sft2d1	-2.09	1.84e-13
Gm11870	2.05	3.15e-09		Pter	-2.09	8.88e-13
5730508B09Rik	2.05	3.91e-10		Setd7	-2.09	1.61e-12
Arhgap27	2.05	2.53e-13		Tmem126b	-2.09	2.82e-11
Gm7150	2.04	4.72e-07		Gm15443	-2.09	3.05e-11
Olfr755-ps1	2.04	4.36e-07		Fam129a	-2.09	1.33e-09
Dusp28	2.04	3.95e-10		C1ql3	-2.09	1.95e-09
Gm11460	2.04	1.91e-10		LOC100861797	-2.09	3.7e-09
Ppp1r21	2.04	2.95e-12		Gm25631	-2.09	7.62e-08
H2-L	2.04	2.23e-12		Gm16418	-2.09	1.62e-07
Gm7160	2.04	4.85e-13		Cdc25c	-2.09	1.71e-06
Trim25	2.04	2.99e-13		Plekho1	-2.08	2.65e-17
Susd6	2.04	1.1e-13		Got2	-2.08	3.07e-17
Cers6	2.04	2.01e-14		Arhgap39	-2.08	7.06e-17
Trappc4	2.04	1.1e-15		Cln6	-2.08	8.73e-15
Gm21370	2.03	1.4e-05		Mblac2	-2.08	1.55e-13
Gm5976	2.03	1.35e-06		Ndufa4	-2.08	2.35e-13
Gm8865	2.03	2.11e-07		Lpar5	-2.08	2.85e-12
Dyrk2	2.03	9.85e-10		Hs6st1	-2.08	5.42e-10
Gm8810	2.03	1.95e-10		Gstk1	-2.08	5.91e-10
Fbxl4	2.03	8.66e-11		Zfp759	-2.08	1.03e-09
Mup-ps28	2.03	2.36e-12		Sgol2a	-2.08	8.73e-08
Mtm1	2.03	2.04e-13		Gm23138	-2.08	9.95e-08
Cldnd1	2.03	1.86e-15		Srpx2	-2.08	1.62e-05
Notch2	2.03	1.81e-15		Ankrd44	-2.07	2.02e-14
Flrt3	2.03	1.33e-16		Gm20056	-2.07	1.31e-12
Gm26857	2.02	1.03e-06		Herc1	-2.07	1.84e-12
Gm26778	2.02	8.87e-08		Gm9864	-2.07	9.08e-08
Naip2	2.02	1.22e-10		Gm25747	-2.07	1.67e-07
Gm2436	2.02	6.01e-11		Gm11084	-2.07	2.89e-05
Gm2446	2.02	6.01e-11		Slit2	-2.07	0.0081
Pofut2	2.02	5.36e-14		Ttc3	-2.06	3.64e-18
Tbc1d13	2.02	3.9e-14		Adap2	-2.06	1e-15
Coa5	2.02	2.98e-14		Cnnm3	-2.06	3.39e-14
Bysl	2.02	1.28e-14		Aaas	-2.06	4.37e-14
Aqp9	2.02	3.09e-15		Ncoa3	-2.06	1.05e-12
Cox17	2.02	1.07e-15		Gm12089	-2.06	1.08e-12
Nr1d1	2.01	1.53e-06		Gm5046	-2.06	1.34e-11
Tgs1	2.01	1.24e-07		D130007C19Rik	-2.06	1.17e-10
Zfp821	2.01	5.92e-10		Snord17	-2.06	1.76e-09
Fyb	2.01	2.77e-14		Ngp	-2.06	2.13e-07
Gm20663	2	6.03e-10		Gm20721	-2.06	1.78e-06
Ly6c1	2	6.66e-11		Tbx15	-2.06	2.15e-05
Gm14612	2	2.75e-11		Akr1c18	-2.06	0.0002
Ddx24	2	2.71e-13		D15Ertd621e	-2.05	4.96e-17
Mafg	2	7.76e-15		Rtn4	-2.05	6.89e-17
Mina	2	2.92e-15		Crat	-2.05	7.24e-15
				Myo9b	-2.05	9.64e-14
				Aaed1	-2.05	5.25e-12
				Ncoa4	-2.05	5.22e-11
				Gtse1	-2.05	4.36e-10
				Cenpu	-2.05	6.01e-10
				Slc5a3	-2.05	9.72e-10
				H60a	-2.05	1.12e-09
				Gng11	-2.05	1.76e-09
				Pank3	-2.05	9.16e-09
				Stmn2	-2.05	0.0003
				Lmna	-2.04	4.14e-17
				Wdr19	-2.04	2.3e-16
				Tnrc6b	-2.04	1e-14
				Cbx3-ps7	-2.04	9.74e-14
				Acss1	-2.04	1.48e-10
				Gm25447	-2.04	3.26e-10
				Rnf128	-2.04	6.55e-09
				Gm14008	-2.04	6.63e-09
				Gm22175	-2.04	8.67e-08
				Melk	-2.04	8.9e-08
				mt-Tc	-2.04	2.87e-07
				Gm19693	-2.04	2.03e-06
				Dgka	-2.04	4.88e-06
				Mir872	-2.04	0.0003
				Ptpn21	-2.03	5.08e-15
				Scp2-ps2	-2.03	1.12e-13
				Prkra	-2.03	1.79e-12
				Arhgef7	-2.03	2.43e-12
				Hist1h4h	-2.03	2.86e-12
				Sptssa	-2.03	2.12e-11
				Pccb	-2.03	8.42e-11
				Hist1h2ad	-2.03	2e-10
				Commd4	-2.03	1.6e-08
				Tnfaip8l2	-2.03	2.69e-08
				Efnb2	-2.03	6.8e-05
				Mir3962	-2.03	0.0001
				Bach1	-2.02	2.79e-15
				Gtf2i	-2.02	7.33e-15
				Dalrd3	-2.02	8.9e-14
				Xpr1	-2.02	3.01e-13
				Fli1	-2.02	8.9e-12
				Gm6984	-2.02	1.07e-11
				Gm19881	-2.02	4.4e-11
				Gm12737	-2.02	1.38e-08
				Tcf19	-2.02	4.99e-07
				Ckap2l	-2.02	6.49e-07
				LOC100861791	-2.02	2.34e-05
				Cdh2	-2.02	0.0001
				Iqgap1	-2.01	6.34e-19
				Plcb2	-2.01	1.18e-16
				Ip6k1	-2.01	2.79e-15
				Hpse	-2.01	8.68e-14
				Pcmtd2	-2.01	1.92e-13
				Rell1	-2.01	7.2e-13
				Clspn	-2.01	7.37e-10
				D630036G22Rik	-2.01	9.38e-09
				Gstm1	-2.01	1.21e-05
				Akr1b8	-2.01	9.46e-05
				Sdf2l1	-2.01	0.0032
				Pepd	-2	7.32e-17
				Arhgap10	-2	1.5e-16
				Zmiz1	-2	1.85e-13
				Mbd4	-2	3.01e-13
				Gm5595	-2	1.02e-12
				Rsrp1	-2	1.22e-12
				Gm17233	-2	1.24e-11
				Sft2d2	-2	1.88e-11
				Trio	-2	2.59e-11
				Fbln5	-2	3.48e-11
				Rab19	-2	1.56e-08
				Plxna4os1	-2	2.72e-08
				Mospd1	-2	2.52e-07
				Uprt	-2	6.17e-07
				Gm3934	-2	0.0007

## Sheet: Group1 vs M0
Up-regulated DEGs				Down-regulated DEGs
Gene Symbol	Fold-Change	FDR		Gene Symbol	Fold-Change	FDR
Irg1	4297.79	9.47e-27		Mamdc2	-236.74	2.19e-28
Il1b	3850.43	1.48e-31		Rgs2	-90.75	2.63e-23
Fpr1	2835.71	1.55e-29		Cxcr4	-70.16	1.6e-26
Cxcl2	2173.6	1.88e-25		Daglb	-59.12	1.33e-24
Ccl5	1981.28	2.9e-26		Gm5086	-57.35	8.04e-23
Il1a	1255.4	5.41e-25		Havcr2	-44.61	2.27e-14
Saa3	1080.9	8.22e-24		Dnmt3aos	-40.26	3.74e-20
Marco	937.63	2.85e-28		Slc40a1	-35.64	2.96e-18
Clec4e	829.89	1.66e-28		Crip1	-31.8	1.22e-14
Ptgs2	738.59	3.03e-13		Gm11223	-31.42	4.13e-12
Fpr2	637.73	5.44e-27		Rasgrp3	-30.72	9.5e-20
Cxcl1	565.08	2.27e-21		Cd300lb	-28.18	5.5e-15
Il6	520.21	4.4e-20		Slc46a3	-27.37	7.89e-18
Cd38	463.76	6.87e-22		Sulf2	-24.93	6.01e-20
Cxcl3	451.18	1.38e-17		Reps2	-23.95	4.64e-21
Ms4a4c	412.59	3.57e-20		LOC100861894	-23.84	3.99e-17
Cfb	394.48	1.78e-18		Gm12892	-23.77	5.42e-16
H2-M2	376.13	4.69e-22		Plau	-23.15	1.93e-20
Mmp9	313.1	3.87e-18		Pparg	-22.49	1.15e-19
Gpr84	293.63	3.1e-25		Slc37a2	-22.44	3.83e-22
Rasgrp1	293.42	2.9e-26		Xylt1	-21.43	2.25e-25
Serpinb2	287.1	2.57e-09		Arhgap25	-19.75	2.4e-29
Siglece	282.95	2.85e-30		Cbr2	-17.71	3.68e-09
Smpdl3b	252.3	9.24e-30		Efr3b	-17.58	1.23e-20
Gpr31b	236.72	6.29e-15		Mrc1	-17.1	6.52e-10
Ifit1	217.47	7.7e-19		Dhrs9	-16.76	8.36e-15
Lox	205.09	3.23e-11		Kif11	-16.46	7.8e-12
Bst1	202.07	1.24e-19		F630003A18Rik	-16.44	2.18e-19
Ptges	201.13	1.03e-23		Dcstamp	-16.28	2.23e-16
Nos2	186.52	1.22e-20		Ephx1	-15.66	3.03e-18
Nfkbiz	183.44	5.84e-22		Plxdc1	-15.41	6.01e-20
Tnf	182.41	1.63e-29		Ccna2	-15.08	1.43e-11
Lcn2	169.83	4.37e-28		Mir6928	-15.07	2.01e-14
Gpr141	155.61	6.16e-21		S100a4	-15.04	7e-15
Cp	148.22	2.44e-20		Trem2	-14.94	4.45e-12
Gpr18	136.26	3.1e-25		Kctd12b	-14.69	2.16e-17
Usp18	114.4	3.61e-18		Hpgd	-14.36	1.09e-10
Gbp4	110.9	6.82e-14		Colec12	-14.2	5.17e-18
Gbp11	110.64	7.47e-15		Ctse	-14.1	5.11e-10
Vnn3	107.1	8.69e-21		Tfrc	-13.59	6.15e-12
Acsl1	103.08	2.37e-22		Rgs16	-13.32	1.22e-09
Gbp2b	99.95	1.65e-15		Sesn1	-13.27	1.37e-12
Mir155	92.65	2.59e-25		Postn	-12.94	5.16e-07
Aoah	90.98	2.86e-23		Adamts1	-12.81	1.08e-15
Gbp10	88.41	2.33e-14		Itgb5	-12.73	3.99e-20
Irf7	88.18	2.44e-21		Tmem144	-12.37	3.01e-18
Klra2	83.55	2.71e-20		Atp6v0a1	-12.1	3.55e-22
C3	83.25	1.63e-17		Egr2	-12.05	1.72e-20
Thbs1	81.46	3.64e-09		Cd5l	-12.03	0.0002
Zbp1	78.01	2.02e-17		Cmbl	-11.97	5.67e-16
Nfkbia	76.85	8.22e-24		Kcnj2	-11.81	1.67e-12
Ifit3b	71.78	7.6e-14		Arrdc3	-11.72	1.45e-16
Pilra	67.6	7.76e-18		Cyp27a1	-11.66	1.4e-15
Pilrb2	66.37	7.26e-18		Cebpa	-11.65	2e-21
Mx1	65.09	5.07e-20		Fam198b	-11.64	1.04e-16
Mx2	58.05	5.04e-20		Fam214a	-11.51	1.19e-20
AW112010	55.19	1.78e-15		Il7r	-11.36	6.94e-18
Plbd1	54.56	6.62e-13		Mir223	-11.31	3.69e-20
Gbp7	53.8	6.69e-14		Entpd1	-11.17	1.63e-22
Chil1	53.79	3.99e-22		Plk1	-11.12	6.56e-09
Pilrb1	53.29	2.45e-18		Spp1	-10.81	2.8e-19
Hp	51.24	5.57e-11		Fabp4	-10.73	1.16e-10
Timd4	49.79	1.65e-20		Rab7b	-10.48	8.03e-24
Rsad2	48.33	5.74e-15		Atp6v0d2	-10.46	1.72e-22
Cmpk2	46.96	4.39e-18		Slc9a9	-10.45	8.8e-11
Tgtp2	44.87	3.51e-10		Hgf	-10.31	3.03e-17
Irak3	42.24	4.6e-28		Pdgfb	-10.29	1.11e-16
Gbp8	41.13	7.52e-13		Ptchd1	-10.27	5.71e-16
Ifit2	41.04	9.01e-14		Ank	-10.24	4.56e-20
LOC100862023	40.53	7.04e-22		Pdcd4	-10.16	5.47e-18
Hcar2	39.32	1.58e-20		AU020206	-9.91	2.74e-12
Inhba	38.97	1.74e-15		Gdf3	-9.87	1.74e-10
Mmp14	38.4	7.4e-21		Aph1c	-9.71	9.09e-23
Ly6c2	38.32	4.32e-15		Ada	-9.64	1.99e-13
Cd69	38.14	2.9e-26		Phka2	-9.6	2.25e-20
Gm12250	37.83	3.66e-13		Hal	-9.54	6.81e-12
Igtp	37.35	1.28e-13		Eya1	-9.53	2.69e-16
Gbp3	35.48	3.66e-14		Lama3	-9.39	2.44e-16
Ier3	34.89	3.13e-16		Ect2	-9.25	4.5e-11
Serpina3g	34.46	5.4e-09		Adssl1	-9.09	3.11e-14
Mthfd2	33.59	7.08e-13		Hip1	-9.05	1.35e-14
Gm16014	33.44	7.4e-17		Zranb3	-9.03	6.87e-14
Phf11a	31.36	6.87e-18		Ccnb2	-9.01	3.99e-08
Asns	31.27	4.62e-11		Snx29	-8.89	2.74e-21
Oasl1	30.23	1.14e-18		Top2a	-8.88	1.67e-10
Ccl7	30.21	3.16e-13		Idh1	-8.83	1.46e-21
Fam26f	30.06	3.68e-09		Cd109	-8.82	1.4e-20
Tagap	29.98	1.52e-18		Cfh	-8.73	7.48e-15
Nlrp3	29.82	3.4e-21		Rrm2	-8.47	5.88e-11
Gm5424	29.22	1.96e-18		Cnrip1	-8.43	8.54e-17
Gbp2	29.07	1.81e-08		Mxd4	-8.32	1.41e-18
Traf1	28.72	9.96e-21		Gpr183	-8.29	4.42e-18
Slamf9	28.39	1.01e-11		Cenpe	-8.29	5.31e-11
Tnfsf9	26.51	5.29e-19		Kif20a	-8.29	1.34e-08
Cox6a2	25.7	1.89e-07		Pdxk	-8.19	1.64e-17
Xaf1	25.57	2.45e-18		Rassf3	-8.12	1.44e-22
Gbp9	25.38	1e-12		Hmmr	-8.12	2.91e-10
Pf4	24.84	2.59e-12		Emp1	-8.02	3.79e-10
Nupr1	24.54	3.83e-18		Slc9a7	-8.01	1.36e-19
Gm4951	24.49	7.77e-09		Arhgap18	-7.99	5.19e-16
Phf11b	24.39	1.41e-15		St6gal1	-7.87	2.27e-20
Batf	24.26	2.32e-19		Cadm1	-7.87	1.84e-19
Trim30c	23.72	4.05e-15		Glns-ps1	-7.85	8e-14
Sod2	23.58	3.79e-23		Sort1	-7.84	1.86e-16
Clec4a1	23.41	1.64e-15		Mical2	-7.74	1.46e-18
Icosl	23.25	1.6e-26		Gm5593	-7.74	2.16e-08
Phf11d	22.61	2.85e-18		Rcbtb2	-7.71	7.4e-17
Ifit3	22.35	3.67e-16		Tgfbr1	-7.62	2.39e-15
Il12b	22.27	1.13e-12		Wbp5	-7.48	2.91e-16
Lmo4	22.14	9.78e-25		Mgst3	-7.46	4.94e-16
Ass1	21.94	1.39e-19		Pcna-ps2	-7.44	7.01e-17
Gbgt1	21.6	7.17e-20		Gas6	-7.41	3.6e-11
Ebi3	21.59	8.23e-24		Enpp1	-7.4	1.75e-15
Oas2	21.41	2.64e-15		LOC100861638	-7.36	1.27e-12
Ehd1	21.14	1.58e-22		Hist1h2ak	-7.27	1.6e-09
Ifitm3	21.07	9.72e-21		Zdhhc14	-7.2	2.39e-13
Mefv	20.83	2.49e-18		Galc	-7.14	4.36e-17
Plpp1	20.81	2.07e-14		Trf	-7.13	1.13e-13
Cd40	20.68	2.15e-17		Abcg1	-7.05	1.28e-17
Trim30d	20.62	1.17e-20		Abhd12	-7.04	1.33e-20
Tdgf1-ps1	20.46	5.62e-08		Chek2	-6.96	9.97e-15
Adgre4	20.12	1.09e-13		Mfge8	-6.95	1.77e-14
Gm20035	20.03	3.73e-16		Gna12	-6.92	1.86e-19
Il12a	19.86	3.53e-10		Atp1a3	-6.92	6.41e-19
Mir146	19.6	6.1e-11		Mgll	-6.91	3.13e-15
Ccl3	19.39	4.35e-18		Nkain1	-6.83	1.34e-15
Cd14	19.29	1.2e-22		Rcan1	-6.75	2.88e-16
Bst2	18.42	1.56e-13		Abcd2	-6.74	2.2e-15
Slfn4	17.97	3.07e-13		Cd4	-6.74	2.95e-12
Pyhin1	17.8	4.87e-19		Prc1	-6.72	2.59e-09
Spaca6	17.74	1.89e-14		Fam129b	-6.7	6.11e-16
Herc6	17.68	2.56e-19		Nceh1	-6.65	7.5e-24
Cd55	17.44	7.24e-06		Cd28	-6.61	9.86e-17
Egln3	17.41	5.83e-08		Tm4sf19	-6.61	4.9e-12
Rapgef5	17.36	1.17e-11		Olfr111	-6.53	3.37e-21
Klf7	17.33	3.82e-14		Glul	-6.51	2.2e-15
Oas1g	17.3	2.1e-17		Anln	-6.51	1.46e-10
Ifi44l	17.22	1.7e-11		Rb1	-6.5	4.57e-13
Slco3a1	17.21	2.11e-27		Arhgap19	-6.49	4.22e-16
Ccl2	16.77	4.16e-12		Pla2g15	-6.39	5.94e-17
Rnf213	16.67	5.65e-15		Kif23	-6.35	7.24e-10
Oas3	16.63	1.29e-18		Rnf150	-6.34	5.35e-15
Gm5970	16.45	2.2e-08		Rhob	-6.34	9.27e-14
Isg15	16.39	1.14e-17		Agap1	-6.32	1.83e-18
Gm10134	16.35	7.57e-20		Vsig4	-6.31	6.69e-06
Pim1	16.3	1.68e-22		Mcm6	-6.24	1.18e-12
Gm15987	16.24	9.71e-10		Pcna	-6.17	1.87e-16
Ifit1bl1	16.2	7.41e-13		1810011H11Rik	-6.15	2.04e-08
Tma16	16.09	8.35e-14		Mef2c	-6.14	4.9e-16
Ifih1	16.08	7.34e-21		Anxa1	-6.14	1.73e-13
Gm1720	15.88	1.02e-15		Hist1h3e	-6.14	1.88e-10
Ccl4	15.87	1.33e-18		Gpr34	-6.13	1.21e-11
Mfsd7a	15.75	1.37e-14		Acaa2	-6.12	2.23e-16
Il23r	15.73	1.39e-21		Pdgfc	-6.12	2.07e-13
Oasl2	15.58	2.04e-16		Cd9-ps	-6.09	1.61e-14
Stat2	15.57	2.93e-14		Mfsd12	-6.06	2.22e-16
Cd72	15.53	4.86e-13		Olfr110	-6.06	9.4e-13
Zfp811	15.5	4.48e-22		Hmga2-ps1	-6.05	1.98e-19
Pim2	15.37	6.47e-09		Bhlhe40	-6.05	3.3e-11
Adgb	15.27	1.1e-12		Rasa1	-6.03	2.87e-16
Slfn8	15.06	2.65e-21		Dusp3	-6.02	9.05e-25
Gm6904	15.01	2.3e-16		Tnfsfm13	-6.02	1.14e-13
Oas1a	15.01	3.67e-16		Itgax	-5.98	1.87e-12
Rnd3	14.95	1.03e-18		Gpx3	-5.97	2.24e-16
Iigp1	14.94	1.81e-08		Lat2	-5.96	7.48e-19
Dhx58	14.9	3.64e-20		Pnpla7	-5.9	1.38e-18
Ly6i	14.88	7.2e-13		Fabp7	-5.87	3.79e-09
Lst1	14.61	1.22e-17		Chst11	-5.86	6.3e-16
Itgal	14.52	2.49e-18		Pkp2	-5.85	1.12e-12
Jak2	14.15	9.11e-20		Ulbp1	-5.82	9.78e-12
Zc3h12c	14	1.07e-20		Arsb	-5.81	4.89e-16
Gm9845	13.99	1.6e-23		Dennd4c	-5.8	3.16e-21
Ero1l	13.92	2.07e-17		Mcm5	-5.79	3.29e-09
Ddx58	13.87	1.35e-20		Kif20b	-5.76	6.58e-12
Ifi44	13.69	2.79e-10		Timp2	-5.74	6.42e-14
Ticam2	13.56	7.13e-24		Ccnb1	-5.73	2.13e-08
Parp14	13.46	1.52e-18		Rnf144b	-5.61	2.83e-17
Fam102b	13.41	3.73e-20		Mafb	-5.61	4.88e-11
Rapgef2	13.36	3.56e-21		Trp53inp1	-5.6	7.14e-18
Susd2	12.98	4.73e-09		Arl11	-5.59	1.68e-12
Birc3	12.84	2.95e-23		Ckb	-5.58	3.89e-16
D330045A20Rik	12.78	1.35e-16		Il12rb2	-5.57	3.97e-18
Olr1	12.78	8.89e-16		LOC100861946	-5.57	7.11e-14
Gpd2	12.76	2.52e-24		Gm10521	-5.56	6.7e-15
Samsn1	12.75	3.99e-20		Hist1h2af	-5.54	3.62e-09
Slfn1	12.64	5.98e-17		Igf1	-5.52	1.38e-16
Tlr1	12.64	2.58e-14		Cd9	-5.52	5.04e-16
Tnip3	12.61	1.37e-15		Agmo	-5.5	3.5e-17
Cd33	12.6	5.06e-20		Cotl1	-5.45	1.42e-11
Gm25605	12.57	1.02e-17		Ak8	-5.44	3.42e-15
BC094916	12.56	3.2e-18		Gm19894	-5.43	5.98e-12
Rtp4	12.56	5.32e-11		Arhgap6	-5.41	1.08e-19
Xkr8	12.38	2.73e-21		Gm13091	-5.4	1.56e-14
Soat2	12.31	1.4e-09		Gm454	-5.38	2.57e-07
Cd274	12.25	1.13e-12		Sult1a1	-5.36	1.22e-12
Lrrc8c	11.81	1.85e-19		P2ry1	-5.34	8.82e-17
Cd300e	11.8	1.52e-11		Fbxo32	-5.34	1.62e-15
Ccrl2	11.62	5.98e-19		Sel1l3	-5.34	3.55e-14
Ets2	11.36	4.79e-17		Gm2310	-5.34	1.19e-09
Gm15433	11.29	9.72e-19		Gm10357	-5.3	1.8e-15
Gch1	11.16	2.28e-21		Lpar6	-5.29	9.54e-13
Adora2a	11.09	1.75e-22		Mastl	-5.29	4.57e-11
Il27	11.06	7.03e-19		Clstn1	-5.27	4.72e-15
Fnbp1l	11.05	3.98e-17		Tns3	-5.26	8.48e-21
Pstpip2	10.9	9.29e-20		Shcbp1	-5.24	2.15e-09
Rbpsuh-rs3	10.9	3.94e-19		Gm15513	-5.23	6.2e-14
Tnfaip2	10.83	4.97e-23		Gpr155	-5.21	1.72e-16
Dgkh	10.66	4.14e-19		Lpl	-5.17	9.86e-17
Mir6353	10.32	1.52e-17		Itga6	-5.16	1.17e-13
Osbpl3	10.32	2.92e-15		Bub1	-5.09	1.12e-08
Siglec1	10.22	2.87e-15		Cib2	-5.06	1.26e-15
Batf2	10.22	6.29e-14		Lrp1	-5.05	6.69e-20
Arl5c	10.03	1.82e-19		Hadh	-5.04	8.78e-20
Wfdc17	10.03	1.6e-08		Syne1	-5.03	2.93e-20
Gm16439	9.99	1.97e-10		Gm10182	-5.03	2.26e-15
Socs3	9.98	1.2e-18		Man1c1	-5.01	8.63e-15
Mcemp1	9.94	3.69e-20		Smc2	-4.98	1.39e-13
Hck	9.89	3.19e-18		Man2a2	-4.96	8.69e-17
Gm12764	9.88	1.07e-15		Apobec1	-4.94	1.02e-19
Acpp	9.82	7.81e-08		Dkk2	-4.94	7.75e-12
Kif3c	9.78	2.19e-21		Stmn1	-4.93	7.06e-11
Tarm1	9.76	4.53e-12		Rrm1	-4.93	8.92e-10
Slc7a1	9.68	3.19e-14		Lpin1	-4.91	1.35e-16
Arg2	9.63	3.24e-14		Sgsh	-4.9	4.14e-19
Gm12185	9.62	2.53e-08		Klrb1a	-4.9	2.75e-18
Gm13744	9.53	1.87e-14		Ksr2	-4.88	3.62e-18
Cxcl9	9.46	0.0031		Oxct1	-4.88	2.16e-14
Gsap	9.36	3.99e-20		Gm14461	-4.87	4.85e-19
Tmem176a	9.34	0.0067		Cd300a	-4.86	2.4e-17
Fgl2	9.27	1.58e-09		Lrrc39	-4.86	7.8e-17
Ddx60	9.21	1.57e-16		Rgs1	-4.86	5.03e-10
Tlr2	9.19	4.31e-16		Nav1	-4.85	5.6e-14
Slc25a37	9.18	1.27e-15		Folr2	-4.83	2.42e-05
4930579C12Rik	9.08	3.77e-22		Gm15243	-4.82	2.79e-11
Enpp4	9.05	2.49e-18		Mettl7a1	-4.81	6.91e-18
Fas	9.03	5.47e-18		Hipk2	-4.81	1.47e-15
Vasp	8.9	2.64e-23		Nrp1	-4.8	8.8e-14
Gm10634	8.83	1.99e-22		Klf9	-4.79	1.59e-16
Ifi202b	8.82	5.35e-18		Tbc1d4	-4.79	1.58e-14
Ptgir	8.7	1.8e-12		Npl	-4.79	1.4e-08
Gm19615	8.66	9.38e-14		Pcyt1a	-4.78	1.58e-22
St3gal5	8.57	7.79e-14		Ifi30	-4.78	3.62e-17
Dusp16	8.56	3.61e-20		C330027C09Rik	-4.78	9.49e-12
Tnfaip3	8.52	4.35e-18		Pgap1	-4.77	8.64e-15
C1rb	8.52	7.64e-18		Ehd4	-4.77	2.47e-12
Gm13012	8.51	2.55e-13		Cenpa	-4.74	4.48e-13
Pid1	8.5	1.46e-18		Mtss1	-4.74	6.94e-13
Ppfibp2	8.46	1.6e-23		Ucp2	-4.72	3.4e-18
Tnfsf15	8.46	2.69e-15		Tpcn1	-4.72	2e-10
Pnp	8.36	4.15e-18		Cerk	-4.71	5.04e-20
Icam1	8.34	1.32e-15		Rnasel	-4.71	0.0001
Gys1	8.34	7.67e-13		Gm10282	-4.69	1.44e-14
Ifi204	8.31	1.45e-16		Hist1h3a	-4.69	6.05e-10
Sipa1l1	8.29	8.56e-15		Gm13710	-4.69	1.19e-09
Prdx5	8.21	2.63e-23		Rasa3	-4.68	2.74e-19
Irgm2	8.21	4.02e-16		Tmem202	-4.64	7.56e-17
Arg1	8.2	2.07e-05		Fat3	-4.64	2.45e-16
N4bp1	8.15	1.02e-19		Hist1h2bl	-4.63	1.21e-08
Trim30a	8.08	2.88e-19		Gas2l3	-4.62	2.17e-18
Serp1	8.07	2.7e-18		Tmem64	-4.62	2.58e-15
Hif1a	7.97	1.6e-15		Sepp1	-4.62	1.14e-11
Ikbke	7.96	1.54e-14		Actn1	-4.61	5.25e-14
F10	7.91	1.79e-14		Sox4	-4.59	6.94e-14
Gm5150	7.9	2.88e-05		Gm8615	-4.59	3.38e-13
Stat1	7.86	1.21e-07		Bcl2l11	-4.59	7.12e-12
Nfkbie	7.85	5.02e-15		Gm6750	-4.58	5.96e-16
Snx18	7.77	3.27e-16		Snx29	-4.57	1.93e-20
Rbpj	7.7	3.34e-22		Mocos	-4.57	8.1e-13
Slc28a2	7.65	3.75e-15		LOC100861864	-4.54	8.13e-12
Slfn2	7.59	3.54e-16		Cacna1a	-4.5	2.89e-16
Bcl2a1a	7.54	1.56e-16		Slc17a5	-4.5	5.1e-12
Gm7609	7.52	4.78e-18		Wee1	-4.49	3.16e-19
Bcl2a1d	7.51	6.03e-18		Rttn	-4.49	1.51e-18
Tnfrsf14	7.48	2.49e-18		Tpx2	-4.49	2.2e-08
LOC100861641	7.48	3.3e-13		Man2b1	-4.48	1.27e-18
Tap1	7.46	7.41e-13		Stab1	-4.46	3.67e-07
Dst	7.43	3.08e-16		Plxdc2	-4.45	9.31e-10
Sh3bp5	7.39	1.17e-15		Evl	-4.44	1.91e-15
Gm14085	7.38	2.19e-15		Gm20290	-4.44	2.46e-11
Gm20412	7.37	2.67e-10		Hist1h2an	-4.44	2.65e-09
F830016B08Rik	7.37	1.08e-06		Mir342	-4.44	5.09e-09
Cd1d2	7.35	0.0002		Mir342	-4.44	5.09e-09
Ptprm	7.26	4.41e-14		Nusap1	-4.44	3.97e-08
Cdc42ep2	7.25	1.45e-18		Tec	-4.43	1.34e-18
Ly75	7.18	4.19e-13		Txndc16	-4.41	1.05e-16
Slc31a2	7.11	8.32e-14		Mgat5	-4.39	9.32e-19
Irgm1	7.11	1.12e-10		Hist1h2bn	-4.39	2.39e-09
Zc3h12a	7.09	2.47e-18		Ccr3	-4.39	1.11e-05
Ms4a6d	7.08	2.92e-26		Plxnc1	-4.37	1.02e-13
Ifitm6	7.08	0.0009		Fig4	-4.34	2.89e-11
Casp4	7.04	6.99e-16		Cep55	-4.34	5.43e-09
Mrpl45	7.03	5.8e-18		Fuca1	-4.33	4.43e-16
Gm2396	7.02	7.66e-21		Kif4	-4.32	1.62e-08
Gm7592	7	5.47e-18		LOC100861780	-4.31	1.26e-09
Ctsc	6.97	1.57e-12		Asf1b	-4.3	4.05e-07
Ms4a4d	6.91	2.93e-14		Mcm4	-4.29	1.08e-12
Helz2	6.89	8.36e-18		Tcp11l2	-4.28	6.46e-15
Slc7a5	6.88	1.06e-10		Hnmt	-4.26	3.06e-09
Cflar	6.87	1.16e-21		Fads1	-4.25	6.44e-16
Lpcat2	6.87	9.23e-20		Ercc6	-4.25	8.36e-15
Nfkb2	6.85	1.22e-16		Ldlrap1	-4.23	2.51e-18
Gm14023	6.83	1.24e-11		Fgd4	-4.23	3.6e-14
Nampt	6.78	2.21e-13		Tmem154	-4.23	9.41e-13
Mlkl	6.77	4.91e-12		Dnmt3a	-4.22	1.33e-14
Bnip3	6.77	3.71e-09		Slc24a5	-4.22	7.93e-14
Parp12	6.75	1.69e-16		Nek6	-4.21	5.01e-16
St3gal1	6.73	5.04e-20		Slc6a8	-4.2	1.24e-16
Hk2	6.73	4.51e-14		Gsn	-4.2	1.46e-10
Gm20559	6.72	2.41e-15		Cpt1a	-4.2	4.38e-07
Oas1b	6.71	2.51e-18		Hist1h2bf	-4.2	4.59e-07
Spic	6.7	2.01e-13		Myo5a	-4.19	3.47e-15
Tnip1	6.67	3.36e-21		Casc5	-4.19	3.95e-10
Slfn5	6.62	1.08e-16		Lat	-4.17	3.37e-16
Mmp13	6.61	1.39e-08		Deb1	-4.16	2.14e-16
Il10	6.59	3.42e-10		Gcnt1	-4.16	3.27e-16
Gm6377	6.58	3.57e-10		Nlrp10	-4.16	1.28e-13
Milr1	6.55	2.1e-14		Gpr157	-4.16	1.51e-09
Fcgr1	6.55	6.35e-09		Ckap2	-4.15	7.95e-09
Pnp2	6.54	1.76e-17		Acox3	-4.12	1.18e-19
Inpp5b	6.53	3.87e-21		Klc4	-4.11	5.88e-17
Mir6244	6.51	1.97e-10		Tbxas1	-4.11	6.47e-15
H2-T24	6.47	4.49e-14		Pianp	-4.09	7.14e-18
Gm8369	6.46	2.84e-14		Mis18bp1	-4.08	2.55e-13
AB124611	6.42	5.84e-17		Gm15428	-4.08	5.32e-08
Ralgds	6.41	4.65e-13		Gm7125	-4.07	3.72e-15
Mir7649	6.4	1.06e-07		Gm11710	-4.07	9.91e-14
AI504432	6.36	1.64e-12		LOC100862399	-4.07	1.22e-09
Ntng2	6.33	3.99e-20		Ncaph	-4.07	3.92e-09
Epsti1	6.27	2.41e-16		Plk2	-4.06	4.04e-12
Met	6.25	1.53e-09		Serpinb12	-4.06	2.62e-07
Epha4	6.19	1.87e-19		Iqsec1	-4.05	6.43e-18
Irak1bp1	6.19	9.52e-17		Abca9	-4.05	2.91e-11
Parp9	6.19	7.22e-16		Gm16550	-4.01	3.84e-08
Adhfe1	6.17	8.91e-20		Asph	-4	3.76e-18
Bcl2a1c	6.11	6.87e-18		Syngr1	-4	6.54e-18
Il18	6.06	6.78e-17		Gm3601	-4	9.91e-16
Atf4	6.04	4.37e-14		Anapc15-ps	-4	5.69e-09
Tgm2	6.04	1.57e-12		Rab3il1	-3.98	3.24e-13
AA467197	6.02	3.02e-14		Lonrf3	-3.97	2.13e-14
Irak2	6	4.72e-14		Myo1e	-3.97	1.47e-10
Bcl3	5.95	5.73e-16		Cenpn	-3.96	8e-09
Gm2619	5.94	8.34e-16		Mmp12	-3.94	2.63e-14
Rassf4	5.9	2.49e-18		Myo1f	-3.93	3.69e-20
Sephs2	5.9	2.24e-15		Tacc3	-3.92	3.95e-09
Slc13a3	5.9	4e-06		Tmem173	-3.92	3e-07
Slc2a1	5.89	9.79e-12		Ncapg2	-3.91	5.12e-13
Abcc5	5.88	5.9e-18		Wwp1	-3.91	2.83e-12
Tagap1	5.88	3.06e-14		Nuf2	-3.91	1.86e-08
Vegfa	5.86	1.09e-10		Ttyh2	-3.9	5.06e-20
Sla	5.82	1.3e-17		Hexb	-3.89	3.17e-17
Ifi35	5.79	2.1e-17		Gm16494	-3.89	9.18e-15
Psma6	5.78	2.36e-20		Haus8	-3.88	3.32e-17
C1ra	5.78	1.3e-17		Stac2	-3.88	7.75e-14
Dtx2	5.76	1.51e-14		LOC100861882	-3.88	1.41e-09
Pik3cg	5.7	9.15e-14		Hist1h2ag	-3.88	3.11e-08
Gm7645	5.7	8.28e-07		Hist1h1a	-3.88	8.36e-06
Pvr	5.65	2.15e-17		Gpr137b-ps	-3.87	1.72e-20
Slc16a3	5.65	6.99e-11		Eya4	-3.86	4.78e-18
Itga5	5.62	7.96e-19		Gm7931	-3.86	5.88e-16
Magohb	5.59	4.17e-16		Gm20775	-3.86	1.83e-12
Trib3	5.59	2.77e-09		Gm8532	-3.86	1.27e-10
Samd9l	5.58	4.92e-17		Klra17	-3.86	2.82e-09
Ly6a	5.58	5.74e-06		Aspm	-3.85	1.71e-09
Slamf6	5.53	1.61e-13		Gm13391	-3.84	1.27e-11
Jag1	5.53	1.19e-12		Ndc80	-3.84	1.35e-09
Cpd	5.52	3.41e-16		Hmgn2-ps1	-3.83	2.13e-15
Nfe2l1	5.51	8.3e-18		Clec7a	-3.83	3.73e-14
Pydc3	5.5	5.29e-14		Hist1h2aj	-3.82	1.02e-08
Gm24480	5.5	1.86e-11		Gm19658	-3.82	4.44e-06
Mnda	5.49	2.69e-15		Deptor	-3.81	2.88e-20
2010110E17Rik	5.49	2.21e-13		Fnip2	-3.81	2.05e-16
Gsr	5.48	2.15e-17		Sat1	-3.81	2.78e-12
Mir7683	5.47	5.5e-12		Slc27a6	-3.8	1.43e-09
Mir7683	5.47	5.5e-12		Nxpe5	-3.79	0.0001
Znfx1	5.46	3.06e-15		Gnpda1	-3.78	3.26e-15
Adgrg6	5.42	3.44e-15		Cfhr2	-3.77	1.84e-14
Gm19261	5.42	3.06e-09		Adam8	-3.77	9.98e-07
Lcp2	5.41	4.68e-21		Vwf	-3.75	2.08e-15
Ift57	5.41	3.94e-19		Lrrc27	-3.75	5.85e-13
Wars	5.41	2.63e-09		Serpinb6b	-3.74	1.94e-13
Cd1d1	5.4	0.0003		Pros1	-3.74	3.48e-10
Ms4a4a	5.35	2.19e-13		Pbk	-3.74	1.62e-08
Rab20	5.35	1.29e-11		Cd34	-3.71	1.11e-16
Lgals9	5.32	1.06e-16		E2f8	-3.71	7.99e-10
Lrrc75a	5.31	2.51e-18		Snx5	-3.7	5.99e-21
Lacc1	5.3	1.43e-13		Cdk18	-3.7	7.55e-14
Sp100	5.28	2.95e-16		H2afv	-3.69	2.32e-13
Cd86	5.28	5.71e-15		Fn1	-3.68	0.0027
Gpr85	5.25	1.23e-12		Tmem206	-3.67	2.15e-17
Ahr	5.24	1.86e-10		Itgav	-3.67	2.09e-13
Ell2	5.21	6.94e-18		Gm20038	-3.67	3.12e-10
Cep83	5.19	4.82e-14		Mad2l1	-3.67	4.32e-09
Edn1	5.19	2.2e-13		Sh2d3c	-3.65	4.92e-14
Fbxl5	5.14	1.57e-10		Cd180	-3.65	3.33e-11
Rab32	5.07	6.22e-16		Kif15	-3.64	2.33e-10
Dtx3l	5.06	1.14e-17		Htr2b	-3.64	6.41e-08
Slc7a2	5.06	4.59e-10		Slc39a8	-3.63	1.1e-17
Itga9	5.05	5.77e-09		Il6st	-3.63	4.04e-14
Gramd1a	5.05	9.57e-08		Slc29a3	-3.62	5.28e-21
Trim34b	5.02	2.09e-18		Mknk2	-3.62	6.78e-17
Serpina3f	5.01	2.98e-07		Abcb4	-3.62	1.43e-16
D16Ertd472e	4.98	8.43e-11		Zwilch	-3.61	5.95e-12
Irf1	4.92	1.67e-06		Gm11710	-3.6	3.45e-13
Trim21	4.91	1.38e-16		Gpr137b	-3.59	1.74e-19
Scarf1	4.9	1.42e-16		Plxna2	-3.59	1.31e-18
Ms4a6b	4.9	7.93e-08		Kif2c	-3.58	8.22e-07
Exosc6	4.88	3.08e-13		Gm25447	-3.57	1.28e-11
Rgl1	4.87	4.12e-16		Aplp2	-3.56	1.24e-16
Sdc4	4.87	6.9e-09		Mlec	-3.56	6.98e-14
Slc6a12	4.86	5.59e-15		Thap6	-3.55	1.59e-16
Slc2a6	4.84	1.61e-16		Antxr2	-3.55	2.91e-10
Mars	4.83	2.98e-13		Ttk	-3.55	5.3e-09
Gm2840	4.81	3.56e-10		Pam	-3.53	2.55e-16
Naa25	4.8	1.47e-16		Ccdc88a	-3.53	2.93e-11
Abcc1	4.8	8.19e-12		Gm15717	-3.52	4.59e-13
Slc43a3	4.8	2.18e-11		Large	-3.51	2.56e-18
Gars	4.78	3.77e-15		Csrp1	-3.51	5.54e-13
Rhbdf2	4.76	5.19e-16		Tmem245	-3.49	1.33e-15
Ccl12	4.76	1.76e-13		Atp8a1	-3.49	3.98e-12
Ddit3	4.76	7.94e-09		Slc39a10	-3.48	2.96e-13
Adgre1	4.73	6.93e-18		Slc18a1	-3.48	2.06e-12
Rnf19b	4.72	2.34e-18		S1pr1	-3.48	8.67e-12
Mirlet7e	4.71	4.07e-11		Nt5dc2	-3.47	4.51e-11
Gm20235	4.69	1.88e-06		Fabp5l2	-3.47	5.46e-11
Agrn	4.67	9.53e-20		S100a1	-3.47	4.53e-10
Acsl5	4.67	7.57e-17		Depdc1a	-3.47	2.47e-08
Gm14506	4.67	7.5e-09		Ak1	-3.46	1.15e-16
Gvin1	4.67	8.11e-09		Trpc4	-3.46	6.67e-14
Nfkbib	4.66	1.51e-15		LOC100861650	-3.46	6.07e-09
Nt5c3	4.66	4.14e-13		Smarca2	-3.45	3.29e-17
Klrk1	4.59	6.04e-13		Hist1h2bk	-3.45	9.18e-08
Gvin1	4.56	3.63e-08		Tspan14	-3.44	3.76e-18
Hcls1	4.55	1.79e-15		Wdr41	-3.44	1.52e-13
Herpud1	4.54	1.74e-13		Gm19363	-3.44	5.98e-09
Clcn7	4.53	2.04e-14		Knstrn	-3.44	1.41e-08
Pik3ap1	4.53	3.06e-14		Tgfbr2	-3.43	9.31e-10
Mocs1	4.53	1.28e-13		Ube2c	-3.43	5.07e-06
Gm19660	4.53	1.27e-11		2810417H13Rik	-3.42	3.53e-09
Myo1b	4.53	1.49e-08		Cdk1	-3.42	1.27e-08
Lrrc25	4.52	2.9e-15		Tfdp2	-3.41	4.85e-19
Gm5454	4.52	2.43e-13		Ap1b1	-3.41	3.18e-10
Gm14519	4.49	1.45e-14		Mcm3	-3.41	3.47e-09
Slc7a11	4.48	7.33e-06		A130014A01Rik	-3.41	9.32e-09
Tdgf1	4.46	7.66e-08		Lipn	-3.39	9.96e-17
Xylt2	4.4	4.25e-10		Ska2	-3.39	1.01e-11
Nfkb1	4.38	2.45e-18		Ggact	-3.39	9.98e-11
Pde5a	4.38	6.29e-13		Gm13416	-3.39	2.09e-10
Clec4n	4.38	9.12e-11		Mical1	-3.38	8e-18
Ripk2	4.37	2.14e-15		Osbpl11	-3.38	3.26e-14
Gmfg	4.36	1.22e-13		Klf10	-3.38	1.44e-09
I830077J02Rik	4.36	1.93e-10		Cyp4f18	-3.38	9.37e-08
Slamf7	4.35	5.74e-15		Hyal1	-3.37	5.46e-15
Pla2g4a	4.35	8.67e-12		Sord	-3.37	4.1e-11
U90926	4.35	0.0005		Tmem254b	-3.37	6.09e-11
Tspo	4.31	5.1e-14		Acss1	-3.35	6.63e-12
Bcl2a1b	4.3	3.02e-17		Ccne2	-3.35	1.5e-11
Slc31a1	4.29	7.43e-16		Zfp36l1	-3.35	2.93e-08
Ugcg	4.28	6.11e-16		Dlgap5	-3.34	1.18e-07
Rras	4.27	1.07e-16		Gm14328	-3.33	3.67e-13
Gdap10	4.27	1.8e-13		Gm20659	-3.33	6.82e-11
Slc38a2	4.27	1.15e-10		Rhoj	-3.32	9.18e-17
Gm17757	4.27	6.28e-07		Cdca7l	-3.31	1.76e-15
Gm10212	4.26	1.86e-16		Nme3	-3.31	1.78e-15
Fcgr4	4.26	8.37e-09		Gm15157	-3.31	1.21e-08
Gm11951	4.25	6.14e-10		Gm24060	-3.3	6.14e-07
H2-Q5	4.21	1.99e-11		Arhgap15	-3.29	1.57e-11
Zfp719	4.2	2.47e-18		Slc45a4	-3.29	7.66e-11
Tank	4.2	5.86e-18		Kcnn4	-3.29	3.38e-07
H2-T22	4.18	1.48e-13		Ccnd1	-3.27	1.11e-14
Gm8995	4.18	5e-10		Tns1	-3.27	6.39e-13
Tmc3	4.16	6.61e-13		Hist1h3h	-3.27	8.65e-07
Slpi	4.16	1.94e-11		Mki67	-3.27	0.0016
Ifitm2	4.14	1.01e-07		Tmem254b	-3.26	9.87e-11
Cebpd	4.12	9.05e-11		Cep128	-3.25	5.56e-17
Rbpms	4.09	1.8e-19		Tmem184c	-3.25	8.56e-15
Cebpb	4.07	4.2e-11		Aldh9a1	-3.25	3.72e-14
Gm9089	4.07	2.56e-10		Vipas39	-3.24	9.71e-16
Cxcl10	4.06	3.59e-09		Rgs18	-3.24	2.43e-12
Chac1	4.03	1.45e-12		Mr1	-3.24	3.13e-08
Psmd10	4	6.24e-16		Ifi27	-3.22	4.34e-11
Papd7	3.98	4.42e-15		Cenpf	-3.21	1.71e-07
Sppl2a	3.96	1.33e-18		Rragd	-3.2	1.62e-12
Gdpd1	3.95	4.24e-18		Foxo3	-3.18	1.12e-16
Fam114a1	3.95	1.61e-14		Specc1	-3.18	1.58e-16
Etv1	3.95	1.82e-13		Serpinb6a	-3.18	6.79e-15
RP24-113D21.1	3.95	1.38e-11		Ap1s3	-3.18	8.6e-12
Psmb10	3.95	1.87e-06		Gm10554	-3.18	2.77e-10
H2-T10	3.94	3.31e-13		Alox5ap	-3.18	1.6e-09
Lyn	3.92	5.07e-14		Gm19595	-3.18	1.01e-06
H2-Q8	3.92	3.28e-11		Zfp36l2	-3.17	3.16e-15
Srfbp1	3.91	2.44e-17		Anxa3	-3.17	1.53e-11
Vcan	3.89	5.17e-07		Gm24524	-3.17	8.88e-05
Snx10	3.88	1.14e-16		Slc26a11	-3.16	1.59e-16
Rnf145	3.88	1.27e-15		Tlr13	-3.16	2.99e-14
Gm10169	3.86	1.06e-08		Angptl4	-3.16	2.27e-09
Emilin2	3.85	8.21e-20		Prr11	-3.16	4.43e-08
Peli1	3.84	3.34e-16		Gm5834	-3.15	5.62e-12
Gm25555	3.84	4.94e-08		Cd276	-3.15	6.31e-11
Mcoln2	3.83	1.9e-13		Dhfr	-3.15	2.24e-08
Tcea1-ps1	3.83	3.47e-10		Lmbrd2	-3.14	7.59e-15
Clec4a3	3.83	5.64e-05		Gm11709	-3.14	1.47e-10
P4ha1	3.82	3.56e-12		Bank1	-3.14	2.99e-10
Psmb8	3.82	3.96e-11		Plin2	-3.14	2.87e-09
Rnaset2a	3.8	2.21e-17		Txnip	-3.14	2.44e-08
Gm11787	3.8	5.37e-15		Gm13998	-3.13	9.58e-12
Fcgr2b	3.8	1.08e-14		Gm12856	-3.13	2.52e-06
Sema4a	3.8	1.47e-13		Hmgcs1	-3.13	3.82e-05
Cyb5r1	3.79	5.55e-08		Apoe	-3.11	2.18e-19
Spred1	3.76	1.64e-11		Tspan13	-3.11	5.07e-13
Tdrd3	3.76	4.45e-10		Arap2	-3.1	5.2e-14
Gm15753	3.75	1e-12		Mir511	-3.1	5.43e-06
Pfkl	3.75	5.56e-10		Gpx1	-3.09	7.32e-15
Btg1	3.73	0.0001		Fabp5	-3.09	7.59e-15
Klf3	3.72	1.82e-10		Cd200r1	-3.08	1.91e-13
Cst7	3.72	3.99e-08		Asap1	-3.08	9.29e-13
Tars	3.71	1.72e-14		Ldhb	-3.07	4.9e-16
Gm8865	3.7	1.24e-09		Mkl2	-3.07	6.28e-15
A130040M12Rik	3.64	3.35e-10		Gm16315	-3.07	1.88e-10
Ifi27l2a	3.64	0.0002		Qdpr	-3.06	6.04e-17
C5ar1	3.64	0.0011		Atp13a3	-3.06	5.31e-10
Mir7043	3.63	9.5e-11		Rab11fip5	-3.06	5.51e-10
Car13	3.62	1.58e-19		Gm25920	-3.06	1.12e-07
Ppp1r15b	3.61	8.57e-18		Gpr176	-3.06	2.22e-07
Csf3r	3.61	4.31e-12		Gm16353	-3.05	1.86e-10
Pfkfb3	3.61	7.66e-09		Serpine2	-3.05	3.16e-09
Slc25a12	3.6	4.31e-14		Gm22617	-3.05	4.02e-07
Pou2f2	3.6	1.43e-11		Gm22745	-3.05	4.02e-07
Nlrc5	3.6	3.74e-10		Gm23075	-3.05	4.02e-07
Gm8979	3.6	3.46e-08		Atp6v1a	-3.04	2.61e-16
Pla2g7	3.59	1.84e-17		Gm6166	-3.03	9.85e-14
Heatr9	3.59	1.5e-15		Hmgn2l6	-3.02	1.82e-13
Egln1	3.59	9.44e-09		Atad2	-3.02	5.01e-11
Ccnd2	3.59	3.87e-05		Gpr65	-3.02	2.78e-08
Parp10	3.58	6.41e-19		Tbc1d22a	-3.01	1.35e-16
Stx11	3.58	3.81e-16		Tmem19	-3.01	2.16e-16
Eprs	3.58	2.08e-08		Abcb1b	-3.01	3.23e-11
Ms4a6c	3.56	9.61e-14		Mcm7	-3.01	4.15e-10
Clec4a2	3.56	1.14e-13		Emp2	-3.01	2.14e-07
Uba7	3.56	3.63e-12		Aurka	-3.01	7.53e-07
Gm16094	3.56	6.95e-11		Soat1	-3	1.95e-17
Vti1a	3.56	6.03e-10		Plekhm1	-3	1.19e-14
Cysltr1	3.56	5.91e-06		Cipc	-3	1.94e-14
Mapkapk2	3.55	3.21e-18		Rfc5	-3	4.1e-14
Akna	3.55	9.01e-16		Gm15195	-3	2.57e-11
Pml	3.55	1.05e-13		Hist1h2ao	-3	5.26e-09
Gm6776	3.55	3.58e-11		Tgfb2	-3	8.38e-09
Procr	3.55	1.57e-06		Hist1h3i	-3	2.39e-07
Cxcl16	3.54	9.77e-16		Cd93	-3	1.7e-06
Gm7281	3.54	1.91e-13		Gabarapl1	-2.99	6.46e-15
Ccdc86	3.54	3.85e-13		Ldlrad4	-2.99	1.48e-13
Arhgef3	3.53	6.54e-17		Nt5dc3	-2.99	2.4e-12
Mtdh	3.53	1.03e-13		Hist1h2ab	-2.99	5.42e-08
Gm12112	3.53	1.01e-08		Gm12957	-2.99	2.37e-06
Gas7	3.52	9.8e-09		Gusb	-2.98	5.41e-16
Mt2	3.52	4.31e-05		Dnajb14	-2.98	9.39e-16
Stk40	3.51	4.41e-13		Dtnbp1	-2.98	4.41e-11
Ampd3	3.51	1.14e-11		Mis18a	-2.98	1.01e-10
LOC100861706	3.51	5.51e-09		Fcgrt	-2.98	6.58e-09
BE692007	3.5	3.81e-11		Mmp19	-2.98	6.19e-07
Mif	3.5	2.47e-10		Nav2	-2.97	2.99e-18
Slc11a2	3.49	6.35e-20		Hadhb	-2.97	5.71e-15
Gm15135	3.49	4.46e-12		Adcy7	-2.97	7.38e-11
Ifi47	3.48	2.28e-12		Ptpra	-2.96	2.62e-19
Gm2389	3.47	9.79e-12		Steap3	-2.96	4.17e-13
Arrdc4	3.46	2.69e-11		Gm1972	-2.96	4.83e-11
Tgfbi	3.46	1.96e-05		Gm6100	-2.96	2.37e-10
Acsl4	3.45	6.63e-15		2810455O05Rik	-2.96	3.15e-10
4930438A08Rik	3.44	2.92e-09		Ccr2	-2.96	1.11e-06
Ttc39b	3.44	6.61e-08		Mir325	-2.96	3.02e-05
Gm15534	3.43	6.62e-13		Slc25a13	-2.95	3.62e-14
Agtrap	3.4	7.03e-17		Gm22303	-2.95	9e-09
LOC100862340	3.4	1.74e-10		Pqlc3	-2.94	2.06e-16
Mir7679	3.4	2.77e-07		Slc35f6	-2.94	2.78e-14
St7	3.39	1.9e-16		Lrrc20	-2.94	1.24e-12
Psme2	3.39	1.73e-13		Enc1	-2.94	3.62e-12
Gm2427	3.39	8.11e-13		Siglecf	-2.94	3.59e-11
Sap30	3.38	1.77e-13		Npas2	-2.93	5.67e-15
Ikzf1	3.38	3.11e-13		Nfam1	-2.93	9.15e-14
Sesn2	3.38	1.89e-12		Cenpi	-2.93	2.86e-10
Glipr2	3.38	4.59e-11		Tmem254b	-2.93	4.47e-10
Rab10	3.37	8.69e-21		Gm10087	-2.93	1.22e-08
Ptpn2	3.37	2.07e-15		Inpp5f	-2.92	3.28e-17
Eif2ak2	3.37	3.1e-13		Pola1	-2.92	4.4e-14
Fgr	3.37	2.86e-12		Ptprs	-2.92	2.1e-09
Ak4	3.37	5.43e-08		Gm9733	-2.92	0.0001
Arhgap4	3.37	8.71e-08		Prcp	-2.91	5.99e-11
Clic5	3.37	1.76e-05		Siae	-2.91	1.5e-10
Myd88	3.36	1.23e-17		Tmem86a	-2.91	4.3e-09
Cln5	3.35	9.32e-18		LOC100862317	-2.91	3.76e-08
Sqrdl	3.35	2.08e-16		Vps13c	-2.9	3.77e-12
Ext1	3.35	3.27e-09		Hist1h2ai	-2.9	1.24e-09
Traf2	3.34	6.62e-19		Prim2	-2.89	6.18e-11
Spred2	3.34	3.82e-15		Hacd4	-2.88	5.28e-11
Zfp800	3.34	4.66e-11		Gm16531	-2.88	1.01e-10
Aif1	3.34	6.71e-05		Hsd17b11	-2.87	2.66e-16
Slc11a1	3.33	2.88e-18		Tspan5	-2.87	3.84e-16
Orai2	3.33	6.08e-17		Racgap1	-2.87	9.44e-08
Tiparp	3.33	8.08e-12		Stil	-2.86	1.75e-09
Pgs1	3.32	1.99e-17		Parpbp	-2.86	2.69e-09
Ccl22	3.32	1.45e-06		Manba	-2.85	3.61e-13
Mrpl52	3.31	3.67e-16		Slc36a1	-2.85	9.97e-12
Gm13169	3.31	5.24e-14		Wdhd1	-2.85	1.77e-10
Kcna3	3.31	9.11e-13		Dip2b	-2.84	2.46e-13
Fam162a	3.31	5.38e-09		Gm20703	-2.84	3.81e-11
Dbnl	3.3	1.15e-15		Ncapg	-2.84	4.81e-10
Tnfrsf1b	3.3	2.83e-15		Mcoln3	-2.84	2.88e-05
Art2b	3.3	1.23e-09		Nipal3	-2.83	7.89e-17
Arhgdib	3.29	4.48e-13		Dpy19l4	-2.83	1.58e-15
Cd302	3.28	2.28e-13		Atp11c	-2.83	7.42e-12
Fhl3	3.28	8.62e-13		Hey1	-2.83	1.53e-11
Ube2l6	3.27	2.91e-10		D130007C19Rik	-2.83	1.23e-10
Gm27149	3.27	1.02e-07		Mcm2	-2.83	4.59e-10
Strip1	3.25	1.86e-18		Scamp5	-2.82	1.55e-16
Osgin2	3.25	1.74e-13		Haus6	-2.82	5.29e-14
Mif-ps3	3.25	4.58e-09		Smap2	-2.82	1.53e-11
Clec4a4	3.25	6.22e-08		Eya3	-2.82	2.11e-10
Gm13244	3.24	4.07e-12		Rab19	-2.82	1.82e-09
Gm8202	3.24	1.42e-11		Hist1h2bj	-2.82	3.25e-09
Cd80	3.24	4.67e-11		St8sia4	-2.82	6.1e-09
Gtpbp2	3.23	6.08e-13		Serinc5	-2.81	2.69e-14
Gm8989	3.23	6.35e-09		Cdkn3	-2.81	1.26e-05
Phgdh	3.22	2.12e-10		Dtl	-2.8	6.45e-12
Klf6	3.2	1.47e-12		Gm4788	-2.8	1.23e-10
Clmp	3.2	4.87e-08		Anapc15	-2.8	2.01e-09
Cars	3.19	3.94e-10		Spc25	-2.8	3.6e-09
Cmtr1	3.18	9.81e-16		Gm17052	-2.8	4e-06
Vdac3-ps1	3.18	1.32e-13		Gm25188	-2.79	5.85e-09
Yars	3.18	5.98e-13		Gm26037	-2.79	8.76e-09
Gm12663	3.18	4.46e-10		Gm25026	-2.79	7.16e-08
Xpot	3.18	1.57e-08		Tcf19	-2.78	1.17e-07
Mitd1	3.17	3.15e-17		Cdc25c	-2.77	3.6e-06
Blvrb	3.17	2.04e-15		Sdf2l1	-2.77	2.23e-05
Suco	3.17	2.86e-12		Pcp4l1	-2.77	0.0001
Pgm2	3.17	4.33e-08		Cryl1	-2.76	4.66e-14
Dck	3.16	2.37e-10		Heatr5a	-2.76	9.1e-13
Dcbld2	3.16	3.05e-08		Atp2b1	-2.76	1.06e-12
Stat4	3.16	1.57e-07		Cnr2	-2.76	1.72e-11
Acp2	3.15	3.41e-17		Pacrg	-2.76	5.66e-11
St3gal3	3.15	2.64e-15		Kntc1	-2.76	8.07e-09
Ppp2r5a	3.14	1.89e-17		5031439G07Rik	-2.75	1.56e-14
Tor3a	3.14	7.75e-14		Akap2	-2.75	3.8e-14
Snx20	3.14	5.95e-12		Rgs10	-2.75	4.78e-13
Sepw1	3.14	4.21e-11		Gm13910	-2.75	1.38e-11
Ghitm	3.14	6.48e-10		Snx24	-2.75	8.15e-11
Cfp	3.14	4.19e-05		Cd84	-2.74	2.09e-15
Mgat4a	3.13	3.55e-13		Gla	-2.74	1.3e-12
Gm16379	3.13	1.85e-09		Arap3	-2.74	1.87e-11
C1rl	3.12	7.32e-15		Gm13176	-2.74	6.3e-08
4933412O06Rik	3.12	9.9e-13		Cd300ld	-2.73	4.71e-10
Pgk1-rs7	3.12	3.73e-06		Hist2h3c2	-2.73	1.72e-08
Acvr1b	3.11	1.22e-15		Dhrs3	-2.73	1.15e-07
Gm15773	3.11	3.63e-13		Gm2411	-2.73	1.84e-06
Gm13142	3.11	6.3e-13		Mfsd11	-2.72	4.58e-13
Tdrd7	3.1	4.06e-14		Gm5945	-2.72	1.47e-08
Tapbp	3.1	1.5e-12		Chn2	-2.71	1.4e-14
Rap2c	3.1	5.31e-12		Dhcr7	-2.71	4.04e-14
Tcea1	3.1	1.09e-09		Angptl7	-2.71	9.6e-09
Calcrl	3.09	6.3e-12		Maoa	-2.7	4.75e-09
Nod2	3.08	1.69e-18		Gm12551	-2.7	1.08e-05
Gm13233	3.08	3.54e-14		Gnb4	-2.69	2.07e-15
Ptpn6	3.07	2.17e-11		Brip1	-2.69	3.36e-09
Apbb3	3.07	1.84e-08		Plin3	-2.68	4.7e-14
Gm26649	3.06	3.73e-14		Abcc3	-2.68	4.98e-11
Creb5	3.06	5.02e-14		Ctsf	-2.68	1.32e-10
Rnf114	3.05	2.31e-17		S100a11	-2.68	2.55e-09
Abtb2	3.04	4.56e-20		Gm14008	-2.68	2.62e-09
Krtcap2	3.04	2.96e-10		Cx3cr1	-2.68	8.81e-08
Tmbim4	3.03	2.05e-15		9130004J05Rik	-2.68	1.09e-07
Gm20645	3.03	5.69e-12		Fblim1	-2.67	8.18e-14
6330407A03Rik	3.03	1.14e-07		Gm19680	-2.67	9.81e-11
Rnd1	3.02	1.86e-13		Cd59a	-2.67	2.34e-05
Pik3r5	3.02	1.72e-09		Crot	-2.66	2.66e-18
Fbxw17	3.01	4.35e-13		Slc43a2	-2.66	2.91e-16
Usb1	3.01	6.95e-13		Vwa5a	-2.66	5.33e-14
Hivep2	3.01	2.89e-11		Scai	-2.66	4.35e-13
Trim13	3.01	1.56e-10		Prkch	-2.66	4.88e-11
Il1rl2	3	1.58e-13		Cdo1	-2.66	9.75e-10
Rhoq	2.99	1.84e-15		Ctla2b	-2.66	0.001
Gm6206	2.99	6.52e-13		D630036G22Rik	-2.65	5.36e-09
Sp110	2.99	7.14e-12		Gm22358	-2.65	4.57e-08
Sgms2	2.99	4.95e-11		Gatm	-2.65	2.89e-05
Gm7676	2.99	4.04e-08		Topbp1	-2.64	3.01e-13
Gm26414	2.99	1.29e-06		Lpar5	-2.64	8.18e-12
Gm5537	2.99	5.51e-06		Cxcl14	-2.64	5.4e-08
Daxx	2.98	2.49e-15		Cacna1d	-2.64	1.42e-05
Gbe1	2.98	1.86e-13		Wdr91	-2.63	1.86e-14
Gm26251	2.98	3.28e-08		Arhgef7	-2.63	1.93e-12
Ninj1	2.97	5.08e-12		Calcoco1	-2.63	2.59e-12
Fam46a	2.97	3.78e-10		Apbb2	-2.63	6.48e-11
Malt1	2.97	8.16e-09		Ddias	-2.63	8.76e-10
Marcksl1-ps4	2.96	2.16e-09		Tmem65	-2.62	1.97e-14
Atf6b	2.95	6.87e-16		Mdh1	-2.62	2.13e-13
Ccdc50	2.95	7.42e-16		Lipa	-2.61	1.8e-19
Psip1	2.95	3.76e-13		Mtmr10	-2.61	6.16e-16
Csprs	2.95	1.2e-11		Gm4875	-2.61	3.26e-14
Gadd45b	2.95	4.81e-10		Gm8566	-2.61	2.01e-12
Sars	2.95	3.15e-06		Tpp1	-2.61	8e-12
Zdhhc6	2.94	2.04e-16		Bex1	-2.61	3.22e-11
Tspan3	2.94	1.81e-10		Fancd2	-2.61	6.37e-09
Ndrg1	2.94	0.004		Socs6	-2.6	1.19e-15
Pag1	2.93	1.87e-19		Atxn10	-2.6	1.09e-13
Pot1b	2.93	1.72e-13		Ankrd28	-2.6	4.87e-12
A130040M12Rik	2.93	2.8e-08		Ctns	-2.6	1.48e-11
Ppbp	2.93	6.2e-08		Gm13803	-2.6	4.81e-10
Rab11fip1	2.93	1.71e-07		Kif22	-2.6	6.2e-07
Gsdmd	2.92	2.31e-13		Atp6v1b2	-2.59	3.65e-15
Usp25	2.91	8.94e-14		Tpd52-ps	-2.59	1.68e-11
Cdyl2	2.91	2.35e-13		Alcam	-2.59	5.1e-10
Kctd12	2.91	8.33e-06		Ak3	-2.58	1.99e-14
Ublcp1	2.9	1.69e-13		Osbpl8	-2.58	9.47e-14
Trim30b	2.89	3.83e-18		Tmem126b	-2.58	5.61e-11
Upp1	2.89	3.43e-11		Epas1	-2.58	1.67e-10
Rcl1	2.89	6.25e-11		Ncapd2	-2.58	3.09e-08
Coro1a	2.89	2.54e-08		Cenph	-2.58	1.18e-07
Alpk1	2.89	0.0002		Zfyve28	-2.57	2.29e-15
Sp140	2.88	4.67e-12		Comt	-2.57	1.91e-14
Sqstm1	2.88	1.96e-09		Gm5815	-2.57	2.39e-14
Tapbpl	2.88	5.82e-06		Gadd45g	-2.57	4.24e-12
Eif4g2	2.87	1.5e-15		Ptafr	-2.57	1.6e-11
Lrrk2	2.87	2.61e-08		Mtfr2	-2.57	6.11e-06
Adamts4	2.86	5.62e-10		Plekhm2	-2.56	1.37e-15
Gm20367	2.86	1.45e-09		Cnnm2	-2.56	1.36e-13
Hspa9	2.86	8.76e-08		Bcar3	-2.56	9.48e-13
Parp11	2.85	3.75e-14		Gm12089	-2.56	9.65e-12
Prkcb	2.84	2.07e-10		Galm	-2.56	4.73e-11
Pgk1	2.84	3.5e-06		Hfe	-2.56	7e-11
Birc2	2.83	4.54e-11		Tnfrsf11a	-2.56	1.18e-08
Vav1	2.83	1.11e-09		Pde3b	-2.56	1.99e-08
Ddit3	2.83	8.72e-08		Rbm47	-2.55	4.12e-15
Zdhhc5	2.82	1.16e-14		Ncapd3	-2.55	5.83e-14
Grina	2.82	8.18e-12		Guf1	-2.55	3.52e-13
Tmem123	2.82	6.27e-08		Mir1192	-2.55	1.01e-09
Rps6ka4	2.81	2.56e-15		Fam78b	-2.54	2.91e-16
Saxo1	2.81	7.36e-14		Tmem104	-2.54	1.21e-12
Siah2	2.81	3.65e-13		Vps13b	-2.54	9.26e-12
Ppm1k	2.8	5.9e-14		Myof	-2.54	7.45e-11
Zfp658	2.79	4.61e-15		Wsb2-ps	-2.54	4.07e-10
4933412E12Rik	2.79	3.55e-13		Vsir	-2.54	1.28e-08
Ankrd37	2.79	1.14e-05		Gm11699	-2.54	1.03e-07
Pecam1	2.79	9.7e-05		Gm11771	-2.54	2.27e-07
Gm22079	2.78	6.48e-09		Bub1b	-2.54	1.05e-06
Gm12647	2.78	3e-08		Nqo2	-2.53	5.38e-14
Gm10553	2.78	4.49e-08		Nlrc3	-2.53	5.13e-10
Zufsp	2.77	1.1e-12		Angptl2	-2.53	3.72e-09
H2-Q7	2.77	3.33e-10		Gm24655	-2.53	0.006
Gm16754	2.76	3.04e-07		Pdk2	-2.52	3.27e-16
Gm15065	2.76	4.11e-07		Abtb1	-2.52	3.23e-12
Setdb2	2.75	1.85e-14		Pisd-ps3	-2.52	5.83e-11
Gm10093	2.75	2.26e-14		Adcy3	-2.52	2.56e-10
Gm25889	2.75	3.82e-06		Nostrin	-2.52	3.15e-10
Dram1	2.74	5.98e-11		Penk	-2.52	3.82e-08
Gm13801	2.74	5.49e-08		LOC100861797	-2.52	9.74e-08
Setd8	2.73	4e-16		Wsb2	-2.51	4.34e-18
Lars	2.73	2.05e-10		Ticrr	-2.51	6.07e-10
Tmem2	2.73	5.65e-10		Gm19774	-2.51	3.01e-06
A630001G21Rik	2.73	7.81e-09		Bbs9	-2.5	1.33e-18
Ccdc50-ps	2.72	2.66e-16		Gm6594	-2.5	2.53e-13
Rac2	2.72	1.1e-15		Rasal2	-2.5	2.08e-12
Pnpt1	2.72	4.4e-15		Ska3	-2.5	1.17e-07
Nadk	2.72	4.42e-15		Exoc4	-2.49	1.78e-17
Csf2	2.72	5.96e-15		Dnmt1	-2.49	3.67e-14
Morc3	2.72	8.87e-15		Tpra1	-2.49	3.36e-13
Adar	2.72	9.01e-14		Add3	-2.49	5.19e-12
Gm20236	2.72	4.09e-12		Bbs10	-2.49	4.37e-10
Gm15432	2.72	4.96e-12		Gm26527	-2.49	1.15e-08
Gm13772	2.72	1.32e-11		Uprt	-2.49	3.09e-07
Gm10053	2.72	1.36e-10		Adcy9	-2.48	1.15e-13
Slfn3	2.72	1.32e-07		Cytip	-2.48	1.37e-10
Flnb	2.72	0.0032		LOC432823	-2.48	1.91e-10
Lgals3bp	2.71	2.42e-10		Rab8b	-2.47	3.33e-14
Diaph2	2.71	3.51e-10		Gm38425	-2.47	4.53e-12
Marcksl1	2.71	1.01e-07		Ptpn22	-2.47	2.64e-10
Gm10108	2.7	2.81e-12		Slco2b1	-2.47	1.81e-07
Gm23294	2.7	7.79e-10		Hist1h1c	-2.47	7.3e-07
Arrb2	2.7	6.66e-09		Cdca5	-2.47	1.38e-06
C920025E04Rik	2.69	1.47e-10		Ighm	-2.47	3.1e-05
LOC100041057	2.69	1.91e-10		Amz1	-2.46	3.42e-15
Gm26522	2.69	6.44e-09		Gm6091	-2.46	3.13e-06
Gm11794	2.69	1.72e-08		March6	-2.45	8.57e-15
C1s2	2.69	8.2e-08		Gm6644	-2.45	1.04e-13
Mras	2.68	4.29e-16		Mbtd1	-2.45	8.5e-13
Zfp281	2.68	7.23e-11		Lhpp	-2.45	1.58e-11
Tmem68	2.68	3.42e-09		Cdc45	-2.45	1.58e-09
2010016I18Rik	2.68	4.09e-09		Melk	-2.45	4.24e-08
Gm22816	2.67	1.64e-08		Gm12138	-2.44	2.2e-12
Gm13396	2.67	5.72e-07		Parvg	-2.44	3.26e-12
Slc4a7	2.66	2.4e-12		Dock1	-2.44	5.68e-12
Sp110	2.66	2.54e-11		Tpd52	-2.44	7.42e-12
Azi2	2.65	7.75e-16		Pccb	-2.44	6.78e-10
Notch2	2.65	2.08e-15		Dhrs4	-2.44	9.78e-10
Rnf31	2.65	1.24e-12		Igf2r	-2.43	2.69e-15
Gm11625	2.65	6.49e-12		Fancm	-2.43	5.93e-13
Clec4d	2.65	8.3e-12		Zcchc11	-2.43	3.33e-12
Btg3	2.65	6.05e-08		Dnajc9	-2.43	1.13e-10
Dock4	2.65	6.78e-08		Cdc20	-2.43	3.87e-07
Gm13685	2.65	2.44e-06		Inf2	-2.42	9.17e-15
Pck2	2.65	5.12e-06		Tpcn2	-2.42	1.97e-14
Rilpl2	2.64	1.91e-13		Uap1l1	-2.42	1.76e-11
Sav1	2.64	4.28e-13		Extl3	-2.42	3.86e-11
LOC100861684	2.64	9.94e-09		Gm7665	-2.42	2.19e-08
Gm15861	2.64	4.45e-08		LOC100861848	-2.42	6.08e-08
Maf	2.64	2.58e-05		Gm26735	-2.42	1.01e-06
Gm14238	2.63	1.88e-11		Ddi2	-2.41	1.99e-12
Samd4b	2.63	2.97e-11		Tmlhe	-2.41	4.72e-11
Dnajc21	2.62	4.4e-14		Gm23010	-2.41	6.12e-06
Zc3hav1	2.62	4.04e-13		Mfsd6	-2.4	8.92e-14
Gm7099	2.62	2.17e-11		Map3k1	-2.4	8.67e-12
H2-T23	2.62	9.99e-10		Snx8	-2.4	1.25e-10
Ybx3	2.62	2.15e-07		Gm9525	-2.4	1.56e-10
Adm	2.62	1.19e-06		LOC100861675	-2.4	2.79e-10
Il2rg	2.61	2.68e-14		Gm26143	-2.4	2.16e-05
Rhbdd1	2.61	2.3e-08		Anpep	-2.39	4.57e-13
Gm9790	2.61	3.07e-08		Mfsd7b	-2.39	9.61e-12
Pde4b	2.6	2.39e-18		Rad54l	-2.39	9.7e-11
Gm9892	2.6	3.42e-10		Sgol2a	-2.39	2.6e-08
Trim13	2.6	1.45e-09		Aurkb	-2.39	3.32e-08
Slc25a10	2.6	2.41e-07		Gm15664	-2.39	2.1e-07
C1s1	2.6	1.89e-06		Gna15	-2.39	2.41e-06
Tbc1d10b	2.59	1.5e-15		Lrp12	-2.38	3.33e-16
Vmp1	2.59	2.99e-14		Haus1	-2.38	4.09e-13
Gm14942	2.59	3.18e-09		Gm9770	-2.38	1.96e-12
Gm14894	2.59	1.59e-07		Rell1	-2.38	1.46e-11
Pgap2	2.58	2.4e-13		Dmxl1	-2.38	2.54e-10
Slc25a33	2.58	3.96e-13		R3hdm1	-2.38	2.74e-10
Mthfd1l	2.58	1.2e-08		Elmo2	-2.38	3.64e-10
Mir6546	2.58	3.51e-07		Lpxn	-2.38	1.62e-09
Hspa9-ps1	2.58	2.66e-06		Mir7062	-2.38	8.34e-09
Cep85l	2.57	1.1e-13		Sod1	-2.37	2.72e-14
Ahrr	2.57	4.36e-12		Xdh	-2.37	4.67e-10
Gm6264	2.57	6.77e-12		Gm19731	-2.37	3.61e-08
Ascc3	2.57	2.17e-11		Gm15537	-2.37	2.11e-07
Irf9	2.57	2.49e-11		Gm15539	-2.37	3.04e-07
Trps1	2.57	4.62e-08		Msh2	-2.36	2.19e-15
Gp6	2.57	4.33e-06		Lgals3	-2.36	5.84e-15
Skil	2.57	9.34e-05		Mctp1	-2.36	4.71e-13
C230066G23Rik	2.56	8.21e-13		Setd7	-2.36	1.84e-11
Tmem67	2.56	1.56e-11		Ivns1abp	-2.36	2.86e-11
Tapt1	2.56	1.89e-10		Inpp5d	-2.36	1.45e-10
Gm13356	2.56	9.18e-09		Cldn34c2	-2.36	1.91e-10
Map3k8	2.56	1.04e-08		Gm5547	-2.36	7.57e-09
Gm20115	2.56	1.08e-06		Tmem141	-2.36	1.83e-06
Gm21182	2.56	0.0006		Stap1	-2.36	0.0003
Vdac3	2.55	2.51e-16		Ptpn21	-2.35	5.3e-14
Sema4c	2.55	0.0006		Gm12397	-2.35	8.92e-10
Zswim4	2.54	2.8e-11		Map4k1	-2.35	1.77e-08
Zfp263	2.54	1.38e-09		B4galnt1	-2.35	2.68e-08
Gm7334	2.54	2.18e-09		Akr1b10	-2.35	3.36e-08
Tmem38b	2.54	8.79e-09		2810025M15Rik	-2.35	6.96e-08
2610024D14Rik	2.54	4.56e-07		Gm15786	-2.35	1.89e-07
Ccdc88b	2.53	3.52e-19		Ganc	-2.34	6.8e-15
Zmynd15	2.53	1.3e-16		Pink1	-2.34	2.66e-14
Map2k1	2.53	6.3e-16		Nnt	-2.34	3.26e-13
Dock7	2.53	2.2e-12		Gm6736	-2.34	3.95e-12
Rfwd2	2.53	1.31e-11		Rps6ka2	-2.34	6.51e-12
8430408G22Rik	2.53	4.5e-10		Tmem18	-2.34	8.48e-12
Gm19763	2.53	7.37e-10		Tnfrsf21	-2.34	1.76e-11
Acp5	2.53	2.71e-08		Bag3	-2.34	2.92e-11
Gm8550	2.53	1.64e-07		Rchy1	-2.33	1.98e-15
Cybb	2.52	3.67e-16		Pde1c	-2.33	4.46e-15
Ppp1cb	2.52	1.1e-15		Kif13b	-2.33	6.64e-15
Stxbp3	2.52	8.28e-13		Ccpg1	-2.33	2.83e-14
Ube2f	2.51	7.56e-17		Ankmy2	-2.33	2.36e-13
Fyb	2.51	1.68e-13		Sema4d	-2.33	1.38e-11
Glrx	2.51	1.08e-12		Gm12870	-2.33	8.23e-11
Trim25	2.51	2.55e-12		Clspn	-2.33	2.55e-10
Praf2	2.51	2.18e-11		Supt4b	-2.33	1.5e-09
Antxr1	2.51	0.0007		Mir1b	-2.33	4.9e-06
Gm11460	2.5	8.64e-10		Epb41l1	-2.32	4.73e-14
Gm11870	2.5	1.97e-08		Smo	-2.32	2.11e-09
Gm16026	2.49	1.8e-11		Esco2	-2.32	6.03e-09
Tfb1m	2.49	3.58e-10		Gm15206	-2.32	7.16e-08
Erap1	2.49	1.43e-05		Gng11	-2.32	3.68e-07
Hivep1	2.48	5.5e-11		Lgals1	-2.31	3.87e-12
Orm1	2.48	7.07e-11		Vav3	-2.31	5.63e-10
Gm20100	2.48	1.41e-10		Dpp7	-2.31	2.82e-09
Gm16199	2.48	1.76e-10		Frmd6	-2.31	2.02e-07
Gm19932	2.48	1.32e-09		Hist1h4f	-2.31	1.3e-06
Gm14670	2.48	2.41e-07		Rnft1	-2.3	2.78e-14
Gm12101	2.47	1.58e-10		Gyg	-2.3	1.24e-12
Tcp10c	2.47	2.51e-09		Mbd4	-2.3	2.65e-11
Ktn1	2.47	2.26e-06		Hmha1	-2.3	1.71e-10
LOC100861991	2.47	2.98e-05		Il6ra	-2.3	5.16e-09
Cept1	2.46	2.41e-14		Lig1	-2.3	1.81e-08
Gm614	2.46	3.63e-13		Nbr1	-2.29	3.68e-18
Prkcd	2.46	2.72e-11		Fignl1	-2.29	2.99e-08
Taf15	2.46	2.58e-08		Gm15261	-2.29	5.75e-08
Pik3r6	2.45	1.83e-12		Blvra	-2.28	2.08e-12
Gm13252	2.45	4.98e-11		Mbnl1	-2.28	1.24e-08
Sdc1	2.45	2.23e-10		Gm19269	-2.28	5.21e-07
Anxa6	2.45	0.0001		Hist1h2bm	-2.28	2.65e-06
Rap1gap2	2.44	1.36e-11		Dab2	-2.28	0.0006
Gm13183	2.44	1.59e-11		Cblb	-2.27	2.28e-12
Ncf1	2.44	2.32e-11		Gng2-ps1	-2.27	1.6e-11
Rel	2.44	1.62e-09		Cd22	-2.27	6.28e-11
Mvp	2.43	1.93e-13		Stra13	-2.27	8.45e-09
Gm16340	2.43	6.85e-09		Gm22175	-2.27	3.57e-06
Slfn9	2.43	4.85e-08		mt-Ts2	-2.27	1.08e-05
Lpp	2.43	5.83e-05		Gm20689	-2.26	3.6e-13
Gm23722	2.43	7.54e-05		Zfand2a	-2.26	1.34e-11
Gm11542	2.43	0.0047		Creg1	-2.26	6.55e-10
Mlx	2.42	2.42e-12		Gatsl2	-2.26	4.73e-09
Psme1	2.42	2.77e-12		Cdkn2c	-2.26	1.37e-08
Igsf6	2.42	7.48e-12		Hist1h2ba	-2.26	2.36e-08
Gm11993	2.42	6.69e-11		Gm13805	-2.26	9.14e-07
Tmem170b	2.42	1.24e-08		Ckap2l	-2.26	1.88e-06
Fosl2	2.42	9.54e-08		Cd83	-2.26	0.0051
Denr	2.41	2.69e-15		Ccdc34	-2.25	4.69e-14
Phf10	2.41	4.46e-15		Dennd1b	-2.25	2.22e-11
Gphn	2.41	1.39e-13		Pter	-2.25	9.73e-11
Pofut2	2.41	4.66e-13		Arhgap9	-2.25	2.08e-08
Sbno2	2.41	1.67e-12		Igf1r	-2.25	1.58e-07
Iigp1b	2.41	1.38e-05		Gm24022	-2.25	4.4e-07
Phyhd1	2.41	5.21e-05		Iqgap3	-2.25	2.31e-06
P2ry2	2.41	0.0007		Hist1h4d	-2.25	1.43e-05
Gm19551	2.41	0.0018		Wls	-2.24	9.16e-14
LOC100861758	2.41	0.0018		Smyd3	-2.24	3.55e-13
Ifnar2	2.4	1.46e-14		Hmga2	-2.24	1.38e-10
Zbtb18	2.4	1.43e-12		Abhd4	-2.24	2.05e-10
Gm27167	2.4	1.52e-12		Kif18a	-2.24	2.25e-10
Gm10179	2.4	2.49e-12		Cenpu	-2.24	3.05e-09
Tor4a	2.4	1.55e-09		Baiap2	-2.24	4.43e-09
Rgag4	2.4	2.45e-09		C1ql3	-2.24	1.04e-07
Gm8394	2.4	9.98e-09		Spdl1	-2.24	2.26e-07
Gm7901	2.4	2.5e-08		Cyp51	-2.24	0.0038
LOC100861917	2.4	0.0002		Tmem181a	-2.23	3.55e-14
Tap2	2.39	1.52e-11		Pole2	-2.23	1.43e-12
Gm13898	2.39	2.29e-10		Xpr1	-2.23	2.26e-11
ST7-OT3_3	2.39	3.85e-07		Gm11336	-2.23	4.67e-08
Ptpn12	2.38	1.43e-15		Myh15	-2.23	4.03e-06
Cpne2	2.38	9.11e-13		Man2b2	-2.22	3.27e-16
Gm9103	2.38	9.58e-12		Aagab	-2.22	3.41e-13
C130026I21Rik	2.38	2.04e-11		Lta4h	-2.22	1.67e-12
Tnfsf10	2.38	1.61e-09		Ctdsp2	-2.22	5e-12
Gm11814	2.38	1.69e-06		2010107E04Rik	-2.22	5.66e-08
Gm15707	2.38	6.44e-06		Gm5514	-2.22	6.25e-08
Rnf24	2.37	4.7e-14		Diaph3	-2.22	8.61e-08
Aldh18a1	2.37	3.47e-10		Plxna4os1	-2.22	1.11e-07
Gdi1	2.37	3.88e-10		Commd4	-2.22	1.71e-06
Gm9432	2.37	1.13e-09		Fam105a	-2.22	2.42e-06
Psmb9	2.37	2.9e-09		Gm12387	-2.22	2.66e-06
Rnf14	2.36	6.69e-15		Ost4	-2.22	2.68e-06
Lrch1	2.36	2.03e-13		Maged1	-2.22	3.16e-06
Plekhn1	2.36	3.29e-10		Hist1h2ae	-2.22	4.24e-06
Gm26693	2.36	3.13e-09		Vat1	-2.21	4.71e-14
BC147527	2.36	4.66e-08		Crebrf	-2.21	3.91e-10
Tgs1	2.36	5.3e-07		Gm6985	-2.21	8.18e-09
Ncf4	2.35	4.39e-16		Slc16a14	-2.21	9.68e-09
Ms4a4b	2.35	1.94e-13		Gm24186	-2.21	5.17e-08
Ogfr	2.35	2.28e-13		Scarb1	-2.21	5.53e-08
Lztfl1	2.35	4.27e-11		1700099I09Rik	-2.21	4.37e-07
Adgrf1	2.35	8.58e-10		LOC100861729	-2.21	7.21e-06
Il4ra	2.35	4.99e-08		Hist1h3c	-2.21	8.5e-06
9130208D14Rik	2.35	1.29e-06		Ptgs1	-2.21	0.0004
Tpi1	2.35	2.11e-06		Arhgap39	-2.2	1.65e-14
Rexo2	2.34	1.06e-14		Wbscr27	-2.2	3.21e-13
Nfu1	2.34	9.28e-14		Sesn3	-2.2	1.79e-10
Cycs	2.34	1.24e-12		Gm24041	-2.2	4.77e-08
Slfn10-ps	2.34	3.37e-12		Aggf1	-2.19	3.59e-13
Ifrd1	2.34	8.57e-11		Tmem71	-2.19	2.75e-12
Trim30e-ps1	2.34	6.44e-10		Kif3a	-2.19	2.01e-11
Gm12577	2.34	6.05e-09		Qpct	-2.19	4.72e-11
Cxcl5	2.34	2.97e-07		Ptgfrn	-2.19	8.31e-11
Ccr7	2.34	1.91e-06		Gm6685	-2.19	2.23e-09
Relb	2.33	1.23e-17		Gm11902	-2.19	6.01e-08
Susd6	2.33	1.3e-12		Kif14	-2.19	8.09e-08
Rasa4	2.33	3.46e-12		Mamld1	-2.19	9.4e-08
Art2a-ps	2.33	2.64e-11		Tmem8	-2.19	0.0014
Gm5228	2.33	6.33e-10		Galnt12	-2.18	2.94e-13
Notch1	2.33	2.52e-09		Phactr2	-2.18	6.16e-13
Tcp10b	2.33	3.1e-09		Ddx3x	-2.18	5.35e-11
Parp8	2.33	4.47e-09		Igf2bp3	-2.18	9.7e-11
Gm8659	2.33	6.98e-07		Gm5899	-2.18	2.45e-09
Gm13419	2.33	8.06e-07		Brca1	-2.18	4.35e-09
Gm13549	2.33	2.52e-06		Pbx1	-2.18	8.02e-09
LOC100861608	2.33	4.27e-06		Pnpla2	-2.18	4.73e-07
Mir674	2.33	0.001		Lair1	-2.18	0.0002
Slc20a1	2.32	1.04e-15		Lmna	-2.17	1.03e-14
Ms4a8a	2.32	1.13e-08		Arl8b	-2.17	5.5e-14
Ppp1r15a	2.32	1.43e-07		Map2k6	-2.17	6.54e-14
Rbbp8	2.31	1.31e-11		Gng2	-2.17	3.33e-13
H2-Q4	2.31	4.77e-10		Oxr1	-2.17	4.41e-13
1700003M07Rik	2.31	1.8e-09		Rassf8	-2.17	2.11e-12
Serpina3e-ps	2.31	1.03e-06		Fam213a	-2.17	7.06e-11
Nab1	2.3	2.23e-16		Adi1	-2.17	1.26e-09
Rnf141	2.3	6.26e-14		Gm2a	-2.17	2.01e-09
Phlda1	2.3	3.31e-12		Ttyh3	-2.17	4.95e-08
Cd47	2.3	5.02e-12		Gm13651	-2.17	8.53e-08
Gm15283	2.3	2.38e-11		Tubb2a	-2.17	1.24e-05
A530040E14Rik	2.3	2.9e-09		Wdr7	-2.16	1.74e-14
Sra1	2.29	1.35e-14		Hmgn2	-2.16	2.81e-13
Usp53	2.29	1.43e-13		Nup50	-2.16	4.69e-13
Ubac2	2.29	4.44e-12		Rufy1	-2.16	8.9e-13
Camsap1	2.29	1.19e-10		Ankrd44	-2.16	1.28e-12
Capns2	2.29	6.72e-09		Pbdc1	-2.16	2.89e-11
H2-M3	2.29	2.58e-07		Rnf13	-2.16	2.8e-10
LOC100503407	2.29	5.74e-07		Vkorc1	-2.16	3.16e-09
LOC100862277	2.29	2.99e-06		Pole	-2.16	3.33e-09
Gm1604b	2.28	6.39e-16		Gm19960	-2.16	3.83e-07
Gypc	2.28	5.92e-13		Ctc1	-2.15	1.18e-15
Eif4ebp1	2.28	1.89e-12		Glcci1	-2.15	3.52e-14
Gm14005	2.28	2.83e-12		Aldh2	-2.15	2.09e-13
Gm15781	2.28	1.78e-10		Sfxn3	-2.15	3.72e-12
Hsd17b12	2.28	2.17e-10		Zfp704	-2.15	3.23e-11
Fbxl4	2.28	1.86e-09		Cldn34c3	-2.15	1.51e-08
Psma5	2.28	2.22e-08		Alg6	-2.15	1.29e-07
Gm8048	2.28	4.74e-06		Cdk6	-2.15	9.06e-07
Tmco6	2.27	1.64e-17		Gm23406	-2.15	5.86e-05
Dyrk2	2.27	5.34e-08		Hexa	-2.14	2.54e-17
Gm5185	2.27	4.26e-06		Stk11ip	-2.14	1.76e-14
Adora2b	2.27	7.22e-06		Fam132a	-2.14	3.1e-13
Cd55b	2.27	1.04e-05		Abcg2	-2.14	4.84e-11
Gm26857	2.27	0.0001		Nsl1	-2.14	2.06e-09
Gm26520	2.27	0.0003		Gm15443	-2.14	7.15e-09
Eif6	2.26	2.12e-14		Hist1h2bc	-2.14	2.1e-07
St18	2.26	1.39e-13		Gm19703	-2.14	1.65e-06
Tlr3	2.26	2.42e-10		LOC100862316	-2.14	4.97e-06
Gm16265	2.26	2.45e-10		Dap	-2.14	2.2e-05
Gm11516	2.26	6.95e-09		Shtn1	-2.13	1.33e-15
Wdr66	2.25	6.09e-15		Tmem181b-ps	-2.13	1.51e-13
Metap1	2.25	1.82e-13		Dgkd	-2.13	1.37e-12
Ddx24	2.25	5.95e-12		Lyplal1	-2.13	5.48e-10
Ppp1r21	2.25	9.43e-11		Sptssa	-2.13	2.84e-09
Abcc4	2.25	7.01e-10		Prss21	-2.13	1.25e-08
Tmem131	2.25	3.64e-09		LOC100862120	-2.13	4.04e-08
Gm11110	2.25	1.32e-08		Prim1	-2.13	1.47e-06
Wdr74	2.25	1.39e-08		BC100451	-2.13	5.11e-06
Gm15790	2.24	1.36e-11		Tk1	-2.13	6.67e-06
Abhd17c	2.24	2.78e-08		Cyth1	-2.12	4.67e-14
Gm1966	2.24	5.73e-08		Sgms1	-2.12	2.76e-13
Gm11594	2.24	9.29e-07		Pld3	-2.12	1.4e-11
Hiatl1	2.23	8.62e-13		Pisd-ps1	-2.12	3.55e-11
Syk	2.23	2.49e-10		Fuca2	-2.12	4.9e-11
Trib1	2.23	1.65e-07		Stra6l	-2.12	2.95e-10
Ak3l2-ps	2.23	2.72e-07		Rnf180	-2.12	1.65e-09
Gm14581	2.23	2.18e-06		Tspan7	-2.12	2.47e-07
Hilpda	2.23	0.0004		Gm23183	-2.12	2.8e-06
Ppp3cc	2.22	4.58e-13		Gm20712	-2.12	1.14e-05
Gm4735	2.22	4.43e-06		Kcnj10	-2.12	2.33e-05
Plscr1	2.21	1.27e-06		mt-Tk	-2.12	0.0022
Fcrl5	2.21	5.29e-05		Pwwp2b	-2.11	1.06e-12
Tm9sf4	2.2	2.73e-13		Laptm5	-2.11	2.73e-09
Mtm1	2.2	1.81e-11		Vps33a	-2.11	7.26e-09
Heg1	2.2	2.37e-10		1700023H06Rik	-2.11	1.64e-08
Gm12989	2.2	4.71e-08		Mgst1	-2.11	4.96e-08
1110007C09Rik	2.2	5.22e-08		Tomm7	-2.11	1.31e-07
Nmi	2.2	2.1e-07		Gm9864	-2.11	5.01e-07
Gm6485	2.2	1.12e-06		Gm9800	-2.11	5.03e-07
Ldha-ps2	2.2	1.57e-05		Dapk1	-2.11	1.95e-06
Cd300lf	2.19	1.48e-11		Gm19693	-2.11	2.47e-05
Tceb1	2.19	8.95e-11		Mir466	-2.11	0.0061
Lrp10	2.19	7.79e-10		Plekho1	-2.1	1.46e-13
Slc39a13	2.19	3.28e-09		BC005537	-2.1	1.24e-12
P4ha2	2.19	4.25e-09		Rtfdc1	-2.1	2.47e-12
Gm27219	2.19	7.16e-09		Ang	-2.1	6.49e-12
Ptgs2os2	2.19	2.14e-08		Naa50	-2.1	1.83e-11
Gm26980	2.19	7.41e-07		Neil3	-2.1	8.72e-11
Gm12864	2.19	1.9e-06		Gins2	-2.1	8.98e-09
Prelid2	2.19	7.17e-05		Mir301	-2.1	1.61e-08
Prkar2b	2.19	8.24e-05		Gm25654	-2.1	3.85e-06
Heatr6	2.18	7.62e-14		Gm26652	-2.1	4.85e-06
Pfkp	2.18	1.06e-10		Slc8a1	-2.1	6.31e-05
Rnf130	2.17	1.76e-13		Tacc1	-2.09	6.76e-11
Gm11424	2.17	4.23e-10		Pip4k2a	-2.09	2.97e-10
Cdk2ap2	2.16	1.08e-12		C030034L19Rik	-2.09	1.01e-07
Gm7327	2.16	6.04e-10		Tspan17	-2.09	1.59e-07
H2-K2	2.16	7.35e-10		Anxa2	-2.09	2.17e-06
Agpat5	2.16	3.85e-09		Mospd1	-2.09	2.24e-05
Fyco1	2.16	4.77e-09		Srpk2	-2.08	1.37e-15
Mndal	2.16	1.14e-07		Actn4	-2.08	2.38e-15
Gm14470	2.16	9.87e-06		Sec11c	-2.08	4.99e-13
Tirap	2.16	1.61e-05		Aaas	-2.08	1.34e-11
Flot1	2.15	5.04e-11		Pxmp4	-2.08	2.26e-11
Cryzl1	2.15	9.19e-11		Mpdu1	-2.08	2.28e-11
Camta2	2.14	3.5e-13		Cir1	-2.08	3.41e-11
Eif4e	2.14	5.87e-12		Gm13212	-2.08	6.79e-11
Cct3	2.14	1.7e-11		Jmjd1c	-2.08	8.34e-10
Gm8770	2.14	1.8e-08		Toporsos	-2.08	1.46e-09
Gm5976	2.14	5.01e-05		Calhm2	-2.08	1.9e-09
Ccl9	2.14	0.0011		Sptbn1	-2.08	4.38e-09
Cldnd1	2.13	4.38e-13		Rfc2	-2.08	6.94e-09
Vhl	2.13	8.38e-11		Spry3	-2.08	8.71e-08
Gm14143	2.13	8.67e-11		Rnh1	-2.08	9.64e-08
Gm16026	2.13	1.07e-10		Gm2260	-2.07	2.22e-11
Trp53cor1	2.13	5.85e-09		Gm2274	-2.07	4.05e-11
Gm19765	2.13	1.03e-06		Zfp759	-2.07	2.18e-07
March1	2.12	2.61e-11		Mir8099-1	-2.07	2.32e-06
Stxbp3-ps	2.12	1.47e-10		Mir8099-1	-2.07	2.32e-06
Kdm6b	2.12	6.61e-10		Nek2	-2.07	1.07e-05
Ly6c1	2.12	5.21e-09		H2afx	-2.07	0.0001
Bckdhb	2.12	1.2e-06		Dock2	-2.06	3.37e-12
Gm7389	2.12	1.35e-06		Sft2d1	-2.06	8.32e-11
Tmco3	2.11	1.74e-13		Gnptab	-2.06	1.91e-10
Gm10552	2.11	7.31e-09		Ptms	-2.06	3.27e-10
1600014C10Rik	2.11	3.48e-08		Arhgef6	-2.06	3e-07
Gm13767	2.11	4.2e-08		Fam102a	-2.06	7.53e-07
Psmb5	2.11	2.53e-07		Ccnf	-2.06	1.48e-06
Limd2	2.11	1.04e-06		Gm19816	-2.06	2.49e-06
Traj47	2.11	9.15e-06		Gm15562	-2.06	1.12e-05
Gm6969	2.1	2.84e-11		Gm6768	-2.06	4.5e-05
Tlr6	2.1	9.09e-11		Tnfaip8l2	-2.06	4.98e-05
1500012F01Rik	2.1	5.63e-09		Gm19505	-2.06	7.13e-05
Ankib1	2.1	5.96e-07		Gm19270	-2.06	0.0004
Zfp654	2.1	1.9e-06		Casp2	-2.05	3.32e-14
Tmod3	2.09	3.06e-14		Fgf13	-2.05	3.4e-14
Flrt3	2.09	4.73e-14		Gga2	-2.05	1.77e-12
Nme6	2.09	3.18e-10		Skp2	-2.05	5.31e-12
Dok2	2.09	2.81e-07		Supt4a	-2.05	1.3e-10
Gm12168	2.09	1.69e-06		Hpse	-2.05	1.31e-10
Gm13345	2.09	1.88e-06		Chaf1b	-2.05	4.14e-07
Tshz1	2.09	8.26e-05		S100a6	-2.05	7.18e-07
Rad23a	2.08	5.12e-13		Gm15503	-2.05	1.23e-06
Hax1	2.08	2.24e-11		F2rl2	-2.05	2.13e-05
Hcfc2	2.08	3.59e-10		Gm25108	-2.05	4.58e-05
Trem3	2.08	9.37e-10		Hist1h2bg	-2.05	0.001
Eif3c	2.08	1e-09		Celf2	-2.04	1.23e-12
Gm8810	2.08	1.28e-08		Camk1	-2.04	3.47e-11
Riok3	2.08	5.98e-08		Ociad2	-2.04	1.21e-10
Gm11857	2.08	6.12e-06		Lbp	-2.04	2.81e-09
Themis2	2.08	0.0001		Gm5648	-2.04	2.43e-07
Gm15356	2.08	0.0005		4930423O20Rik	-2.04	2.82e-06
Mllt6	2.07	1.05e-15		Awat1	-2.04	0.0021
Sh3bp4	2.07	4.91e-15		Rbl2	-2.03	2.79e-13
Gng12	2.07	2.03e-14		2700049A03Rik	-2.03	1.04e-12
Ppp1r14b	2.07	2.05e-12		Vps18	-2.03	1.18e-12
9130401M01Rik	2.07	4.32e-10		Dna2	-2.03	1.5e-12
Pxk	2.07	5.36e-10		Clasp2	-2.03	3.26e-12
Mthfd2l	2.07	8.79e-08		Ppih	-2.03	1.41e-10
Gm13210	2.07	5.06e-07		Gm5595	-2.03	5.24e-10
Iars	2.07	4.71e-06		Tmem150b	-2.03	5.96e-10
Gm7191	2.07	2.1e-05		Gm17576	-2.03	1.27e-09
Gk	2.07	3.89e-05		Mrip-ps	-2.03	3.56e-09
Ndel1	2.06	1.05e-13		Crybg3	-2.03	1.11e-08
Trappc4	2.06	1.33e-13		Uhrf1	-2.03	1.43e-08
Coro1b	2.06	1.25e-12		A530017D24Rik	-2.03	2.98e-08
Tmem63a	2.06	3.28e-12		Hmgn5	-2.03	1.61e-07
Gm7332	2.06	4.84e-11		Cenpm	-2.03	1.18e-06
Fmnl2	2.06	5.05e-10		Gm25747	-2.03	2.63e-05
Zeb1	2.06	1.24e-09		Gm11836	-2.03	0.0002
Stat3	2.06	4.25e-09		Rfwd3	-2.02	1.4e-12
Rap1gds1	2.06	5.09e-09		Abca2	-2.02	1.27e-11
Gm4992	2.06	3.22e-06		Wdr62	-2.02	2.63e-11
Gm13937	2.06	1.72e-05		Zmiz1	-2.02	7.91e-11
Abca7	2.05	3.88e-15		Myo9b	-2.02	1.33e-10
Eif2s2	2.05	3.29e-12		Gpcpd1	-2.02	2.97e-10
Plcb3	2.05	6.79e-11		Galnt7	-2.02	2.77e-08
1700071M16Rik	2.05	1.49e-10		Kcne3	-2.02	3.06e-07
Txndc12	2.05	1.1e-09		Gm3513	-2.02	1.41e-06
Tcp10a	2.05	2.24e-09		Cd83	-2.02	0.0016
Gm13342	2.05	5.35e-08		Ttc3	-2.01	4.56e-15
Ifi203	2.05	4.21e-07		Ttc21b	-2.01	2.15e-12
Ifitm1	2.05	5.26e-07		Myo1d	-2.01	5.04e-12
Gm15593	2.05	3.77e-05		Slc16a7	-2.01	7.9e-12
Nufip1	2.04	1.35e-11		Itpripl1	-2.01	5.7e-11
Gm20784	2.04	2.7e-11		Akap10	-2.01	9.4e-11
Gm21378	2.04	2.7e-11		Gdpd5	-2.01	7.06e-10
Neu1	2.04	3.5e-11		Cdc7	-2.01	1.22e-08
Cyfip1	2.04	1.01e-10		Gm19807	-2.01	4.16e-08
Gm12693	2.04	7.06e-09		Cbr3	-2.01	3.56e-06
Fbrs	2.04	2.36e-08		Smpd3	-2.01	4.03e-06
Gm18953	2.04	3.04e-08		Gm16418	-2.01	1.89e-05
Cct3-ps1	2.04	4.28e-08		Matk	-2	1.62e-14
Isoc1	2.04	0.0002		Anxa11	-2	1.72e-10
Nup54	2.03	2.37e-14		B3glct	-2	1.76e-10
Isg20	2.03	5.3e-13		Cyb5d1	-2	4.21e-10
Rbpsuh-ps1	2.03	6.75e-11		Cltb	-2	1.68e-09
Ltv1	2.03	3.16e-10		Cdca2	-2	5.91e-09
Dcp2	2.03	6.54e-09		Gm13640	-2	1.27e-06
Larp1	2.03	1.67e-08		Gm20021	-2	2.08e-06
Gm13359	2.03	2.11e-08		Gm19279	-2	4.13e-06
Gm16082	2.03	4.4e-07		Npy	-2	0.0075
Cers6	2.02	2.31e-11
Slc1a4	2.02	9.03e-10
Trim12c	2.02	2.84e-08
Gm3785	2.02	5.51e-08
Zfp821	2.02	1.55e-07
Scimp	2.02	3.4e-07
Gm9923	2.02	1.49e-06
Ch25h	2.02	2.31e-06
Gm16103	2.02	2.78e-05
Rn4.5s	2.02	4.63e-05
Serpinb9	2.02	7.25e-05
Gm7627	2.02	0.0001
Cox18	2.01	1.62e-12
Fam49b	2.01	2.48e-09
Braf	2.01	1.37e-08
Gm12321	2.01	8.91e-08
Spn	2.01	2.66e-07
Gm13475	2.01	2.65e-06
Eno1b	2.01	1.15e-05
Olfr755-ps1	2.01	4.58e-05
Ccl6	2.01	4.64e-05
Gm2904	2.01	0.0003
Rffl	2	2.02e-14
Foxp4	2	2.58e-14
Pon3	2	5.08e-12
Zfp639	2	5.76e-11
Npepps	2	1.02e-10
Dfna5	2	1.09e-10
Slc30a9	2	2.67e-10
Slx4ip	2	4.4e-10
Plagl2	2	3.02e-09
Gm14612	2	8.75e-09
Mir669m-2	2	5.66e-06
Cysltr2	2	7.84e-06
Gm16712	2	2.45e-05
Gm13809	2	2.82e-05
Il1f9	2	0.0002

## Sheet: Group1 vs M1
Up-regulated DEGs				Down-regulated DEGs
Gene Symbol	Fold-Change	FDR		Gene Symbol	Fold-Change	FDR
Cxcl2	2449.74	3.59e-24		Cxcl9	-1018.4	2.72e-05
Il1b	1957.61	8.95e-30		Ch25h	-269.1	9.44e-23
Cxcl1	524.97	6.15e-20		Cnn3	-212.79	3.12e-10
Cxcl3	460.46	3.59e-16		Ly6a	-145.07	5.95e-10
Saa3	458.83	7.62e-21		Clec9a	-141.51	2.02e-31
Il1a	331.17	2.21e-21		F830016B08Rik	-134.1	3.42e-13
Il6	306.17	5.21e-18		BC023105	-92.8	4.37e-22
Siglece	297.95	2.58e-29		Iigp1	-77.52	1.29e-11
Fpr1	248.58	1.56e-24		Gm4841	-72.89	5.23e-21
Ccl3	176.81	1.48e-21		Htra4	-66.46	5.28e-23
Nfkbiz	175.82	1.29e-20		Clic5	-65.39	2.35e-14
Marco	124.33	6.82e-23		Dhrs9	-64.29	2.52e-17
Vnn3	114.34	1.72e-19		Cst7	-64.03	1.32e-16
Tmem176b	110.32	2.94e-07		Serpina3g	-58.74	4.72e-09
Lcn2	88.69	2.73e-25		Kynu	-46.03	9.42e-21
Hp	84.31	4.3e-11		H2-Eb1	-43.91	7.54e-15
Cp	84.25	5.77e-18		Sell	-43.55	2.82e-26
Ms4a4a	82.95	3.29e-22		Dnase1l3	-43.27	2.69e-26
Adgre4	79.64	3.7e-16		Ciita	-42.54	6.85e-18
Cd14	72.01	5.62e-25		Ccl8	-39.73	4.54e-24
Lox	68.54	1.99e-09		Havcr2	-38.54	6.04e-13
Mmp9	68.14	1e-14		Rgs2	-37.62	6.82e-20
Ptges	65.9	6.07e-20		Serpinb9	-37.12	6.69e-10
Mmp8	55	0.0002		Serpina3h	-34.26	4.35e-16
H2-M2	44.62	6.63e-16		Pla2g16	-33.54	1.87e-17
St3gal1	40.79	2.56e-25		Serpina3f	-31.4	1.06e-12
Cd55	39.73	7.42e-07		Sectm1a	-30.88	1.2e-28
Cd33	38.81	2.4e-22		Rnase6	-29.69	1.65e-18
Irak3	36.43	4.05e-26		Slamf8	-24.99	3.9e-09
Tmem176a	34.41	9.29e-06		Cxcl11	-23.53	6.15e-22
Cd300e	33.8	1.01e-13		Ccl12	-22.56	8.97e-19
Mir155	32.86	2.42e-21		H2-DMb1	-21.85	7.26e-13
Pik3cg	32.76	3.46e-20		Gm12185	-21.33	9.38e-10
Gm5150	32.67	8.99e-10		Serpinb6b	-21.03	1.96e-20
Rapgef5	29.18	1.46e-12		Entpd1	-20.81	1.19e-23
Fcgr2b	29.06	1.27e-22		H2-Ea-ps	-20.25	8.59e-11
Pf4	28.04	7.64e-12		Tlr9	-20.08	2.21e-15
Thbs1	25.32	3.08e-07		Serpinb12	-19.9	6.33e-14
Rasgrp1	24.93	5.46e-19		Dcstamp	-19.6	1.33e-15
Clec4e	23.92	1.31e-19		Tm4sf19	-18.97	1.56e-14
Il12a	20.7	2.93e-09		Zyx	-18.71	7.06e-17
Ccl4	20.31	6.99e-18		Car2	-18.68	2.72e-19
Gpr18	19.62	7.75e-19		Postn	-17.96	4.86e-06
Arg2	19.57	1.31e-15		Tnfsf10	-17.69	4.13e-20
Tdgf1-ps1	19.28	7.11e-07		Gm5970	-16.92	1.19e-07
Klf7	19.06	6.6e-14		Tmem173	-16.81	6.11e-14
Zfp811	18.97	2.45e-21		Gm4951	-16.68	4.06e-07
Gm16014	18.57	1.95e-13		H2-DMb2	-16.42	1.45e-14
Smpdl3b	18.47	3.29e-22		Serpinb9b	-15.77	1.08e-16
Clec4a1	18.26	1.59e-13		Slc6a19	-15.06	8.31e-24
Nfkbia	17.62	1.33e-18		Serping1	-14.63	5.26e-05
Ier3	17.27	6.8e-13		Slc40a1	-14.61	5.27e-14
C5ar1	16.8	2.86e-11		Rgcc	-14.51	6.15e-20
Pim2	16.26	4.25e-08		Scimp	-14.17	5.74e-18
Cd38	16.01	1.9e-12		Gm11382	-14.03	1.89e-11
Gm1720	15.66	2.24e-14		AA467197	-13.99	5.28e-16
Fnbp1l	15.5	2.69e-17		Oasl1	-13.87	5.53e-15
Gm15987	14.87	2.44e-08		LOC100861894	-13.7	6.51e-14
Gpr31b	14.75	2.96e-06		Crip1	-13.68	1.82e-10
Mir146	14.67	3.23e-08		Panx1	-13.24	1.48e-11
Gpr84	14.49	1.48e-16		Fam26f	-13.04	9.37e-06
Stap1	14.35	6.43e-11		Plau	-13.03	4.6e-17
Fpr2	14.32	1.2e-16		Klrk1	-12.78	6.21e-18
Gm5454	14.1	6.61e-18		Kitl	-12.7	4.64e-20
Mmp27	13.64	0.001		Il12rb2	-12.58	1.15e-20
Rnd3	13.42	1.98e-17		Gbp2b	-12.42	1.63e-08
Samsn1	13.23	3.58e-19		Batf2	-11.86	7.65e-13
Spaca6	13.05	6.51e-12		Il12rb1	-11.84	2.45e-25
Inhba	12.99	1.26e-11		Tnfsf4	-11.72	3.88e-18
Icosl	12.81	7.84e-23		Tanc2	-11.5	3.45e-12
Serpinb2	12.17	0.0005		Gm15056	-11.29	2.28e-21
Kctd12	12.01	7.22e-13		H2-DMa	-11.02	1.31e-17
St8sia4	11.89	1.56e-16		Ptgr1	-10.78	4.41e-07
Ebi3	11.8	3.4e-20		Ifi30	-10.74	1.25e-19
Xylt2	11.4	1.01e-13		Ly6c1	-10.46	3.99e-19
Ets2	11.21	1.03e-15		Igtp	-10.28	6.26e-07
Mefv	11.08	6.96e-15		Irf8	-10.04	7.08e-17
Gas7	10.86	4.86e-13		Serpinb1b	-9.95	8.97e-19
Egln3	10.83	1.17e-05		Lap3	-9.94	8.51e-20
Traf1	10.34	1.31e-15		Il18bp	-9.74	1.56e-11
Tlr2	10.32	5.1e-15		Trp53inp1	-9.71	8.97e-19
Malt1	10.13	1.3e-14		Cd86	-9.67	4.19e-15
Batf	10.05	9.8e-15		Naaa	-9.65	2.6e-18
Gdpd1	9.86	3.53e-22		Gca	-9.59	8.15e-17
Adgrl2	9.68	8.79e-10		Fgl2	-9.52	1.01e-08
Sirpb1a	9.4	0.0001		Gm4955	-9.25	6.57e-21
Clmp	9.4	2.61e-12		Serpina3i	-9.19	3.59e-14
Nlrp3	9.35	1e-15		Rhoh	-9.17	4.73e-21
Bst1	9.25	1.53e-10		Nqo1	-9.11	4.21e-14
Clec4a3	9.2	5.97e-09		LOC100862086	-9.08	1.64e-16
Sirpb1a	9.16	0.0001		Ccnd1	-8.92	2.72e-19
Etv1	9.14	2.69e-17		Ptpn22	-8.9	6.01e-17
Acpp	8.96	1.43e-06		H2-Aa	-8.77	9.64e-12
LOC100862023	8.96	1.45e-15		C1s1	-8.69	7.65e-11
Adgb	8.94	6.74e-10		H2-Ab1	-8.66	2.12e-10
Sh3bp5	8.89	4.79e-15		AU020206	-8.43	7.87e-11
Adora2a	8.84	4.13e-20		Slc23a2	-8.31	1.82e-20
Klra2	8.82	6.28e-12		Scd2	-8.18	1.24e-08
Ptprm	8.61	6.6e-14		Gm12892	-8.17	1.25e-10
Pilra	8.54	3.71e-10		Tgtp2	-8.02	0.0001
Snx18	8.52	7.26e-16		C1s2	-8.01	7.57e-12
Ccl6	8.33	9.17e-14		Basp1	-8	4.26e-17
Tagap	8.3	5.75e-12		Hmga2-ps1	-7.98	1.77e-19
Gpr141	8.22	3.3e-11		Gm11653	-7.62	7.29e-07
Siglec1	8.2	2.4e-12		Gbp8	-7.59	1.56e-06
Sla	8.08	6.85e-18		Ifit2	-7.49	3.27e-07
Dhrs3	8.01	4.87e-10		Gm20658	-7.43	1.92e-10
Man1a	7.99	5.29e-09		Fam13a	-7.36	9.89e-15
Zc3h12c	7.97	2.69e-17		Vrk2	-7.36	1.27e-22
Pilrb2	7.93	1.24e-09		Pla2g4a	-7.23	1.85e-13
Ticam2	7.9	3.46e-20		Gbp4	-7.13	1.41e-05
Ehd1	7.89	2.71e-17		Arrdc3	-7.1	1.16e-12
Mir6353	7.86	2.61e-15		Dnmt3aos	-6.98	3.46e-12
Tnfsf9	7.77	9.26e-14		Srxn1	-6.92	3.37e-09
Pik3r5	7.6	1.53e-14		Abcg1	-6.92	7.18e-17
Calcrl	7.6	5.66e-16		Tpx2	-6.81	2.29e-09
Itga9	7.51	5.16e-10		Gm13091	-6.81	4.84e-15
Susd2	7.5	2.87e-06		Ppt1	-6.8	4.69e-20
Cnksr3	7.45	2.07e-08		Ptger3	-6.75	6.57e-21
Maf	7.4	2.21e-12		Rgs1	-6.72	6.01e-10
Epha4	7.4	3.57e-19		Slc30a1	-6.72	1.58e-12
Clec4a2	7.37	1.99e-17		Gclm	-6.68	1.46e-05
Cpd	7.22	1.78e-16		Gm20412	-6.57	7.66e-09
Mki67	7.18	2.72e-06		Hrh2	-6.5	9.24e-22
Il10	7.02	2.2e-09		Ripk3	-6.47	2.92e-13
Gm12764	6.99	1.75e-12		Pydc3	-6.44	1.2e-14
Adam19	6.97	2.43e-15		Gbp2	-6.43	0.001
Spic	6.86	2.59e-12		Ctse	-6.41	3.78e-07
Ccl7	6.82	3.27e-07		Pdcd1lg2	-6.41	1.31e-19
Mir7649	6.8	1.13e-06		Tnfsf13b	-6.38	1.35e-19
Pilrb1	6.68	3.78e-10		Gm1966	-6.36	5.22e-15
Tnf	6.66	4.2e-18		Alox5ap	-6.23	2.59e-12
Il1rl2	6.58	1.31e-17		Pcna-ps2	-6.21	9.01e-15
Mcemp1	6.46	1.78e-16		Cadm1	-6.2	5.91e-17
Gm7645	6.45	1.54e-06		Il15ra	-6.19	1.96e-12
Tlr1	6.42	5.71e-10		Cxcl10	-6.18	2.92e-10
Zc3h12a	6.41	1.56e-16		Oxct1	-6.15	1.51e-14
St3gal3	6.39	6e-19		Csrp1	-6.15	2.46e-15
Gm25605	6.24	1.21e-13		Odc1	-6.11	1.39e-10
Gm14023	6.21	1.17e-09		Rbl1	-6.1	6.18e-11
Bcl2a1d	6.16	1.89e-15		Gm12250	-5.94	4.14e-06
Pid1	6.15	8.96e-16		Rab7b	-5.86	1.08e-19
Slc6a12	6.03	1.05e-14		A530064D06Rik	-5.84	1e-15
Ahr	6.02	1.26e-10		Gm26522	-5.83	2.59e-12
Chil1	5.98	1.68e-12		Trim30c	-5.81	1.55e-05
Ntng2	5.95	1.28e-18		Mx1	-5.8	1.93e-09
LOC100861641	5.94	2.29e-11		Tmem140	-5.73	1.29e-10
Bcl2a1a	5.93	3.36e-14		Stx2	-5.69	1.8e-15
RP24-113D21.1	5.91	2.15e-12		Gm16213	-5.67	2.79e-13
Pde5a	5.91	3.25e-13		Ppa1	-5.64	2.03e-12
Sgms2	5.86	1.45e-14		Mmp19	-5.61	6.68e-10
Abca1	5.86	4.37e-15		Lipn	-5.57	7.75e-19
Arg1	5.82	0.0007		Mtfr2	-5.55	1.15e-10
Sipa1l1	5.81	1.21e-11		Taldo1	-5.53	5.66e-11
Mmp14	5.8	3.62e-12		Gm21748	-5.52	4.5e-08
Prkcb	5.8	6.27e-14		Gm21860	-5.52	4.5e-08
Tnip1	5.76	8.97e-19		Gm19562	-5.51	8.86e-15
Rgs18	5.72	2.67e-14		Tlr12	-5.49	2.18e-17
Kif3c	5.72	3.24e-17		Cd180	-5.45	4.35e-13
Cox6a2	5.68	0.0044		Gm17709	-5.43	4.16e-11
Gpr85	5.65	3.1e-11		Irgm2	-5.39	1.77e-12
Dgkh	5.63	1.35e-14		Tns3	-5.35	9.91e-20
Adgrg6	5.61	1.09e-14		Treml4	-5.34	1.13e-08
Dab2	5.52	4.49e-07		Ada	-5.34	7.94e-10
Pgm2l1	5.5	3.35e-11		Gm1848	-5.33	2.66e-19
Gm6377	5.49	4.14e-08		Gnb4	-5.32	2.76e-19
Tmem38b	5.49	2.52e-13		Atp8a1	-5.31	1.33e-13
Pot1b	5.48	3.13e-17		Trim30b	-5.31	2.68e-21
Gm23722	5.43	5.9e-09		1110038F14Rik	-5.3	1.62e-11
Hpgds	5.41	8.84e-10		Pcna	-5.27	2.09e-14
B4galt6	5.39	1.38e-07		Smcr8	-5.21	4.38e-13
Lrrc75a	5.35	5.64e-17		Lat2	-5.21	4.42e-17
Slc13a3	5.3	7.83e-05		Gss	-5.2	4.01e-12
Pon3	5.28	6.2e-19		Wdr62	-5.2	1.22e-18
Rbpsuh-rs3	5.27	5.42e-14		Slc19a2	-5.16	6.69e-21
Lmo4	5.22	1.27e-16		Cd300lb	-5.11	1.15e-07
Cd244	5.12	0.0002		Cd74	-5.1	9.75e-08
Bcl2a1c	5.12	2.55e-15		Gm10553	-5.07	1.34e-10
Aoah	5.11	1.46e-11		Il21r	-5.06	2.26e-11
Gm20645	5.1	5.89e-15		Procr	-5.03	9.23e-06
Irak1bp1	5.05	2.64e-14		Evl	-5.03	3.25e-15
Tnfaip3	5.04	4.41e-14		Il1f9	-5.01	2.27e-08
D330045A20Rik	5.02	5.63e-11		Ddias	-5.01	4.45e-13
Gramd1a	4.98	1.22e-06		Dpy19l3	-5	7.02e-16
Gm11542	4.91	2.45e-05		Rcbtb1	-4.97	6.32e-13
Tnfrsf1b	4.91	7.4e-17		Gpr35	-4.96	1.27e-15
Rbpj	4.89	2.46e-18		Mmp25	-4.95	1.08e-21
Myo1b	4.85	7.27e-09		Hbegf	-4.92	4.92e-12
Gm13744	4.81	3.21e-09		Gatm	-4.88	4.09e-08
St18	4.8	1.58e-18		Itpr1	-4.87	2.33e-18
Dtx4	4.78	1.65e-17		P2ry14	-4.81	8.1e-15
LOC100861608	4.75	4.69e-09		Sgcb	-4.81	3.13e-16
Cebpd	4.75	1.36e-10		Gpr33	-4.8	1.1e-15
Herpud1	4.74	1.44e-12		Ephx1	-4.74	1.6e-11
Gm24524	4.67	3.04e-05		Slco3a1	-4.68	7.31e-20
Mir6244	4.64	1.03e-07		Atp1b3	-4.62	1.31e-16
Rassf4	4.63	2.23e-15		Gsta4	-4.61	2.44e-18
Ppfibp2	4.63	1.04e-18		Tapbpl	-4.6	1.72e-07
Agrn	4.62	2.3e-18		Slc29a3	-4.59	1.47e-21
Slc38a2	4.6	1.99e-10		Tgfbi	-4.55	4.1e-07
Cd72	4.59	5.45e-06		Tgm2	-4.54	3.08e-09
Tdgf1	4.57	5.42e-07		Rab43	-4.52	4.45e-13
P2ry2	4.57	1.17e-07		Sulf2	-4.51	3.05e-11
Milr1	4.57	1.89e-10		Gm20134	-4.5	2.93e-09
Mrpl45	4.57	1.06e-13		LOC100861638	-4.49	4.15e-09
Osbpl3	4.56	3.28e-10		Ednrb	-4.41	6.96e-06
Ikbke	4.55	1.37e-09		Lfng	-4.4	1.04e-10
Pou2f2	4.55	1.45e-11		Ldlrap1	-4.39	1.87e-17
Gm26414	4.52	3.72e-08		Mfsd12	-4.38	9.86e-14
Serp1	4.5	8.59e-14		Gm9115	-4.36	2.44e-10
Ms4a7	4.5	4.16e-15		BC028528	-4.32	4.22e-16
Gm25555	4.49	1.06e-08		Ccng1	-4.3	8.1e-17
Dtx2	4.48	6.71e-12		Cmpk2	-4.29	5.29e-07
Adgre1	4.47	6.26e-16		Ly6i	-4.28	1.68e-06
Ift57	4.45	1.7e-16		Gbp10	-4.25	0.0004
Ptgir	4.43	3.07e-08		Hadh	-4.22	2.66e-17
Tmc3	4.39	4.25e-12		Hmox1	-4.21	0.0002
Bcl2a1b	4.36	5.6e-16		Pdxk	-4.21	5.48e-12
Gm13502	4.31	0.0074		Dapp1	-4.2	1.72e-15
Mirlet7e	4.3	8.46e-10		Sfrp1	-4.2	5.95e-17
Rel	4.29	1.79e-12		Serpinb1a	-4.19	1.61e-08
Itsn1	4.28	8.22e-11		Irf5	-4.18	4.19e-19
Rhoq	4.26	1e-16		Acvrl1	-4.17	3.42e-13
Rilpl2	4.25	7.54e-16		Mt2	-4.16	0.0005
4930579C12Rik	4.19	2.73e-16		Taf4b	-4.16	2.17e-16
Mctp1	4.19	1.22e-16		G530011O06Rik	-4.13	8.25e-14
Arrb2	4.18	4.16e-11		Cpt1a	-4.12	2.12e-06
Slc25a10	4.17	1.29e-08		Hip1	-4.12	2.25e-09
Socs3	4.16	1.11e-12		Ak1	-4.11	1.2e-16
Gm6781	4.15	0.0004		Nos2	-4.1	2.72e-06
Itgam	4.15	7.81e-06		Nod1	-4.1	6.52e-15
Vasp	4.15	2.26e-17		Ctsh	-4.1	2.51e-15
Cd55b	4.14	4.79e-08		Pydc4	-4.1	2.22e-20
Tnip3	4.1	1.18e-08		Fam102a	-4.09	6.5e-13
Sod2	4.07	2.77e-14		Gpc1	-4.07	5.36e-09
U90926	4.06	0.0017		Slc35f6	-4.04	4.21e-16
Mir7043	4.06	1.57e-10		Klf10	-3.98	8.54e-09
C3ar1	4.04	8.25e-07		Rcan1	-3.98	9.45e-12
Adhfe1	4.04	1.29e-15		Gm5431	-3.97	6.53e-10
Sort1	4.03	1.22e-11		Prkx	-3.97	3.71e-16
Slpi	4	4.22e-10		Pacs2	-3.97	7.55e-17
Dusp16	4	1.27e-14		Rgs16	-3.95	0.0039
Clec4d	3.99	1.22e-13		Irf1	-3.95	0.0002
Gm26778	3.98	3.59e-10		Rnf19b	-3.95	8.91e-16
Psd3	3.96	7.01e-12		Samhd1	-3.95	2.32e-16
Dcbld2	3.95	8.89e-10		Cytip	-3.94	2.11e-13
Birc3	3.95	1.1e-15		Iigp1b	-3.92	8.77e-10
Acsl5	3.94	3.01e-14		Hmga1-rs1	-3.92	6.66e-13
4930438A08Rik	3.91	4.27e-09		Gm16675	-3.92	1.59e-14
Mir669m-2	3.89	3.46e-10		Klf8	-3.91	1.52e-15
Cd93	3.88	0.0075		Adam8	-3.9	2.94e-06
Fam102b	3.87	9.12e-13		Plk2	-3.9	1.21e-10
Gab1	3.85	1.64e-07		Prr5l	-3.9	2.66e-17
Cd24a	3.85	9.33e-09		Gm4759	-3.89	1.9e-07
Il12b	3.82	5.03e-05		Tbxas1	-3.88	1.06e-13
Csf3r	3.82	1.66e-10		Tnfsf18	-3.87	1.37e-12
Gm26649	3.77	1.61e-14		Gng11	-3.85	7.61e-11
Rcl1	3.76	1.36e-11		Lpl	-3.85	1.17e-13
Olr1	3.73	3.08e-08		Parvg	-3.85	7.23e-15
D16Ertd472e	3.73	2.6e-08		Intu	-3.84	3.53e-10
Fam20c	3.72	8.8e-11		Plxdc1	-3.84	2.01e-11
Wdfy3	3.72	7.15e-11		Gm16933	-3.82	1e-14
Ell2	3.71	2.83e-14		Kcnn4	-3.8	3.39e-08
Zfp719	3.65	4.26e-16		Got2-ps1	-3.78	3.86e-10
Gm2396	3.64	9.51e-16		Pqlc3	-3.78	3e-17
Sephs2	3.63	2.86e-11		Aim1	-3.77	7.26e-14
AI504432	3.6	7.99e-08		Psme2b	-3.74	1.53e-10
Ccl9	3.57	3.17e-06		Nrp1	-3.73	7.87e-11
Man2a2	3.57	1.78e-12		Ubd	-3.73	2.32e-15
Cd302	3.57	9.21e-13		Parp11	-3.73	2.21e-15
Ero1l	3.56	2.41e-09		Themis2	-3.72	3.7e-08
Gm10634	3.56	6.16e-16		Ocstamp	-3.72	8.1e-19
Ndrg1	3.55	0.0011		LOC100861946	-3.71	4.45e-10
Tlr7	3.54	5.21e-14		Clec7a	-3.71	1.61e-12
Pmp22	3.51	8.19e-15		Nek6	-3.71	1.48e-13
Asns	3.5	0.0029		Gm14928	-3.7	4.5e-10
Slc16a10	3.49	8.35e-17		Pmaip1	-3.7	1.54e-14
Cfp	3.47	0.0003		Cpped1	-3.7	2.44e-16
Mmp13	3.46	6.73e-05		Cd40	-3.69	1.25e-07
Sema4c	3.44	3.49e-05		Plekhm1	-3.69	5.89e-15
Apbb1ip	3.44	2.31e-08		Pdgfb	-3.68	1.28e-09
Wdr11	3.42	4.42e-16		Ptcd2	-3.68	8.57e-17
Gm2840	3.4	6.34e-07		Mical2	-3.66	4.02e-12
Itga5	3.4	9.26e-14		Sesn3	-3.65	1.46e-13
Nupr1	3.39	9.23e-08		Hpse	-3.65	7.16e-16
Irak2	3.38	4.16e-09		BC094916	-3.64	2.11e-09
Ikzf1	3.38	4.02e-12		9930111J21Rik1	-3.63	3.87e-09
Rras	3.38	1.81e-13		Mettl7a1	-3.63	1.09e-14
Syk	3.37	7.65e-13		Slc18a1	-3.62	5.9e-12
Sdc1	3.36	6.38e-12		Ly6c2	-3.61	0.0011
Rnf145	3.36	3.42e-13		Thap6	-3.61	5.42e-15
Zfp658	3.36	1.15e-15		Efr3b	-3.6	9.87e-12
Tdrd3	3.28	2.01e-08		Casp3	-3.59	1.25e-18
Gm24996	3.28	4.01e-09		1700099I09Rik	-3.58	3.56e-09
Gm11951	3.26	1.23e-07		Gm26510	-3.58	1.47e-10
Gm6206	3.26	4.43e-12		Gadd45g	-3.58	8.23e-14
Snord89	3.25	8.03e-06		Tbc1d9	-3.57	1.41e-08
Apbb3	3.24	9.01e-08		Prdx1	-3.56	1.35e-07
Gm16199	3.21	4.23e-12		Mcur1	-3.54	1.76e-14
Rbpms	3.21	3.16e-16		Mreg	-3.52	7.04e-05
Jak2	3.2	1.3e-10		Rnf217	-3.52	1.19e-11
Idi1	3.19	0.007		Fbrsl1	-3.51	1.68e-10
Fdft1	3.19	0.0002		Gm10182	-3.5	5.32e-12
Gm15065	3.19	4.41e-07		Prcp	-3.5	5.18e-12
Gm19773	3.18	4.66e-09		Gbp3	-3.49	0.0007
Edn1	3.18	3.33e-09		Gm19494	-3.49	1.32e-08
Cep83	3.18	4.49e-10		Serpinb1c	-3.49	6.3e-11
Gdi1	3.16	4.29e-11		Mt1	-3.48	1.16e-05
Arhgap4	3.15	5.25e-06		Pyhin1	-3.48	4.79e-09
Lpcat2	3.15	4.45e-13		9930111J21Rik2	-3.48	2.69e-09
Mthfd2	3.14	0.001		Capn1	-3.48	2.42e-17
Klf3	3.14	1.52e-08		Chek2	-3.46	2.52e-10
4933412O06Rik	3.14	3.3e-11		Hmga1	-3.46	2.03e-13
Rab20	3.13	6.59e-07		Lrrc16a	-3.46	1.55e-17
Ankrd37	3.12	2.65e-05		Tmem171	-3.43	1.67e-08
Mir1196	3.11	1.71e-06		Tmem104	-3.43	5.96e-14
Zdhhc6	3.11	1.01e-15		Gbp9	-3.42	0.0003
Mir223	3.09	1.08e-10		Pld4	-3.42	1.1e-05
Gm9089	3.08	1.02e-07		Slfn1	-3.42	5.03e-07
Gm12647	3.08	5.03e-08		Dennd1b	-3.42	3.62e-14
Gm19765	3.08	1.83e-08		Hsd3b7	-3.41	4.16e-14
Ccrl2	3.08	1.08e-09		Rab39	-3.39	1.06e-09
Gm7823	3.08	9.77e-10		Dusp28	-3.39	1.9e-10
Acvr1b	3.08	7.65e-14		Cpq	-3.39	1.68e-12
Gm19261	3.06	5.41e-06		Casp12	-3.39	7.54e-15
Acp5	3.06	3.1e-08		Plpp3	-3.38	0.0045
Trim13	3.04	4.96e-10		LOC100862317	-3.38	3.29e-08
Gm21370	3.03	0.0004		Gdap10	-3.37	2.98e-09
Ifitm2	3.03	3.38e-05		Tnfrsf10b	-3.37	1.04e-12
Cdk20	3.03	3.85e-08		Pdgfc	-3.36	1.16e-08
Gm13012	3.01	2.34e-06		Polk	-3.36	2.58e-16
Nfkb1	3.01	5.07e-14		Arhgap25	-3.36	7.02e-19
Clec4b1	3	2.39e-07		P2ry12	-3.35	4.28e-07
Gm15861	3	6.98e-08		LOC100861864	-3.34	1.72e-09
Gm14670	3	5.37e-08		Mdm2	-3.34	1.69e-13
Fhl3	3	7.32e-11		Acss2	-3.34	7.51e-15
Fosl2	2.99	7.76e-09		Nceh1	-3.34	7.25e-18
Gm14942	2.99	2.69e-09		Slc8a1	-3.32	7.67e-07
Rfwd2	2.99	2.06e-12		Acot7	-3.32	8.8e-11
Ppbp	2.98	3.55e-07		Hk3	-3.32	2.94e-11
Gadd45b	2.98	4.41e-09		Syne1	-3.32	5.6e-16
Katnbl1	2.98	1.65e-15		Adap2	-3.31	1.2e-16
Plscr4	2.97	0.0001		Daglb	-3.3	1.33e-11
Tmem123	2.97	7.45e-08		Ccdc25	-3.3	1.08e-11
Srfbp1	2.95	1.03e-13		Gm10552	-3.3	1.57e-12
Psma6	2.95	2.6e-14		Ucp2	-3.29	4.32e-14
Ly75	2.93	3.07e-07		Large	-3.29	3.47e-16
Adgrf1	2.93	1.05e-10		Gm9844	-3.28	1.22e-10
Abcc5	2.93	5.75e-12		Tnfrsf12a	-3.27	2.34e-07
Npepps	2.93	8.59e-14		Bach1	-3.27	1.94e-16
Lcp1	2.93	4.35e-16		Rab19	-3.26	2.44e-10
Gm8865	2.92	5.58e-07		Pbx1	-3.26	2.31e-11
Clec4a4	2.92	3.7e-07		Slc37a2	-3.26	6.43e-12
Tagap1	2.91	2.28e-08		Mlkl	-3.25	4.59e-06
Phgdh	2.91	1.8e-08		Prpf38a	-3.25	3.85e-16
Gm22816	2.9	1.27e-07		Psmf1	-3.23	2.1e-11
Gm11794	2.9	4.36e-08		Twsg1	-3.23	6.91e-12
Gm23294	2.9	2.65e-09		Dck	-3.22	1.57e-09
Itga4	2.9	2.03e-12		Cd69	-3.22	2.28e-13
Mras	2.9	1.03e-15		Phlpp1	-3.22	8.54e-14
Gm26905	2.89	2.69e-06		Ccnd2	-3.2	2.36e-05
Gm14894	2.89	1.86e-07		2310031A07Rik	-3.2	7.3e-15
Map3k8	2.89	1.59e-08		Nuak2	-3.19	3.23e-14
Pim1	2.89	1.52e-11		Gna15	-3.18	9.41e-09
Gm17147	2.88	0.0004		Rb1	-3.16	1.07e-07
2010110E17Rik	2.88	3.62e-08		Gm19447	-3.16	8.2e-10
Gm15675	2.86	2.39e-06		Asph	-3.16	7.21e-15
Gadd45a	2.86	6.56e-09		Trim16	-3.16	2.1e-15
Ms4a6d	2.86	1.03e-18		Tnik	-3.16	2.98e-20
Gm19615	2.85	6.22e-06		Gm26716	-3.15	4.34e-08
Gch1	2.85	8.91e-12		Gm10282	-3.15	1.82e-10
Adamts4	2.83	9.64e-09		Gm10357	-3.14	2.23e-10
Il18	2.83	4.23e-10		Coa5	-3.14	1.25e-15
Slc7a1	2.82	1.85e-06		Wars	-3.13	3.98e-05
Gm26254	2.81	0.0002		Pomp	-3.13	5.75e-12
Gm13396	2.81	3.71e-06		Tnfrsf23	-3.13	1.92e-12
Gm13801	2.81	3.63e-07		Nckap1	-3.12	0.0095
Pygl	2.81	1.39e-07		Gm19474	-3.12	2.33e-06
Mir222	2.8	3.53e-06		Gm17160	-3.12	3.24e-13
Arl5c	2.8	2.93e-10		Dna2	-3.12	5.29e-16
Acsl4	2.8	2e-12		Arl11	-3.11	1.26e-07
Ms4a6b	2.79	0.0017		Gm6293	-3.11	2.35e-09
Pck2	2.79	1.42e-05		Gtse1	-3.11	5.21e-12
Wdr66	2.79	1.93e-15		Mertk	-3.11	2.81e-12
Adam17	2.79	1.1e-17		Arel1	-3.1	2.24e-12
Gm22933	2.78	5.45e-08		Axl	-3.09	4.08e-11
Trim13	2.78	7.08e-09		Hyal1	-3.08	3e-13
Sc5d	2.77	3.88e-05		Cbr3	-3.07	8.31e-09
Gm23127	2.77	2.81e-06		Gclc	-3.06	0.0006
Cd81	2.77	7.03e-08		Lmtk2	-3.06	7.2e-15
Tlr8	2.77	2.42e-09		Nudt19	-3.06	3.27e-16
Saxo1	2.77	5.47e-13		Jdp2	-3.05	2.66e-12
Gm25176	2.75	0.0001		Tmem67	-3.04	2.44e-13
Gm11460	2.75	1.29e-09		Prdx6	-3.03	8.44e-06
Csf2	2.75	8.86e-14		Tspo	-3.03	8.63e-10
Gpd2	2.74	9.46e-14		Abhd16a	-3.03	1.94e-12
Emilin2	2.74	6.41e-16		Vipas39	-3.02	4.87e-14
St3gal4	2.73	4.21e-16		Creld2	-3.01	1.33e-05
2510009E07Rik	2.72	3.15e-08		Uhrf1bp1	-3.01	1.26e-12
Gm18953	2.72	3.25e-10		Hsdl2	-3.01	6.3e-15
Mir5103	2.72	6.49e-11		Irgm1	-3	5.3e-05
Gm9818	2.71	4.56e-05		Mocos	-3	3.68e-09
Gm26026	2.71	1.55e-08		Gla	-3	1.65e-12
Dock7	2.71	1.01e-12		Rasa3	-3	1.5e-14
Igfbp4	2.7	0.0001		Gbp11	-2.99	0.0028
Pecam1	2.69	0.0006		Flrt2	-2.99	5e-12
Nfkb2	2.69	7.41e-09		Wee1	-2.99	5.42e-15
Gm16033	2.69	7.5e-12		Slc43a2	-2.99	4.17e-16
Kcna3	2.68	9.81e-09		Gatsl2	-2.98	1.16e-10
Mtdh	2.67	1.59e-10		LOC100862111	-2.97	9.76e-05
Gm10212	2.67	8.56e-11		2010107E04Rik	-2.97	2.73e-09
Iqgap2	2.67	5.88e-11		Pgd	-2.97	9.24e-11
Cd48	2.67	4.32e-12		Rnh1	-2.97	9.03e-12
Ctsl	2.66	2.75e-14		Napb	-2.97	6.2e-14
6330407A03Rik	2.65	4.03e-05		A530040E14Rik	-2.96	9.5e-10
LOC100862340	2.65	1.01e-07		Gm6750	-2.96	2.83e-11
Cysltr1	2.64	0.0007		Mapk9	-2.96	1.25e-15
Srebf2	2.64	0.0004		Akr1b10	-2.95	1.26e-09
Gm26520	2.63	4.6e-05		Aaas	-2.95	3.45e-14
Gm13419	2.63	4.05e-07		Aig1	-2.95	1.04e-18
Gmfg	2.63	1.25e-08		Slc22a4	-2.94	9.05e-09
Gm25563	2.61	0.0029		Gm15433	-2.94	3.88e-09
Lyl1	2.61	0.0013		Atp6v0a2	-2.94	1.11e-15
Trib1	2.61	1.09e-08		Tubb2a	-2.93	2.17e-07
Soat2	2.6	0.0064		Exoc6	-2.93	5.51e-17
Rab11fip1	2.6	7.34e-06		Gm26902	-2.92	4.71e-13
Art2a-ps	2.6	4.83e-11		Zranb3	-2.91	7e-07
Gm9845	2.6	6.2e-12		S100a11	-2.9	6.44e-08
Sirpa	2.6	6.3e-18		Phf11a	-2.88	8.51e-06
Plscr1	2.58	9.99e-07		Tshz1	-2.87	7e-05
Cdc42ep2	2.58	4.96e-10		LOC100861976	-2.87	4.52e-09
8430408G22Rik	2.57	9.56e-08		Cysltr2	-2.86	1.27e-07
Gm13898	2.57	1.85e-09		Gm16494	-2.86	2.36e-10
Gng12	2.57	1.18e-15		Aim2	-2.86	2e-12
Snord42a	2.56	8.33e-05		Slc12a9	-2.85	9.43e-12
Dyrk2	2.56	5.79e-08		Ppargc1b	-2.85	6.29e-16
Abca7	2.56	1.95e-16		Irf7	-2.84	3.98e-06
Gm13210	2.55	2.17e-07		LOC100861729	-2.84	2.87e-06
Gm13767	2.55	7.24e-09		Ctsc	-2.84	2.5e-06
LOC100862277	2.54	5.43e-07		Klf9	-2.84	3.1e-11
Gm13356	2.54	3.28e-07		Pml	-2.83	4.01e-11
Dst	2.54	1.03e-08		Phyh	-2.83	2.22e-14
Ccdc50	2.54	3.71e-13		Ahsa1	-2.82	6.19e-12
Lcp2	2.54	8.52e-14		Armc8	-2.82	3.02e-13
Gm11114	2.53	0.0013		Gm5423	-2.81	9.15e-06
Xkr8	2.53	3.61e-10		Mrps36-ps1	-2.81	2.27e-11
Spats2	2.53	7.22e-13		Rfc2	-2.81	1.78e-12
Slc44a1	2.53	7.14e-14		Aste1	-2.81	6.58e-15
Vcl	2.52	0.0005		Zeb2os	-2.8	3.13e-08
Gm26818	2.52	0.0001		Sdc3	-2.8	1.44e-08
Mapk3	2.52	1.9e-10		B4galnt1	-2.8	2.52e-09
Cln5	2.52	1.25e-13		Cdkn1a	-2.8	1.13e-10
Setd8	2.52	2.45e-14		Pfkp	-2.8	1.67e-11
Pitpnc1	2.51	0.0003		Gm12474	-2.8	7.22e-13
Eno2	2.51	1.31e-05		Cul2	-2.8	5.37e-13
Slc7a5	2.5	0.0003		Tspan14	-2.8	6.09e-15
Ms4a4d	2.5	1.06e-05		B430306N03Rik	-2.79	4.51e-09
Vti1a	2.5	4.25e-06		Gm25447	-2.79	2.01e-09
Fndc3b	2.5	1.15e-10		Ikzf2	-2.79	1.34e-11
Coro1a	2.49	5.67e-06		Fnip2	-2.79	2.08e-12
Cxcl5	2.49	4.74e-07		Rbbp8	-2.79	9.12e-13
Ppp1cb	2.49	3.01e-14		Sumf1	-2.79	2.14e-15
Tmco6	2.49	2.71e-17		Il13ra1	-2.78	0.0006
Gm21182	2.48	0.0014		LOC100862316	-2.78	2.32e-07
Gm24480	2.48	2.36e-05		Ckb	-2.78	6.25e-10
Art2b	2.48	1.04e-06		Klf4	-2.78	8.26e-12
Ube2l6	2.48	6.01e-07		Anxa4	-2.77	2.98e-13
Mocs1	2.48	3.33e-07		Tnfrsf1a	-2.77	6.49e-16
Foxp1	2.48	8.08e-13		Shtn1	-2.77	7.37e-18
A130040M12Rik	2.47	2.07e-06		Atp1a3	-2.76	1.05e-11
Csf1r	2.47	2.08e-11		Map2k3	-2.75	2.8e-11
Gm27892	2.46	0.0057		Idh3a	-2.75	5.52e-12
Gm25815	2.46	0.0023		S100a10	-2.75	5.55e-14
Gm10576	2.46	5.28e-05		Fos	-2.74	0.0011
Itgal	2.46	3.08e-07		Esd	-2.74	0.0007
Gm10134	2.46	6.19e-08		Slc36a1	-2.74	1.63e-10
Akna	2.46	4.34e-11		Larp1b	-2.74	1.02e-10
Gm24276	2.45	0.0001		Tcf7l2	-2.74	2.56e-11
Gp6	2.45	4.23e-05		Gng2-ps1	-2.74	3.88e-12
Nr1d1	2.45	2.98e-05		Rassf3	-2.74	4.44e-14
Gm26693	2.45	9.05e-09		Sec24b	-2.73	1.56e-08
Slc43a3	2.44	1.36e-05		Vwa5a	-2.73	2.2e-12
Mob3b	2.44	1.85e-10		1700007K13Rik	-2.73	1.09e-12
Igsf6	2.44	4.57e-11		Oas3	-2.72	2e-07
Gm26199	2.43	2.64e-07		Gbp7	-2.71	0.0068
Gm17136	2.43	8.79e-08		Gvin1	-2.71	0.0003
Gm15655	2.43	2.77e-08		Polr2g	-2.71	4.52e-09
Gm16407	2.43	1.61e-09		Myo10	-2.71	1.97e-09
Psmd10	2.43	1.65e-10		Myof	-2.71	2.29e-10
Utp14b	2.42	8.2e-05		Flt1	-2.71	5.74e-18
Sntb1	2.42	3.9e-07		Psrc1	-2.71	2.07e-19
Gm26412	2.41	0.0099		Trem2	-2.7	0.0007
Dusp2	2.41	8.11e-06		Nampt	-2.7	6.36e-06
Ggta1	2.41	2.3e-08		Tnfsfm13	-2.7	1.43e-07
1700003M07Rik	2.41	7.75e-09		Slc48a1	-2.7	1.01e-08
Rin3	2.41	7.07e-09		Kcnab1	-2.69	4.01e-08
Tbc1d2b	2.41	1.15e-09		Wfs1	-2.69	1.08e-08
Slc27a6	2.4	5.16e-05		Nadk2	-2.69	7.11e-14
Lancl3	2.4	5.67e-09		Tnfaip1	-2.69	2.23e-15
Pde4b	2.4	1.66e-15		Pkp2	-2.68	1.98e-06
Gm25431	2.39	0.0057		Gm7125	-2.68	2.5e-10
Dusp6	2.39	3.01e-05		Mrpl47	-2.68	1.15e-11
Cav1	2.39	1.19e-06		Gm15928	-2.67	3.65e-07
Gm13475	2.39	3.99e-07		Akr1a1	-2.67	4.77e-15
Gm25930	2.38	0.0074		Mafb	-2.66	9.25e-06
Phyhd1	2.38	0.0005		Trafd1	-2.66	1.7e-06
Taf15	2.37	5.19e-07		Gpr132	-2.66	1.13e-06
Chac1	2.37	3.47e-07		Ehd4	-2.66	1.68e-07
Lyz1	2.37	2.59e-14		Arhgap15	-2.66	4.63e-09
Cybb	2.37	2.22e-14		Ifi47	-2.65	1.65e-08
Gm25618	2.36	0.0008		Il15	-2.65	9.28e-12
Ifngr1	2.36	2.53e-05		Hibch	-2.65	9.58e-14
Gm15523	2.36	6.66e-06		Rgmb	-2.65	7.96e-15
Trpm4	2.36	2.68e-13		Usp12	-2.65	1.1e-15
Gm25633	2.35	0.0062		Bbs5	-2.65	4.42e-17
Gbgt1	2.35	1.83e-07		Gm7278	-2.64	1.6e-07
Ptprj	2.35	4.59e-10		Egr2	-2.64	8.11e-10
Slc4a7	2.35	1.06e-10		Slc33a1	-2.64	4.64e-11
Stat4	2.34	6.35e-05		Noc4l	-2.64	2.27e-12
Stard5	2.34	1.04e-06		Pak1	-2.64	1.25e-13
Gm21807	2.34	3.91e-07		Mrps27	-2.63	9.95e-15
n-R5s164	2.34	2.48e-07		Snx29	-2.62	4.14e-12
Lrrc25	2.34	7e-09		Zfp945	-2.61	2.25e-07
Nfat5	2.34	6.8e-09		Fgd2	-2.6	6.25e-06
1110008P14Rik	2.34	6.63e-09		Rhob	-2.6	5.45e-07
Mir5709	2.34	4.7e-10		Sat1	-2.6	2.92e-08
Psd3	2.34	6.31e-13		Phka2	-2.6	1.09e-10
Pag1	2.34	5.95e-16		Gm8566	-2.59	2.03e-11
Gm23412	2.33	0.0085		Igf2bp3	-2.59	7.41e-12
Cyb5r1	2.33	0.0003		Mgst1	-2.58	2.46e-09
A630001G21Rik	2.33	5.27e-06		Stx11	-2.58	2.44e-12
Cd200	2.33	1.86e-07		Zadh2	-2.57	2.75e-06
Rgag4	2.33	6.13e-08		Commd4	-2.57	1.45e-07
Gm11424	2.33	7.62e-09		BC147527	-2.57	5.86e-08
Nfe2l2	2.33	1.11e-10		Gm17139	-2.57	1.12e-08
Gm15662	2.32	0.0003		Nlrp10	-2.57	5.16e-09
Ophn1	2.32	2.41e-07		Tomm70a	-2.57	1.39e-10
Ets1	2.32	2.05e-07		Bid	-2.56	8.59e-14
Rims3	2.32	4.48e-12		Plcb2	-2.56	3.64e-15
Hcar2	2.31	1.73e-06		Hipk2	-2.55	1.58e-09
Gm3835	2.31	4.92e-08		Mrpl42	-2.55	6.97e-11
Dusp4	2.31	8.21e-09		Atp6v0d2	-2.55	5.23e-12
Zmynd15	2.31	2.35e-14		LOC100861718	-2.55	1.69e-12
Hivep2	2.3	1.84e-07		Mppe1	-2.55	3.27e-16
Gm8757	2.3	2.6e-08		Gm19763	-2.54	1.23e-07
Gm23523	2.29	0.006		Papss2	-2.54	9.41e-09
n-R5s162	2.29	0.0022		Gm20056	-2.54	2.16e-10
Gm22914	2.29	5.25e-06		Hmgn2-ps1	-2.54	1.37e-10
Mthfd2l	2.29	9.44e-08		Cisd2	-2.54	2.27e-11
Gm13768	2.29	9.59e-09		1700123I01Rik	-2.54	4.69e-12
Rdh11	2.29	1.86e-09		Tusc3	-2.54	4.58e-13
Ern1	2.29	8.17e-11		Twf2	-2.54	1.42e-14
Ccdc50-ps	2.28	9.69e-13		Fabp7	-2.53	0.001
Gm23116	2.27	0.0024		Cyb5a	-2.53	1.75e-05
Mir1198	2.27	0.0017		Fig4	-2.53	6.02e-07
Mirlet7c-1	2.27	0.0008		Acaa2	-2.53	4.16e-09
Gm25889	2.27	0.0007		Lrrk1	-2.53	4.57e-13
Plxdc2	2.27	6.36e-05		Lipa	-2.53	7.2e-18
Gm26980	2.27	2.14e-06		Slc16a1	-2.52	9.91e-08
Ssh2	2.27	1.52e-07		Gm8902	-2.52	6.82e-10
Mir6963	2.27	2.72e-08		Heatr5a	-2.52	1.61e-10
Zeb1	2.27	1.53e-10		Nabp1	-2.52	2.38e-11
Rac2	2.27	8.86e-12		Clec4n	-2.51	0.0043
Eif4g2	2.27	2.06e-12		Cxcr4	-2.51	1.09e-09
Sowahc	2.26	2.84e-05		Gm19496	-2.51	7.53e-10
Gm11594	2.26	4.92e-06		Gm7931	-2.51	7.09e-11
Marcksl1-ps4	2.26	2.29e-06		Etv6	-2.51	3.13e-11
Trip13	2.26	1.51e-06		Snora24	-2.51	2.45e-11
Orm1	2.26	2.59e-08		Abr	-2.51	7.96e-13
Magohb	2.26	2.47e-08		Pphln1	-2.51	4.44e-15
Gm26285	2.25	0.0087		Gm12989	-2.5	1.12e-06
Zfp263	2.25	1.87e-07		Atp5k-ps2	-2.5	3.5e-07
Fam107b	2.24	1.75e-05		LOC100861681	-2.5	6.47e-10
Dennd4a	2.24	2.19e-07		Psmb7	-2.5	5.52e-10
Gm11408	2.23	0.0001		Utrn	-2.49	3.73e-06
Gm24575	2.23	3.99e-05		Psma5	-2.49	1.09e-07
Adora2b	2.23	3.46e-05		Abhd4	-2.49	2.85e-10
LOC100862378	2.23	2.27e-06		Gyg	-2.49	6e-13
Pon2	2.23	7.65e-14		Got2	-2.49	1.31e-15
A130040M12Rik	2.22	1.24e-05		Gpr183	-2.48	8.29e-08
Mir6546	2.22	1.12e-05		Fam214a	-2.48	9.82e-10
Marcksl1	2.22	1.08e-05		Nit2	-2.48	1.93e-12
Vav1	2.22	8.79e-06		Ank2	-2.48	2.23e-16
Gm12912	2.22	5.76e-06		Tap1	-2.47	3.71e-05
Gm6977	2.22	9.62e-07		Mr1	-2.47	8.51e-06
Scarf1	2.22	1.29e-08		Tmem144	-2.47	3.96e-07
Gm24492	2.21	0.0064		Ccz1	-2.47	2.37e-10
n-R5s175	2.21	0.0001		Arid4a	-2.47	7.06e-11
VIS1	2.21	1.97e-05		Mpc1-ps	-2.46	1.57e-06
Fth-ps2	2.21	7.7e-06		Gm13461	-2.46	1.49e-06
Myrf	2.21	7.61e-09		Siva1	-2.46	9.17e-10
Sap30	2.21	7.41e-09		Prrg4	-2.46	3.13e-11
Slc15a3	2.21	3.85e-10		Rmdn3	-2.46	1.52e-11
Gm12657	2.21	3.05e-10		Icam1	-2.45	3.7e-06
Gm26071	2.2	0.0096		Htt	-2.45	2.04e-08
Gm27437	2.2	0.0043		9030617O03Rik	-2.45	1.47e-12
Gm12840	2.2	8.03e-05		Myo1f	-2.45	3.41e-15
Rn4.5s	2.2	3.87e-05		Casp2	-2.45	2.32e-15
Blnk	2.2	2.06e-07		Enpp5	-2.44	4.21e-07
Gm20545	2.2	4.51e-08		Gm12220	-2.44	2.32e-07
Gm12513	2.2	3.81e-08		F2rl2	-2.44	1.6e-07
Smc4	2.2	8.83e-09		LOC100862120	-2.44	5.13e-08
Slfn4	2.19	0.0057		Pcmtd1	-2.44	5.49e-10
F630003A18Rik	2.19	1.09e-06		Deb1	-2.44	1.3e-10
Gm15546	2.19	3.67e-07		Slc25a13	-2.44	1.05e-10
Gm6767	2.19	1.81e-07		Rbm47	-2.44	1.27e-13
Tet2	2.19	7.57e-08		Ctc1	-2.44	1.05e-15
LOC100862325	2.18	0.0003		Slc45a4	-2.43	3.27e-07
Tarm1	2.18	9.41e-05		Idnk	-2.43	1.93e-08
Pirb	2.18	2.19e-08		Arsb	-2.43	1.43e-08
Gm6421	2.18	1.74e-08		Sptbn1	-2.43	2.94e-09
Fam114a1	2.18	1.26e-08		Xcr1	-2.43	1.05e-09
Nfe2l1	2.18	3.93e-09		Top3a	-2.43	6.03e-14
Hlx	2.18	1.96e-09		Stx3	-2.43	2.45e-14
Rassf2	2.17	0.009		Gm7241	-2.42	1.61e-09
Gm24202	2.17	0.0063		2310001H17Rik	-2.42	2.15e-12
Sdc4	2.17	0.0006		Lrrc51	-2.42	7.8e-13
Tor4a	2.17	2.17e-07		Crem	-2.42	2.67e-13
Gm25412	2.16	0.0087		Inpp1	-2.42	7.16e-16
Mir6240	2.16	0.0001		Exoc4	-2.42	6.92e-16
Gm25281	2.16	1.87e-05		Me1	-2.41	1.23e-05
Gm24078	2.16	1.87e-06		Bak1	-2.4	1.16e-07
H3f3a-ps1	2.16	4.84e-07		Baiap2	-2.4	1.98e-08
Fgr	2.16	3.48e-07		Zscan29	-2.4	2.17e-09
H3f3a-ps2	2.16	2.15e-07		Hat1	-2.4	1.68e-09
Gm22974	2.15	0.0018		BC005537	-2.4	1.27e-12
Gm26251	2.15	0.0002		Rrp12	-2.4	3.22e-14
n-R5s89	2.15	6.37e-05		St3gal5	-2.39	3.72e-05
Atp8b4	2.15	1.95e-05		LOC100862331	-2.39	1.37e-05
Mir15b	2.15	1.08e-06		Ptchd1	-2.39	7.89e-06
Fcrl5	2.14	0.0004		Gm16340	-2.39	3.58e-06
Gm19528	2.14	5.53e-05		Ifi203	-2.39	4.38e-07
Gm22949	2.14	7.66e-09		Dpm2	-2.39	9.34e-13
Gm26314	2.13	0.0073		Sod1	-2.39	3.39e-13
Gm25798	2.13	0.0032		Golga3	-2.39	1.63e-14
Itga6	2.13	5.9e-05		Zfp961	-2.39	2.69e-17
Map3k5	2.13	1.63e-06		Gvin1	-2.38	0.0003
Aldh6a1	2.13	1.14e-07		LOC100861632	-2.38	2.53e-05
Gm13183	2.13	2.56e-09		Gm13651	-2.38	8.67e-08
Gm24043	2.12	0.0016		Actn1	-2.38	6.85e-08
Gmip	2.12	0.0004		Gm15195	-2.38	5.73e-08
Fam213b	2.12	1.21e-05		Gm7984	-2.38	7.45e-10
Orai2	2.12	9.24e-11		Inpp5d	-2.38	6.98e-10
Fyb	2.12	8.51e-11		Fuca1	-2.38	3.48e-10
Mir320	2.11	1.74e-05		2610507B11Rik	-2.38	7.96e-13
Gm21188	2.11	1.34e-05		Ddx31	-2.38	5.45e-14
Gm7901	2.11	3.63e-06		Rchy1	-2.38	1.44e-14
Gm6749	2.11	1.8e-07		Cfh	-2.37	5.88e-05
Plxnc1	2.1	0.0003		Gm22079	-2.37	2.93e-07
Snx32	2.1	5.53e-05		LOC100861832	-2.37	7.05e-08
Gm24459	2.1	1.03e-05		Fam83f	-2.37	3.27e-09
Man2a1	2.1	5.88e-06		Slc6a8	-2.37	2.54e-10
Gm24741	2.1	1.39e-06		Kif3b	-2.37	3.75e-12
Anxa3	2.1	6.02e-07		Tec	-2.37	3.02e-12
Plxnd1	2.1	2.51e-07		Capn5	-2.37	2.53e-16
Dock8	2.1	1.41e-08		Serpina3e-ps	-2.36	4.96e-06
Gm23764	2.09	0.0017		Mxd1	-2.36	2.35e-10
Gm25952	2.09	0.0002		Ttc1	-2.36	7.48e-11
Gngt2	2.09	1.39e-07		Ndufa8	-2.36	3.08e-11
Gm10491	2.09	3.88e-08		Mknk2	-2.36	1.09e-11
Cask	2.09	1.97e-10		Gm17052	-2.35	0.0003
Ppp1r9a	2.09	1.53e-10		Gm9800	-2.35	5.54e-07
Gm22308	2.08	0.0095		Ankrd28	-2.35	6e-09
Gm10959	2.08	0.004		Psat1	-2.35	2.22e-09
Stard4	2.08	0.0032		Dip2b	-2.35	3.63e-10
Gm23287	2.08	0.0007		Loxl3	-2.35	3.59e-10
Gm23872	2.08	3.84e-05		Zcchc2	-2.35	1.49e-11
Gm22694	2.08	1.52e-05		Gm4875	-2.35	4.91e-12
Gm10257	2.08	8.35e-08		Ifi44l	-2.34	0.0075
Gm26381	2.07	0.0015		S100a4	-2.34	0.0001
Gm20367	2.07	0.0001		LOC100861999	-2.34	7.16e-07
Mir6240	2.07	0.0001		Chchd10	-2.34	3.96e-10
Gm21816	2.07	4.08e-05		Aco2	-2.34	1.21e-14
Gm5331	2.07	2.34e-05		Gm15243	-2.33	4.49e-05
Gm22548	2.07	2.79e-06		Cat	-2.33	3.55e-05
Ptger4	2.07	2.66e-06		Dap	-2.33	6.8e-06
Abhd17c	2.07	7.62e-07		Gm8394	-2.33	5.98e-07
Rnf149	2.07	3.61e-07		Nav1	-2.33	1.2e-07
Spn	2.07	3.47e-07		Rfk	-2.33	3.41e-09
Mir3470b	2.07	1.36e-07		Bcar3	-2.33	2.26e-10
Gm14383	2.07	1.13e-07		Psma3	-2.33	2.04e-10
Dfna5	2.07	1.38e-09		Gm15800	-2.33	4.79e-12
Gm27731	2.06	0.0056		Gm27149	-2.32	1.63e-05
Gm14626	2.06	0.0049		Med13	-2.32	2.04e-08
Vcan	2.06	0.0028		Itpr3	-2.32	3.76e-09
Snord104	2.06	0.0011		Mrpl34	-2.32	1.02e-10
Adk	2.06	0.0004		Endod1	-2.32	4.44e-13
Gm23459	2.06	0.0003		Gm8532	-2.31	4.73e-06
Gm23875	2.06	2.31e-05		Kmt2c	-2.31	1.51e-06
Gm12913	2.06	1.5e-05		Ly6e	-2.31	6.57e-07
Jade2	2.06	1.54e-06		D130007C19Rik	-2.31	5.17e-07
Gm20100	2.06	3.21e-07		Spp1	-2.31	2.61e-08
Gm26141	2.06	8.06e-08		Pla2g15	-2.31	1.17e-08
Ctu1	2.06	5.92e-12		Plaur	-2.31	9.18e-09
Gm5762	2.05	0.0002		Gm23172	-2.31	7.43e-09
Gm16082	2.05	1.46e-05		Cited2	-2.31	6.05e-09
Mir5108	2.05	1.03e-05		Creg1	-2.31	4.79e-09
Igf1	2.05	2.06e-07		Ero1lb	-2.31	1.1e-11
Ms4a6c	2.05	1.54e-07		Nqo2	-2.31	1e-11
Gm13529	2.04	4.97e-06		Insl6	-2.3	0.0021
Zfp821	2.04	8.8e-07		Gm16418	-2.3	1.03e-05
Gm14519	2.04	3.2e-07		Rnaseh2b	-2.3	1.98e-08
Mir1954	2.04	1.98e-07		Gm13835	-2.3	1.48e-09
Ggh	2.04	2.33e-10		Dock2	-2.3	2.26e-12
Gm23570	2.03	0.0091		Cd274	-2.29	0.0097
Gm23614	2.03	0.0088		Il10ra	-2.29	2.89e-08
Gm25810	2.03	0.0066		Ppp1r13b	-2.29	7.45e-10
Gm23847	2.03	0.0055		Ptpn18	-2.29	2.53e-16
Gm24311	2.03	0.0042		Gm19820	-2.28	0.0091
Gm22554	2.03	0.0024		Ttc39b	-2.28	0.0019
Gm10945	2.03	0.0007		Cd200r4	-2.28	0.0017
Gm24323	2.03	0.0004		LOC100862060	-2.28	5.62e-07
Gm23963	2.03	0.0003		Mrps36-ps2	-2.28	2.52e-07
Rin2	2.03	0.0002		Plekhn1	-2.28	1.21e-07
A930003A15Rik	2.03	2.32e-06		Gm2a	-2.28	3.63e-09
Gm27690	2.03	9.89e-08		Pctp	-2.28	1.41e-09
Rap1gap2	2.03	2.03e-08		Gm10146	-2.28	1.89e-10
Gypc	2.03	3.56e-10		Sdhd	-2.28	1.62e-11
Hiatl1	2.03	1.89e-10		Trit1	-2.28	2.77e-13
Spryd7	2.03	1.4e-11		Gpr137b-ps	-2.28	2.06e-14
Gm22950	2.02	0.0088		C4b	-2.28	2.12e-17
Gm25008	2.02	0.0061		Adssl1	-2.27	4.84e-05
Vegfa	2.02	0.0016		Xdh	-2.27	1.45e-08
Gm6768	2.02	6.63e-05		Hmgn2l6	-2.27	5.29e-09
Marcks	2.02	1.63e-05		Plpp2	-2.27	5.02e-09
Gm22852	2.02	1.08e-07		Zfp932	-2.27	1.21e-10
Ppm1n	2.02	4.74e-10		Tmem202	-2.27	1.2e-10
Dpep2	2.02	3.59e-10		Fyn	-2.27	5.02e-11
Phf10	2.02	8.54e-12		Nap1l2	-2.27	2.1e-11
Ifitm7	2.01	0.0011		Gm19816	-2.26	0.0002
Gm17035	2.01	0.0006		Cd164	-2.26	3.08e-05
Mir7651	2.01	0.0002		Ap1s3	-2.26	2.32e-07
Mir7651	2.01	0.0002		Stk38l	-2.26	8.01e-12
Gm24103	2.01	0.0001		Ttc21b	-2.26	3.11e-12
Gm22982	2.01	1.05e-05		Acox3	-2.26	3.18e-13
Mapkapk2	2.01	3.67e-11		Plekho1	-2.26	3.8e-14
Rps9	2.01	5.51e-13		Gstp1	-2.25	0.0054
Gm22098	2	0.0017		Gm16550	-2.25	0.0006
Gm24269	2	6.81e-05		Gm6904	-2.25	7.26e-05
Gm22956	2	6.36e-05		Nlrc5	-2.25	3.29e-05
Traj47	2	5.23e-05		Prr13	-2.25	2.59e-08
Tmem170b	2	1.87e-06		Cyc1	-2.25	8.36e-09
Zfp558	2	1.85e-08		Gm5046	-2.25	3.09e-09
Gm11168	2	2.61e-10		Gfpt1	-2.25	6.22e-10
Gm10715	2	1.01e-10		Ptk2	-2.25	1.24e-10
				Slc35e2	-2.25	9.37e-13
				Sh3bp2	-2.25	2.16e-15
				Lrrk2	-2.24	0.0097
				Hsph1	-2.24	0.0039
				Ulbp1	-2.24	9.78e-05
				Eogt	-2.24	1.81e-05
				Ncoa1	-2.24	2.2e-08
				Pgrmc1	-2.24	2.67e-09
				Asap2	-2.24	1.44e-10
				Cipc	-2.24	1.04e-10
				Cd300lf	-2.24	6.25e-11
				Dhx35	-2.24	2e-15
				Plekha2	-2.24	4.62e-16
				Rcbtb2	-2.23	6.89e-07
				Slirp	-2.23	2.43e-07
				Gm10193	-2.23	7.5e-08
				Got1	-2.23	6.42e-08
				Ripk2	-2.23	2.54e-08
				Gm3555	-2.23	7.08e-09
				Rnf115	-2.23	1.57e-10
				Gm25108	-2.22	7.04e-06
				Smc2	-2.22	2.45e-06
				Uqcr10	-2.22	4.29e-07
				Nubp2	-2.22	5.11e-08
				Slc39a10	-2.22	2.58e-08
				Gm17257	-2.22	1.34e-09
				Zfp36l2	-2.22	1.65e-10
				March5	-2.22	1.39e-10
				Dusp3	-2.22	2.33e-15
				Gm20035	-2.21	0.0006
				LOC100861856	-2.21	0.0002
				Gm14788	-2.21	5.94e-08
				Pstpip1	-2.21	5.21e-11
				Clic4	-2.21	5.15e-11
				Ankmy2	-2.21	4.02e-11
				Gm20290	-2.2	3.86e-05
				Wdhd1	-2.2	8.73e-07
				Crybg3	-2.2	4.38e-07
				Gm15229	-2.2	9.25e-08
				Crim1	-2.2	1.65e-09
				Idh1	-2.2	1.65e-10
				Gng2	-2.2	1.99e-11
				Wrn	-2.2	2.06e-12
				Agfg1	-2.2	2.13e-13
				Casp1	-2.19	3.63e-05
				LOC100861633	-2.19	2.71e-05
				Cnr2	-2.19	1.51e-06
				Mgst3	-2.19	1.35e-06
				Glipr2	-2.19	2.34e-07
				Homer1	-2.19	2.06e-08
				Ppp1r3d	-2.19	1.89e-08
				Zfp398	-2.19	5.62e-13
				Slc25a38	-2.19	3.94e-14
				Lair1	-2.18	0.0002
				5033406O09Rik	-2.18	8.78e-07
				Gm6419	-2.18	5.77e-07
				Gm19719	-2.18	3.28e-07
				Ifih1	-2.18	3.46e-08
				Itpa-ps1	-2.18	3.9e-09
				Etv3	-2.18	1.52e-10
				Alas1	-2.18	5.21e-11
				Eda2r	-2.18	1.99e-11
				Txndc17	-2.18	2.54e-12
				St6galnac6	-2.18	1.81e-13
				Phf11b	-2.17	0.0024
				Gm20115	-2.17	2.58e-05
				Il4ra	-2.17	2.99e-06
				Ick	-2.17	1.12e-06
				Ttc12	-2.17	8.14e-08
				Mlec	-2.17	3.08e-08
				Bloc1s2-ps	-2.17	2.96e-09
				Extl3	-2.17	2.69e-10
				Osgin1	-2.17	9.33e-11
				Mtmr4	-2.17	5.13e-14
				Phf11d	-2.16	8.06e-05
				Gm14052	-2.16	3.28e-06
				Klhl6	-2.16	2.13e-06
				Gm19680	-2.16	2.21e-07
				Ttll1	-2.16	2.13e-07
				Pgap1	-2.16	2.77e-08
				Ksr2	-2.16	1.17e-09
				Ssbp2	-2.16	1.15e-17
				Ear-ps2	-2.15	0.0001
				Mospd1	-2.15	2.95e-05
				Gm13771	-2.15	1.16e-06
				Upp1	-2.15	8.43e-07
				Tnfrsf21	-2.15	5.04e-09
				Bpnt1	-2.15	9.35e-12
				Spop	-2.15	2.87e-13
				Flii	-2.15	7.6e-14
				9130208D14Rik	-2.14	5.3e-05
				Lpar6	-2.14	8.65e-06
				Cd151	-2.14	1.08e-07
				Gm21992	-2.14	8.26e-08
				Gm17757	-2.13	0.0029
				Gpr157	-2.13	0.0002
				Mir7062	-2.13	8.9e-07
				Arl5a	-2.13	1.69e-07
				Cd200r1	-2.13	9.46e-09
				Rfc5	-2.13	9.32e-10
				Akap9	-2.13	4.2e-10
				Haus8	-2.13	4.06e-10
				Nlrp1a	-2.13	1.03e-11
				Als2	-2.13	1.05e-13
				Mir5104	-2.12	5.69e-05
				Gm13588	-2.12	5.89e-06
				Bank1	-2.12	2.36e-06
				Siae	-2.12	1.04e-06
				Fam129b	-2.12	8.26e-07
				Gm26581	-2.12	1.22e-07
				BC037034	-2.12	1.07e-07
				Naa25	-2.12	1.74e-08
				Rnf34	-2.12	1.36e-08
				Rit1	-2.12	2.93e-10
				Prm1	-2.12	4.2e-11
				Ubap1	-2.12	3.11e-12
				Gm24060	-2.11	0.002
				Clcn7	-2.11	4.67e-06
				Cndp2	-2.11	2.23e-06
				Vps54	-2.11	2.1e-07
				Zdhhc18	-2.11	6.87e-08
				Gm13910	-2.11	5.11e-08
				Gm12397	-2.11	2.32e-08
				Taok3	-2.11	1.59e-10
				Pi4ka	-2.11	1.56e-10
				Tmem19	-2.11	2.81e-11
				Tmtc4	-2.11	2.56e-14
				Sema4a	-2.1	8.33e-05
				Angptl2	-2.1	2.6e-05
				Itgav	-2.1	4.51e-07
				Zc3h12d	-2.1	2e-07
				Gm15470	-2.1	1.37e-07
				Gm6493	-2.1	6.44e-08
				Alg14	-2.1	4.26e-08
				Ran	-2.1	2.18e-08
				Gm4459	-2.1	4.57e-09
				Cds2	-2.1	6.44e-10
				Nt5m	-2.1	5.71e-11
				Cep19	-2.1	1.35e-11
				Gpr137b	-2.1	7.45e-13
				LOC100861959	-2.09	0.0007
				Coq5	-2.09	4.82e-06
				Elmo2	-2.09	2.87e-08
				Gm10221	-2.09	2.81e-09
				Gas2l3	-2.09	9.7e-10
				Gm14017	-2.09	3.68e-10
				Clip2	-2.09	8.01e-12
				Eif4e3	-2.09	9.8e-15
				Bhlhe40	-2.08	0.0022
				Gm23010	-2.08	0.0004
				LOC100862047	-2.08	7.3e-05
				Mcm4	-2.08	4.43e-06
				Psmc4	-2.08	3.32e-06
				Map4k1	-2.08	2.05e-06
				Mir6381	-2.08	5.49e-07
				Msrb1	-2.08	4.17e-07
				Hprt	-2.08	1.59e-10
				Ccdc109b	-2.08	1.3e-10
				Atp5g3	-2.08	1.37e-11
				Gm15920	-2.08	1.02e-11
				Il33	-2.08	8.16e-12
				Tbc1d23	-2.08	1.42e-13
				Dnaaf3	-2.08	1.81e-14
				Psmb9	-2.07	1.85e-05
				Ccne1	-2.07	4.91e-06
				Myo5a	-2.07	9.04e-08
				Ncoa3	-2.07	7.06e-09
				Zfand2a	-2.07	3.37e-09
				Ptms	-2.07	1.75e-09
				Fblim1	-2.07	6.73e-10
				Tmem251	-2.07	5.88e-10
				Mdh1	-2.07	5.16e-10
				Bin1	-2.07	2.91e-10
				Tep1	-2.07	1.07e-10
				Il1rn	-2.06	0.0082
				Fam198b	-2.06	0.0003
				Itgax	-2.06	0.0002
				LOC100861799	-2.06	1.99e-06
				Prss46	-2.06	1.93e-06
				Ttc9c	-2.06	1.26e-07
				Gm4204	-2.06	4.34e-09
				Gm15446	-2.06	1.99e-11
				Arl8b	-2.06	5.28e-12
				Gm19693	-2.05	0.0003
				Tmem86a	-2.05	7.11e-06
				Gm7665	-2.05	6.84e-06
				Pdk3	-2.05	1.32e-06
				Acss1	-2.05	4.36e-07
				Gm13182	-2.05	1.89e-08
				Cyfip2	-2.05	5.16e-09
				Klrb1a	-2.05	1.71e-09
				Il2rg	-2.05	1.42e-09
				Eefsec	-2.05	7.45e-10
				Dnmt1	-2.05	1.14e-10
				Cul4b	-2.05	6.3e-11
				Vps37b	-2.05	5.22e-11
				Numb	-2.05	7.8e-13
				Gm19316	-2.04	1.54e-06
				Srsf7	-2.04	2.95e-07
				Aldh9a1	-2.04	1e-07
				Ptgs2os2	-2.04	5.77e-08
				Gm21992	-2.04	5.54e-08
				Gsg2	-2.04	3.84e-08
				Gm17576	-2.04	1.29e-08
				Gm6265	-2.04	2.58e-09
				Map4	-2.04	6.08e-10
				Gm12791	-2.04	1.25e-10
				Chchd3	-2.04	5.23e-13
				Vdac2	-2.04	1.3e-13
				Hspa4l	-2.03	0.0046
				LOC100862063	-2.03	7.51e-05
				Gm20703	-2.03	6.16e-06
				Mbnl1	-2.03	5.44e-06
				Bivm	-2.03	2.8e-07
				Mgmt	-2.03	1.49e-08
				Zfp706	-2.03	6.85e-09
				Ide	-2.03	5.26e-09
				Stk39	-2.03	3.39e-09
				Fam69a	-2.03	2.65e-09
				2810474O19Rik	-2.03	2.43e-09
				Comtd1	-2.03	2.29e-09
				Gm2274	-2.03	2.1e-09
				Ociad2	-2.03	1.97e-09
				Atp6v1a	-2.03	2.01e-10
				Syngr2	-2.03	2.65e-12
				Stoml1	-2.03	1.83e-12
				Ostm1	-2.03	1.79e-12
				Max	-2.03	6.95e-13
				Gm21742	-2.02	0.0002
				Nudt12	-2.02	4.57e-05
				N6amt2	-2.02	1.06e-05
				Ccdc86	-2.02	6.69e-07
				Gdap2	-2.02	2.33e-07
				Alg12	-2.02	2.17e-07
				Arid5b	-2.02	1.12e-07
				Camk2g	-2.02	4.35e-10
				Nvl	-2.02	2.19e-10
				Ttc7	-2.02	6.66e-13
				Msh3	-2.02	1.27e-13
				Crot	-2.02	1.05e-13
				Akr1b8	-2.01	0.0057
				Adh7	-2.01	0.0001
				LOC100861801	-2.01	2.43e-05
				Bbs10	-2.01	2.01e-05
				Pnpla2	-2.01	1.19e-05
				Gm9791	-2.01	7.33e-06
				Zbtb3	-2.01	4.95e-06
				Gm8069	-2.01	1.24e-06
				Parp8	-2.01	7.62e-07
				Zfp40	-2.01	5.84e-09
				Ndufa4	-2.01	4.36e-09
				Tmem242	-2.01	2.81e-09
				Gm2260	-2.01	1.22e-09
				Cox11	-2.01	7.56e-10
				Hadhb	-2.01	5.51e-10
				Dot1l	-2.01	3.56e-10
				Ercc3	-2.01	6.11e-11
				Gm8979	-2	0.0008
				Rarres1	-2	0.0008
				Gm25544	-2	0.0007
				Tubb6	-2	0.0006
				P2ry6	-2	8.74e-06
				4930430E12Rik	-2	2.97e-06
				Trim65	-2	1.82e-07
				Dr1	-2	1.24e-09
				Akr1c13	-2	1.2e-09
				Rab8b	-2	8.46e-10
				Nme7	-2	5.87e-11
				Zmat3	-2	4.33e-11
				Tceb3	-2	6.15e-12
				Flt4	-2	2.27e-15

## Sheet: Group1 vs M2
Up-regulated DEGs				Down-regulated DEGs
Gene Symbol	Fold-Change	FDR		Gene Symbol	Fold-Change	FDR
Irg1	8050.5	1.57e-26		Retnla	-10170.3	1.35e-34
Fpr1	5118.43	1.33e-29		Chil3	-9231.23	1.06e-33
Il1b	4042.06	2.75e-31		Tmem26	-586.5	1.32e-27
Ccl5	3458.74	5.59e-26		Rnase2a	-554.27	9.15e-29
Saa3	2539.79	6.52e-24		Chil4	-350.81	1.91e-31
Cxcl2	1964.15	1.69e-24		Ear-ps2	-337.51	2.4e-24
Marco	1837.61	2.76e-28		Ocstamp	-295.67	9.54e-34
Ms4a4c	1759.93	1.78e-21		Ear12	-250.8	1.84e-25
Clec4e	1588.13	1.09e-28		Mgl2	-214.57	1.75e-32
Gpr31b	1344.58	8.47e-17		Irf4	-175.84	1.34e-24
Il1a	1315.87	4.21e-24		Dhrs9	-164.85	7.19e-20
Cd38	1226.93	2.83e-22		Tm4sf19	-145.44	2.59e-20
Fpr2	945.59	7.19e-27		Dcstamp	-114.92	6.46e-21
Ifit1	876.68	8.44e-20		Car2	-112.17	1.05e-24
Il6	513.98	3.49e-19		Gm9847	-97.77	6.58e-20
Cfb	506.92	5.78e-18		Postn	-96.21	1.02e-10
H2-M2	500.9	2.86e-21		Ear1	-91.02	3.32e-20
Cxcl3	474.25	1.09e-16		Gm12892	-88.33	7.71e-19
Cxcl1	473.87	2.89e-20		Daglb	-72.69	1.98e-24
Aoah	411.61	5.43e-25		Ear-ps9	-63.69	9.46e-25
Gpr141	353.74	1.4e-21		Pparg	-62.52	1.26e-21
Nfkbiz	351.37	2.54e-22		Mrc1	-57.31	4.07e-12
Siglece	342.08	3.95e-30		Lipn	-51.91	1.09e-27
Ifit3b	294.04	5.48e-16		Crip1	-50.25	4e-15
Gbp10	287.97	8.18e-16		Rgs2	-45.79	7.27e-21
Gpr18	273.56	5.37e-26		Dnmt3aos	-44.53	1.16e-19
Gpr84	271.24	3.37e-24		Acta2	-44.42	0.0094
Irf7	244.16	2.38e-22		S100a4	-42.14	1.63e-17
Rsad2	243.64	1.57e-17		Arg1	-41.72	8.77e-09
Smpdl3b	242.03	4.14e-29		Egr2	-41.67	8e-24
Gbp11	225.33	1.51e-15		Ank	-38.49	7.76e-24
Ptges	223.53	4.37e-23		Ccl22	-37.29	1.86e-16
Bst1	215.33	6.98e-19		Bcar3	-35.15	1.87e-25
AW112010	209.28	8.87e-17		Il1rl1	-34.25	1.4e-21
Gbp4	207.82	1.54e-14		Pkp2	-32.3	6.4e-19
Tgtp2	196.39	2.04e-12		Cd300lb	-32.06	1.62e-14
Nos2	181.27	9.01e-20		Fn1	-31.75	1.51e-07
Cp	165.88	8.13e-20		Olfr111	-29.86	1.68e-26
Tnf	158.31	1.17e-28		Pdcd1lg2	-29.39	7.32e-26
Lcn2	139.85	8.85e-27		Fam198b	-27.68	7.91e-19
Acsl1	137.04	4.73e-22		Lrrc32	-26.76	7.64e-17
Vnn3	136.81	2.39e-20		Mamdc2	-25.85	3.56e-22
Ccrl2	126.58	1.1e-24		Flt1	-24.83	3.23e-30
Zbp1	126.21	2.11e-17		Il6st	-24.61	9.83e-23
Mir155	116.79	7.76e-25		Bhlhe40	-24.4	5.14e-16
Gbp7	108.79	5.17e-15		Scd2	-24.29	1.01e-12
Klra2	105.79	6.06e-20		P2ry1	-24.14	1.36e-22
Gbp2b	95.52	1.28e-14		Efr3b	-23.6	3.61e-21
Fam26f	92.64	8.44e-11		F630003A18Rik	-22.63	8.96e-20
Gm12250	85.69	2.45e-14		Tfrc	-22.61	1.61e-12
Gbp8	83.07	6.64e-14		Gm11223	-22.1	1.18e-10
Rasgrp1	83.02	9.83e-23		Mir6928	-21.81	4.96e-15
Hp	82.59	2.45e-11		Olfm1	-21.6	1.81e-22
Ifit2	82.57	1.3e-14		Gm7120	-21.16	5.41e-25
Ifi44	78.59	1.45e-13		Olfr110	-21.05	3.52e-17
Cmpk2	76.99	2.32e-18		Sulf2	-20.84	1.08e-18
Usp18	76.74	8.9e-16		Arhgap25	-20.62	1.09e-28
Igtp	76.01	1.94e-14		Plau	-20.51	3.56e-19
Oas2	75.53	7.02e-18		Atp6v0a1	-20.24	3.09e-23
Irak3	74.14	1.31e-28		Ptgs1	-20.04	6.76e-14
Cd14	73.57	2.39e-25		Klf9	-20.03	2.62e-22
C3	72.32	1.75e-15		Itgb3	-18.59	2.99e-25
Fcgr1	72.01	4.94e-16		Kif11	-18.56	1.98e-11
Chil1	71.73	5.3e-22		Chst11	-18.26	6.86e-20
Ifi44l	70.97	2.13e-14		Cmbl	-18.22	7.41e-17
Gbp9	70.39	1.07e-14		Plxdc2	-17.67	3.94e-15
Lst1	67.31	2.34e-21		Rasgrp3	-17.58	1.26e-17
Timd4	60.39	3.8e-20		Ccna2	-16.87	3.71e-11
Oasl2	59.32	4.01e-19		Gm22303	-16.84	2.06e-15
Adgre4	58.04	9.45e-16		Gpc1	-16.7	4.14e-15
Tagap	57.51	3.48e-19		Hip1	-16.51	4.8e-16
Mmp14	57.3	5.51e-21		Angptl2	-15.72	7.13e-17
Plbd1	56.23	7.2e-12		Ccl24	-15.69	1.49e-24
Mx2	55.71	3.43e-19		Tmem144	-15.69	3.32e-18
Cd300e	53.98	1.49e-15		Trf	-15.49	5.39e-16
Nfkbia	53.51	2.52e-22		Pdxk	-15.25	3.07e-19
Cd33	52.96	9.63e-24		Rrm2	-14.48	4.61e-12
Pilrb2	52.64	2.05e-16		Ephx1	-14.39	2.59e-17
Ly6c2	52.28	4.09e-15		Itgax	-14.39	1.31e-15
Ms4a6b	52.01	4.46e-15		Abcd2	-14.06	4.4e-18
Nlrp3	51.21	7.49e-22		Ckb	-13.92	2.03e-19
Cd69	50.55	4.68e-26		Hbegf	-13.82	7.7e-18
Ifitm3	50.28	1.82e-22		LOC100861894	-13.73	3.08e-14
Bst2	50.17	1.03e-13		Inpp5a	-13.42	2.81e-27
Clec4d	50.07	1.07e-24		Ptchd1	-12.61	5.39e-16
Xaf1	48.7	4.94e-19		Gm22358	-12.52	2.21e-14
Ptgs2	47.11	1.24e-08		Ccr3	-12.48	5.89e-09
Sirpb1a	44.95	6.67e-10		Mmp19	-12.46	5.1e-14
Mir146	44.6	3.26e-12		Ccl17	-12.45	7.7e-18
Cd55	44.11	2.49e-07		Awat1	-12.37	2.09e-13
Pilrb1	43.57	4.96e-17		Ear10	-11.98	6.75e-20
Slfn8	42.58	7.76e-24		LOC100862129	-11.96	0.0099
Oasl1	42.37	1.26e-18		Lat	-11.72	5.71e-21
Sirpb1a	39.66	9.04e-10		Mcm5	-11.49	3.94e-12
Gm4951	38.81	2.63e-09		Mical2	-11.45	4.88e-19
Hcar2	38.57	1.02e-19		Atp1a3	-11.35	3.28e-20
Phf11a	38.02	2.22e-17		Atp6v0d2	-11.32	5.93e-22
Rapgef5	37.94	1.01e-13		Ifi30	-11.29	2.38e-20
Rnf213	37.33	1.02e-16		Top2a	-11.23	1.77e-10
Siglec1	36.37	3.68e-18		Phka2	-11.19	2.98e-20
Ifit3	36.2	3.01e-17		Hebp2	-11.14	2.62e-22
Oas3	36.11	3.3e-20		Gm20056	-11.12	1.43e-20
Arg2	33.03	1.75e-17		Tnc	-11.1	0.0092
Tlr1	32.69	4.39e-17		Serpinb9b	-10.98	1.03e-15
Trim30d	32.5	3.66e-21		Actn1	-10.96	2.68e-17
Rtp4	32.29	2.43e-13		Smap2	-10.71	8.35e-19
Icosl	32.26	8.57e-27		Gpr183	-10.61	1.45e-18
Phf11d	31.73	2.49e-18		Gm5593	-10.59	9.32e-09
LOC100862023	31.49	3e-20		Slc46a3	-10.49	1.82e-13
Mx1	30.9	2.04e-17		Chn2	-10.46	1.26e-21
Mmp9	30.79	4.6e-13		Cytip	-10.43	1.65e-19
Gm16014	30.61	5.98e-16		Tagln	-10.41	0.0055
Pstpip2	30.54	3.09e-22		Abcg1	-10.26	3.6e-19
Stat2	29.98	1.6e-15		Gm19316	-10.17	3.79e-17
Phf11b	29.71	3.94e-15		Nlrp10	-10.1	6.07e-18
Csf3r	29.47	8.44e-20		Rab3il1	-10.08	9.78e-18
Spaca6	28.57	2.68e-15		Gm20038	-10.06	2.7e-15
Herc6	28.22	1.78e-20		Ciita	-10.04	2.08e-13
Tnfsf9	28.17	1.1e-18		Hmmr	-10	1.62e-10
Ddx60	27.93	8.03e-20		Sult1a1	-9.9	6.72e-15
Gbp3	27.55	8.88e-13		Hist1h3e	-9.89	9.68e-12
Parp14	27.24	4.76e-20		Il31ra	-9.88	1.17e-28
Traf1	26.06	1.23e-19		Slc25a13	-9.8	3.86e-20
Ikbke	26.06	1.27e-17		Pdcd4	-9.78	7.46e-17
Ddx58	26.05	6.99e-22		Nav1	-9.68	9.65e-17
Gbgt1	26.05	9.74e-20		Oxct1	-9.62	3.32e-17
Trim30c	25.72	1.85e-14		Gm5086	-9.55	3.25e-16
Gm5970	24.83	8.1e-09		Stac2	-9.54	1.05e-17
Tlr2	24.51	9.11e-19		Plk2	-9.39	3.72e-16
Isg15	24.21	1.07e-17		Pcna-ps2	-9.33	3.76e-17
Ebi3	24	3.09e-23		Gm23406	-9.29	5.88e-13
Ms4a6c	23.95	7.4e-22		Mcm4	-9.24	3.54e-16
Cpd	23.94	9.89e-22		LOC100861780	-9.01	3.35e-12
Oas1g	23.71	1.24e-17		Cenpe	-9.01	1.87e-10
Gm10134	23.69	3.18e-20		Adam8	-8.99	3.63e-10
Gm12185	23.66	1.66e-10		Ksr2	-8.97	1.36e-20
Iigp1	23.61	2.6e-09		Zfp101	-8.91	3.31e-22
Il12b	22.42	6.8e-12		Sdf2l1	-8.89	7.59e-11
Spic	22.28	1.57e-17		mt-Tk	-8.87	3.87e-08
Tdgf1-ps1	22.2	1.77e-07		Mettl7a1	-8.86	2.94e-20
Enpp4	22.17	1.43e-20		Ect2	-8.83	3.43e-10
Sh3bp5	22.16	5.59e-19		Kif4	-8.77	1.66e-11
Ifit1bl1	21.79	3.58e-13		Xylt1	-8.75	5.66e-21
Ifih1	21.76	1.75e-21		Mxd4	-8.75	6.38e-18
Mfsd7a	21.73	1.59e-14		Mcm6	-8.75	2.07e-13
Tnfaip2	21.01	1.07e-24		Anln	-8.73	9.68e-11
Oas1a	20.89	2.83e-16		Hist1h2ak	-8.69	2.77e-09
Stat1	20.71	5.11e-10		Enpp2	-8.67	0.0003
Batf	20.3	1.02e-17		Tnfrsf12a	-8.65	6.33e-13
Slfn4	20.11	1.19e-12		Nek6	-8.64	2.07e-19
Gm15433	19.89	8.3e-20		Myc	-8.64	2.27e-18
Ticam2	19.8	1.54e-24		Haus8	-8.57	5.42e-21
Gm6904	19.76	2.51e-16		St6gal1	-8.49	5.85e-20
Dhx58	19.61	2.92e-20		Sema4b	-8.45	1.81e-24
Ly6i	19.58	5.11e-13		Gatm	-8.43	4.88e-11
Gm20035	19.54	4e-15		Hfe	-8.42	2.7e-17
Arl5c	19.16	1.59e-20		Plk1	-8.41	2.17e-07
Nupr1	18.98	1.08e-16		Rgs16	-8.38	9.82e-07
Cox6a2	18.95	4.91e-06		Naaa	-8.31	2.93e-18
Slc28a2	18.89	2.14e-18		Idh1	-8.3	3.18e-20
Lmo4	18.83	2.31e-23		Cd109	-8.29	7.05e-20
Gm1720	18.62	2.09e-15		Acaa2	-8.29	1.94e-17
Pilra	18.51	2.35e-13		Odc1	-8.26	1.44e-12
Il12a	18.5	2.24e-09		Cblb	-8.24	1.29e-20
Zfp811	18.24	8.9e-22		Kif20a	-8.22	3.9e-08
Slco3a1	18.17	8.31e-27		Csf1	-8.2	9.91e-05
Birc3	18.07	9.35e-24		Rrm1	-8.16	1.67e-11
Adgb	17.99	1.26e-12		Emp2	-8.16	2.02e-11
Itgal	17.87	2.32e-18		Trpc4	-8.13	3.37e-17
Egln3	17.84	2.43e-07		Mtss1	-8.13	1.78e-14
Slfn5	17.59	4.76e-20		Lmo1	-8.12	7.37e-18
Gm14085	17.57	1.8e-18		Pdgfb	-8.08	1.17e-14
Mefv	17.28	1.05e-16		Ak8	-8.04	1.5e-16
Mir6353	17.25	6.1e-19		Hsph1	-8	5.88e-11
Maf	17.1	1.02e-16		Colec12	-7.99	8.88e-15
Serpina3g	17.1	1.85e-06		Cotl1	-7.96	1.14e-12
Gm5150	17.08	1.22e-07		Idh3a	-7.88	8.44e-20
Ehd1	16.91	5.87e-21		Pros1	-7.85	8.63e-14
Inhba	16.9	4.13e-13		Emp1	-7.75	1.57e-09
Pf4	16.9	6.85e-11		C330027C09Rik	-7.73	1.42e-13
Pim2	16.52	1.77e-08		Gm19894	-7.73	4.32e-12
Irak2	16.48	3.46e-17		Gm17709	-7.68	2.47e-13
Il23r	15.83	7.89e-21		Eya1	-7.65	7.96e-15
Pyhin1	15.56	9.95e-18		Cadm1	-7.59	2.8e-18
Rapgef2	15.48	7.27e-21		Fam129b	-7.59	6.25e-16
Gm13012	15.37	8.49e-15		Prc1	-7.55	3.92e-09
Sod2	15.35	7.31e-21		Gda	-7.54	4.69e-14
Casp4	15.18	7.28e-18		Kctd12b	-7.52	1.35e-13
Irgm2	15.17	1.57e-17		Gm19494	-7.51	3.68e-13
Cd40	15.13	2.32e-15		Casp6	-7.49	2.07e-16
F830016B08Rik	15.1	6.28e-08		Shcbp1	-7.49	2.87e-10
Gm6377	14.88	5.55e-13		Gm25188	-7.48	7.65e-14
Gsap	14.79	3.81e-21		Smc2	-7.47	7.75e-15
Gm7609	14.77	9.27e-20		Mcm3	-7.44	2.27e-13
Clec4n	14.73	2.22e-14		Ccnb2	-7.4	1.09e-06
Cxcl9	14.73	0.0027		Chek2	-7.39	7.99e-15
Pik3ap1	14.67	1.41e-19		Elmo2	-7.35	3.64e-18
Gm25605	14.57	1.36e-17		Havcr2	-7.35	7.16e-08
Gm5424	14.3	1.3e-14		Trem2	-7.32	5.9e-09
LOC100862340	13.98	3.49e-17		Pcna	-7.29	1.31e-16
Il27	13.86	5.61e-19		Ogn	-7.29	7.85e-05
Samsn1	13.84	1.09e-19		LOC100862331	-7.24	5.01e-12
Cxcl16	13.74	2.58e-21		Ak1	-7.22	1.59e-20
Fnbp1l	13.71	3.65e-17		Hipk2	-7.13	4.11e-17
Gm16439	13.66	7.76e-11		Tep1	-7.12	2.07e-20
Gm20559	13.52	4.05e-18		Slc37a2	-7.11	6.96e-17
Gm8369	13.51	4.49e-17		Plxdc1	-7.1	1.24e-15
Clmp	13.45	4.58e-14		Car5b	-7.06	1.76e-16
Gm15987	13.35	2.44e-08		Anxa1	-7.06	2.49e-13
Slc25a37	13.11	2.33e-16		Gm10182	-7.05	2.34e-16
Irf1	13.08	2.29e-09		Gm15243	-7.02	3.59e-12
Gm12764	13.01	7.59e-16		Gm23939	-6.91	2.69e-12
Irgm1	12.93	9.6e-13		Arl15	-6.83	1.58e-20
Snx18	12.9	3.27e-18		Igf1	-6.82	6.13e-17
H2-T24	12.85	1.88e-15		Il7r	-6.82	2.64e-14
Fyb	12.72	4.8e-23		Deb1	-6.81	1.44e-18
Gm7592	12.65	1.76e-19		Flrt2	-6.81	5.62e-18
Xkr8	12.64	2.07e-20		Myo1e	-6.72	2.51e-12
Mcemp1	12.53	5.24e-20		Spp1	-6.69	2.33e-16
Dgkh	12.44	6.04e-19		Acss1	-6.67	5.87e-16
Mthfd2	12.29	5.29e-09		Rhob	-6.61	3.86e-13
Trim30a	12.27	3.5e-20		Hist1h2bl	-6.61	1.05e-09
Slfn1	12.24	3.32e-16		Gm8532	-6.57	3.42e-13
Gm2619	12.19	1.05e-17		1810011H11Rik	-6.57	2.29e-08
Gm9845	12.14	4.94e-22		Bex6	-6.53	5.93e-12
Gm23722	12.1	5.71e-13		Ap1s3	-6.52	1.03e-15
C5ar1	12.09	1.21e-10		Gm3458	-6.5	1.7e-17
Prdx5	11.97	6.52e-24		Adssl1	-6.5	6.22e-12
Gpd2	11.92	3.02e-23		Gm10357	-6.49	8.96e-16
Pid1	11.89	3.01e-19		Mmp12	-6.47	2.77e-16
Xylt2	11.79	3.18e-14		Gm10282	-6.47	1.49e-15
Tnfrsf14	11.76	2.34e-19		Gcnt1	-6.46	1.89e-17
Rnd3	11.74	1.5e-17		Pdia4	-6.44	4.99e-11
Susd2	11.68	6.83e-08		Fbn1	-6.42	0.0043
Tnip1	11.62	1.81e-22		Clstn1	-6.4	3.42e-15
Soat2	11.6	1.03e-08		LOC100861638	-6.4	2.38e-11
BC094916	11.58	4.13e-17		Ankrd55	-6.37	1.51e-22
Acpp	11.55	1.41e-07		Dusp3	-6.3	2.36e-24
Fam102b	11.53	6.12e-19		Hist1h2af	-6.29	1.77e-09
Clec4a1	11.52	4.51e-12		Wfs1	-6.28	8.79e-15
Milr1	11.48	8.19e-16		Gm8113	-6.26	5.64e-17
Kif3c	11.45	3.57e-21		Clec7a	-6.26	2.43e-16
Slamf9	11.27	7.63e-07		Creld2	-6.25	8.9e-11
Lrrc8c	11.24	1.95e-18		Ldhb	-6.24	2.89e-20
Tap1	11.23	9.36e-14		Rab7b	-6.22	1.79e-20
Ass1	11.19	6.24e-16		Tiam1	-6.18	1.28e-21
Ncf1	11.04	6.1e-19		Arhgap6	-6.18	2.14e-19
Sp100	11.01	1.27e-18		Ptprs	-6.18	7.99e-13
Tnfaip3	11	1.36e-18		Ccnd1	-6.16	4.02e-18
Ifi204	10.94	6.65e-17		Slc16a1	-6.14	3.83e-14
Il18	10.89	6.21e-19		H2-DMb1	-6.13	2.03e-08
Cd274	10.87	8.23e-12		Cib2	-6.12	3.42e-16
Slamf7	10.85	3.35e-18		Mir7062	-6.11	1.42e-14
Gdpd1	10.79	5.22e-23		LOC100862001	-6.11	1.38e-13
Gbp2	10.53	2.4e-05		Lpl	-6.08	6.65e-17
D330045A20Rik	10.49	6.46e-15		H2-Ea-ps	-6.08	5.4e-07
I830077J02Rik	10.48	1.22e-13		Hadh	-6.07	4.82e-20
Gch1	10.41	4.09e-20		Gm15428	-6.07	4.03e-09
Ctsc	10.29	2.19e-13		Slc1a5	-6.06	2.11e-21
Tnfsf15	10.22	4e-15		Klf10	-6.06	8.22e-12
Samd9l	10.18	4.28e-19		Tspan5	-6.05	8.86e-21
AB124611	10.16	6e-18		Asap2	-6.04	3.95e-19
Slfn2	10.09	2.73e-16		Tmem202	-6.04	1.07e-17
Pfkfb3	10.08	4.66e-13		Nkain1	-6.04	1.8e-14
Cybb	10.04	1.52e-24		Hist1h3a	-6.04	2.58e-10
Mir7683	10	1.54e-13		Rasa1	-6.02	1.26e-14
Mir7683	10	1.54e-13		Cep55	-5.97	5.3e-10
Socs3	9.99	1.09e-17		Hmgcs1	-5.97	5.96e-07
Fgl2	9.99	4.97e-09		Hmga2-ps1	-5.94	1.77e-18
Ms4a4d	9.94	4.8e-15		Plaur	-5.93	1.05e-15
Adora2a	9.92	4.02e-21		Tpx2	-5.92	4.21e-09
Parp12	9.9	2.04e-17		Rnase6	-5.89	1.59e-12
Epsti1	9.9	2.25e-17		Rhoj	-5.87	8.44e-20
Ptprm	9.87	5.97e-15		Gm11710	-5.87	5.93e-14
Asns	9.85	7.27e-07		Fig4	-5.87	8.57e-13
Dst	9.83	5.48e-17		Cyp51	-5.87	4.63e-06
Slc31a2	9.81	2.16e-13		Slamf8	-5.87	6.12e-05
Mocs1	9.79	1.51e-16		Cd9-ps	-5.86	1.23e-13
Batf2	9.77	9.93e-13		Mir1192	-5.76	2.21e-14
Mir7649	9.77	7.93e-09		Hist1h2bn	-5.76	4.76e-10
Fcgr4	9.66	1.94e-11		Klrb1a	-5.75	2.96e-18
Ms4a6d	9.63	7.08e-27		Ccnb1	-5.75	5.57e-08
Cd86	9.56	1.2e-16		Pcyt1a	-5.74	4.37e-23
Thbs1	9.48	4.53e-05		Kif20b	-5.73	3e-11
Ero1l	9.43	6.23e-15		Dhcr24	-5.71	4.97e-05
Aif1	9.4	1.64e-09		Bub1	-5.69	2.96e-08
4930579C12Rik	9.37	2.65e-21		Tbxas1	-5.67	1.04e-16
Pik3cg	9.36	1.01e-15		Snx5	-5.64	6.68e-23
C1rb	9.35	4.13e-17		Lrrc39	-5.64	5.35e-17
Znfx1	9.35	1.09e-16		Rassf8	-5.62	1.16e-18
Cd302	9.32	7.52e-19		Cxcr4	-5.62	2.88e-16
Bnip3	9.2	7.09e-10		Nt5dc3	-5.62	3.55e-16
Ifi202b	9.18	1.11e-17		Isyna1	-5.62	4.36e-15
Bcl2a1d	9.06	1.11e-17		Fcrls	-5.62	0.0002
Itga9	9	3.05e-11		S100a6	-5.61	2.22e-12
H2-T22	8.98	1.01e-15		Zfp36l1	-5.61	6.5e-10
Rab20	8.94	5.91e-13		Fam78b	-5.6	3.28e-21
Clcn7	8.92	2.19e-16		Tspan14	-5.6	2.07e-20
Gm21188	8.92	2.23e-15		Gm6750	-5.59	2.47e-16
Cd72	8.67	5.59e-09		Pla2g15	-5.58	1.5e-15
Sipa1l1	8.66	4.37e-14		Mcm7	-5.58	1.66e-13
Lgals9	8.6	2.34e-18		Reps2	-5.56	4.53e-14
BE692007	8.6	1.19e-15		5830432E09Rik	-5.55	1.07e-17
Vasp	8.56	5.3e-22		Mcm2	-5.55	4.4e-14
Helz2	8.38	1.07e-17		Adamts1	-5.52	1.33e-11
Fas	8.38	7.47e-17		Ncaph	-5.51	1.57e-10
Scarf1	8.37	3.35e-18		Mastl	-5.51	1.69e-10
Gm10634	8.35	1.55e-21		LOC100862397	-5.48	1.05e-14
Gdap10	8.34	7.82e-16		Rras2	-5.47	1.73e-19
Ifitm6	8.28	0.0009		Sh2d1b1	-5.47	2.11e-13
Ms4a4a	8.25	3.15e-15		Gm13502	-5.45	0.0008
Plpp1	8.25	3.87e-10		Itgb5	-5.44	1.66e-15
Trim34b	8.22	1.94e-20		Gm11653	-5.42	1.72e-05
RP24-113D21.1	8.15	1.81e-14		Gm9797	-5.4	4.55e-15
Nampt	8.14	1.4e-13		Ccne2	-5.4	1.55e-13
LOC100861706	8.14	5.51e-11		LOC100862317	-5.4	1.12e-11
Ampd3	8.12	1.06e-15		Dtl	-5.39	6.15e-16
H2-T10	8.12	1.43e-15		Zyx	-5.38	6.14e-11
Procr	8.12	5.4e-09		Nusap1	-5.38	2.83e-08
Oas1b	8.11	2.76e-18		Ddias	-5.36	4.59e-14
Ets2	8.01	1.43e-14		Heatr5a	-5.35	9.44e-17
Tma16	7.97	3.95e-10		Ccdc88a	-5.35	5.65e-13
Cd1d2	7.92	0.0002		Zranb3	-5.35	6.32e-11
Adgre1	7.88	1.67e-19		Nsdhl	-5.35	4.99e-10
Gm7645	7.88	1.14e-07		Tmem64	-5.33	1.07e-14
Rab32	7.85	1.64e-17		Rcan1	-5.32	5.05e-14
LOC100861641	7.85	2.93e-13		Mef2c	-5.31	3.5e-14
Rasa4	7.84	8.35e-19		Gm9115	-5.31	3.34e-12
Parp9	7.81	2.74e-16		Kif23	-5.3	1.39e-08
Arrb2	7.81	4.81e-15		Med29	-5.29	4.48e-19
2010110E17Rik	7.81	1.49e-14		Mlec	-5.29	5.52e-16
Ly75	7.78	3.81e-13		Asf1b	-5.29	1.19e-07
Bcl2a1a	7.71	5.91e-16		Cd9	-5.28	6.6e-15
Pla2g7	7.68	2.71e-21		Gm15786	-5.28	7.31e-12
Hpgds	7.61	4.19e-12		Gm5864	-5.25	3.6e-07
Slc31a1	7.6	1.31e-17		E2f8	-5.24	3.16e-11
Sephs2	7.49	9.45e-16		Ulbp1	-5.22	1.66e-10
H2-Q5	7.48	1.36e-12		Evl	-5.21	7.72e-16
Arhgef3	7.46	2.64e-20		Gm7125	-5.21	2.23e-15
Gm10212	7.46	1.18e-18		1500017E21Rik	-5.2	1.07e-17
Abcc5	7.46	3.56e-18		Gm7931	-5.2	8.51e-17
H2-Q8	7.4	8.6e-13		Scimp	-5.19	1.23e-13
Gm14023	7.35	5.38e-11		Mir99a	-5.19	2.9e-11
Cflar	7.31	4.15e-21		Mrps36-ps1	-5.18	3.1e-16
Icam1	7.31	4.52e-13		Gnb4	-5.17	3.4e-19
Il10	7.25	4.35e-10		Ttk	-5.16	2.7e-10
Nlrc5	7.23	6.38e-13		Hist1h2bf	-5.16	1.01e-07
Pydc3	7.22	1.71e-14		Itpripl1	-5.14	9.08e-19
Gm2396	7.18	6.06e-20		Cebpa	-5.14	1.02e-16
Gramd1a	7.15	1.85e-08		Zwilch	-5.14	3.66e-13
Cyb5r1	7.14	1.92e-10		Mkl2	-5.09	6.13e-18
Klf7	7.13	6.02e-10		Hist1h2an	-5.08	1.21e-09
Peli1	7.09	2.14e-19		Bzw2	-5.07	4.88e-17
Ptpn6	7.09	3.42e-15		Tanc2	-5.07	7.01e-09
Hcls1	7.07	1.49e-16		Snx29	-5.06	1.63e-17
St3gal1	7.04	8.55e-20		Wbp5	-5.06	1.13e-12
St3gal5	7.03	1.24e-12		Sel1l3	-5.04	2.6e-12
Mnda	7.02	1.31e-15		Ppp1r1a	-5.03	1.4e-21
Dusp16	7	2.8e-18		Lat2	-5.02	2.77e-17
Slc43a3	6.95	1.02e-11		Bpnt1	-5	6.99e-20
Gm19261	6.93	8.6e-10		Srm	-5	6.1e-17
Gm13744	6.86	4.44e-12		Ak3	-4.99	3.51e-19
Cd1d1	6.85	0.0002		Mrpl42	-4.99	5.98e-16
Ndrg1	6.83	1.83e-06		Gm17052	-4.99	6.04e-09
Mlkl	6.77	2.21e-11		Qdpr	-4.97	1.02e-19
C1ra	6.75	4.97e-17		Gm4875	-4.97	9.62e-19
Dok3	6.74	1.32e-15		Wdfy2	-4.96	1.28e-16
Ppfibp2	6.73	1.75e-21		Gm16494	-4.95	1.29e-15
Cdc42ep2	6.73	5.49e-17		Atp13a3	-4.95	8.69e-12
Inpp5b	6.72	4.5e-20		Casc5	-4.95	4.78e-10
Mrpl45	6.71	3.74e-16		Dennd1b	-4.93	1.89e-17
Neurl3	6.7	5.03e-17		Mfsd12	-4.93	4.11e-15
Dtx3l	6.69	1.57e-18		Arsb	-4.93	2.82e-14
Vegfa	6.65	1.66e-10		Npl	-4.93	4.75e-08
Ifi27l2a	6.61	5.35e-05		Trp53inp1	-4.92	1.27e-15
Tagap1	6.59	5.15e-14		Ppargc1b	-4.91	3.18e-20
Gm15753	6.58	1.06e-14		Il1r1	-4.91	1.62e-14
Tnfrsf1b	6.5	8.49e-19		Mafb	-4.91	2.37e-09
Rassf4	6.49	1.5e-17		Fyn	-4.9	9.88e-18
Slc16a3	6.43	1.17e-10		Lpxn	-4.9	7.74e-14
Epha4	6.42	8.54e-19		Mad2l1	-4.89	8.27e-11
Vav1	6.42	1.16e-13		H2-DMb2	-4.89	1.52e-09
Rbpms	6.38	1.97e-21		Vwf	-4.88	1.33e-16
2610024D14Rik	6.37	3.29e-12		Cdk18	-4.88	6.83e-15
Pim1	6.33	2.29e-17		Mis18bp1	-4.88	3.15e-13
Gm21370	6.3	2.01e-07		Eef1a2	-4.87	1.05e-15
Zc3h12c	6.28	2.72e-16		Tacc3	-4.86	5.81e-10
Osbpl3	6.27	3.37e-12		mt-Tt	-4.85	9.08e-11
Calcrl	6.26	3.13e-15		Dennd4c	-4.84	2.26e-19
Acp2	6.25	1.59e-20		Gm4879	-4.84	7.62e-17
Gm19615	6.22	1.6e-11		LOC100862335	-4.84	2.39e-14
Agrn	6.11	1.77e-20		Topbp1	-4.81	1.05e-16
Slc11a1	6.1	1.75e-21		Mboat1	-4.81	2.45e-11
Nfkb2	6.1	2.73e-15		Kif15	-4.81	3.5e-11
Rnaset2a	6.06	5.25e-19		Gna12	-4.79	2.87e-16
Gm2427	6.04	1.43e-15		Gm7278	-4.79	7.52e-12
Jag1	6.02	4.07e-12		Tnfsfm13	-4.79	1.68e-11
Zc3h12a	5.99	1.6e-16		Tubb6	-4.79	2.69e-10
Irak1bp1	5.98	1.09e-15		Slc39a10	-4.78	3.33e-15
Ifi35	5.94	1.7e-16		Tmem206	-4.77	4.59e-18
Pou2f2	5.92	1.82e-13		Mgst3	-4.77	1.43e-12
Trim21	5.9	1.11e-16		Fasn	-4.76	4.32e-13
Gm7281	5.9	5.83e-16		Cfh	-4.75	4.17e-10
Lacc1	5.87	2.27e-13		Hist1h2ag	-4.75	9.87e-09
Sp140	5.84	3.75e-15		Ckap2	-4.74	3.22e-09
AA467197	5.8	1.28e-12		Gm15157	-4.73	1.83e-10
Tapbpl	5.79	4.37e-09		Rgs1	-4.73	1.96e-08
Gm2840	5.74	2.24e-10		Wee1	-4.72	5.9e-19
Ninj1	5.73	3.35e-15		Tec	-4.72	4.41e-18
Gm2389	5.68	9.78e-14		Ttc27	-4.72	2.02e-16
Trib3	5.68	8.1e-09		Serpinb6b	-4.72	5.7e-14
Bcl3	5.66	9.69e-15		LOC100861650	-4.72	1.8e-10
Gm14519	5.65	2.65e-15		Gm13910	-4.69	6.41e-15
Bcl2a1c	5.61	1.53e-16		Mir511	-4.69	1.61e-07
Fabp3-ps1	5.58	4.55e-08		Slc29a3	-4.68	4.74e-22
Agtrap	5.57	4.72e-19		Ttyh2	-4.68	2.76e-20
Sash1	5.57	6.83e-16		Plxnc1	-4.68	3.14e-13
Lgals3bp	5.56	7.88e-13		Dhfr	-4.67	2.33e-10
Ntng2	5.54	9.85e-19		Nes	-4.66	1.84e-16
Ctla2b	5.54	8.17e-07		Ptpre	-4.64	1.18e-13
Itga5	5.49	6.86e-18		Pole2	-4.63	4.17e-18
N4bp1	5.49	5.66e-17		Hmgn2-ps1	-4.62	5.3e-16
Uba7	5.49	1.87e-13		Man1c1	-4.62	2.7e-13
Gm16340	5.48	1.83e-13		Hist1h2aj	-4.62	2.53e-09
Ift57	5.47	2.15e-18		Nolc1	-4.59	1.45e-18
Ifi203	5.47	1.11e-13		Tmem126b	-4.59	1.14e-14
Mirlet7e	5.47	2.15e-11		Rttn	-4.58	3.94e-17
Sgms2	5.46	1.54e-14		Rassf3	-4.57	1.17e-18
Gm17147	5.42	2.02e-07		Pola1	-4.57	1.01e-16
Gtpbp2	5.39	1.51e-15		Gm24412	-4.57	7.75e-11
Nt5c3	5.39	5.29e-13		Slc39a6	-4.54	2.95e-17
Gm26143	5.38	2.79e-10		Itgav	-4.54	8.44e-14
Gm24480	5.35	1.18e-10		Fads3	-4.54	0.0003
Pde7b	5.33	1.54e-14		Aph1c	-4.53	9.97e-18
Jade2	5.26	2.66e-14		Ucp2	-4.53	4.09e-17
Gys1	5.26	1.06e-09		Dnmt3a	-4.53	1.16e-14
Zufsp	5.24	4.01e-17		Slc18a1	-4.53	3.3e-14
Mndal	5.2	1.05e-13		Serpinb12	-4.52	1.71e-07
Gmfg	5.18	3.02e-14		Fabp4	-4.52	3.49e-06
Ifi47	5.18	5.92e-14		Gm16418	-4.51	6.44e-11
Gpr85	5.17	2.58e-11		Kcnn4	-4.51	1.63e-09
Slc6a12	5.13	5.39e-14		Gm21887	-4.5	1.25e-12
Cd300lf	5.11	7.02e-18		Nuf2	-4.49	1.38e-08
Pik3r5	5.1	1.58e-12		Tmem19	-4.48	6.98e-19
Rras	5.07	2.77e-17		Gm11710	-4.48	5.55e-13
Mpeg1	5.06	1.74e-20		Baiap2	-4.46	2.44e-14
H2-M3	5.06	1.18e-10		Gm10110	-4.46	4.45e-12
Dram1	5.03	3.27e-14		Cenpa	-4.46	8.8e-12
D16Ertd472e	5.03	3.72e-10		Hist1h1a	-4.46	8.79e-06
Slc16a10	5.02	8.13e-20		Rad54l	-4.45	6.89e-15
Gm5454	5.02	5.11e-13		Lonrf3	-4.45	7.78e-14
Ccl3	5	7.91e-11		Depdc1a	-4.44	5.34e-09
Klf3	4.97	2.22e-12		Hadhb	-4.43	1.05e-17
Lrrc75a	4.96	5.48e-17		LOC100862089	-4.43	7.29e-12
Fabp3	4.96	5.37e-09		Bag3	-4.42	2.76e-14
Gm11542	4.96	3.12e-05		Mir7015	-4.42	2.56e-13
Dtx2	4.95	7.48e-13		Dock2	-4.4	1.68e-18
Gm11951	4.95	3.83e-10		Gsn	-4.4	2.69e-10
Bcl2a1b	4.89	4.11e-17		Ndc1	-4.38	4.19e-13
Ell2	4.88	6.93e-17		Ripk3	-4.37	2.15e-11
Hck	4.88	1.8e-13		Cenph	-4.36	8.67e-11
Hif1a	4.88	2.78e-12		Gm11295	-4.36	1.7e-08
LOC100041057	4.87	8.91e-14		Prps1	-4.35	4e-18
Pnp	4.86	1.74e-14		Agmo	-4.34	1.01e-14
Fam114a1	4.83	1.72e-15		Enpp1	-4.34	5.52e-11
B4galt6	4.83	1.75e-07		Cenpn	-4.33	1.87e-09
Fbxl5	4.82	1.27e-09		Gm10193	-4.32	1.75e-13
Gm16094	4.81	1.91e-12		Atp5k-ps2	-4.32	1.55e-11
Acvr1b	4.8	6.95e-18		Gm14928	-4.32	3.5e-11
Ifitm2	4.8	6.33e-08		Gm16550	-4.32	6.29e-09
Snord89	4.79	3.9e-08		Gm2310	-4.31	1.22e-07
Cd55b	4.77	7.45e-09		Clec4b1	-4.3	2.73e-10
Pfkl	4.76	2.19e-10		Stmn1	-4.3	1.95e-09
Gas7	4.76	4.26e-09		Gm6293	-4.28	1.06e-11
Ly6a	4.75	1.43e-05		Shtn1	-4.27	1.12e-21
Akna	4.71	3.69e-17		Map4k1	-4.27	3.29e-13
Psmb8	4.7	7.29e-11		Commd4	-4.27	1.46e-11
Gm10553	4.66	1.52e-10		Timp2	-4.27	1.73e-11
Abcc1	4.65	3.25e-11		Naa50	-4.26	2e-16
Mir7043	4.64	3.26e-11		Hist1h2ab	-4.26	4.05e-09
Pag1	4.63	4.62e-22		Idi1	-4.26	0.0002
Cd93	4.58	0.0011		Wdhd1	-4.25	1.29e-12
Serp1	4.57	4.39e-14		2010107E04Rik	-4.25	1.5e-12
Gsr	4.56	8.94e-16		Abhd12	-4.24	9.11e-17
Tdgf1	4.56	2.56e-07		Tns3	-4.23	2.33e-18
Tmc3	4.54	1.49e-12		Diaph3	-4.22	6.36e-11
Adhfe1	4.53	7.04e-17		Gm19820	-4.22	2.42e-05
1700112E06Rik	4.5	3.17e-16		F3	-4.21	8.49e-09
H2-Q4	4.5	3e-13		Inpp5f	-4.2	2.32e-19
C130026I21Rik	4.49	1.08e-14		Gm15195	-4.2	1.96e-12
Tlr3	4.48	8.59e-16		H2-Eb1	-4.19	1.11e-06
Nfe2l1	4.48	1.33e-15		Tex9	-4.18	1.44e-21
Mir7679	4.48	2.66e-08		Sesn1	-4.17	1.21e-07
Gm6264	4.47	4.28e-15		Mgp	-4.17	5.43e-06
Csprs	4.47	4.83e-13		Hmgn2l6	-4.16	1.86e-14
Met	4.47	1.52e-07		Gm5648	-4.16	1.21e-12
Limd2	4.46	4.16e-11		Serinc5	-4.12	5.58e-16
Sppl2a	4.45	7.47e-19		Gm10087	-4.12	3.69e-10
H2-Q7	4.44	1.25e-11		Stil	-4.11	4.79e-11
Sp110	4.43	1.47e-13		Ehd4	-4.11	1.1e-10
Tlr6	4.42	1.21e-16		Socs6	-4.09	1.11e-18
Lpcat2	4.42	3.69e-16		F7	-4.08	3.57e-10
Fbxw17	4.42	3.32e-15		Ndc80	-4.08	3.7e-09
Tmem38b	4.38	3.03e-12		Map2k3	-4.07	1.4e-14
Gm8865	4.38	3.04e-10		Ncapg2	-4.07	5.93e-12
A530040E14Rik	4.36	3.22e-12		Ncapg	-4.07	1.35e-11
C920025E04Rik	4.35	5.53e-12		Slc9a9	-4.07	4.27e-06
Pde5a	4.34	7.24e-12		Ndufa4	-4.06	4.98e-16
Pck2	4.32	2.28e-08		Galc	-4.06	3.58e-13
Il18bp	4.31	4.05e-08		Gm12397	-4.05	6.37e-14
Rnf149	4.3	1.32e-13		Gatc	-4.05	2.56e-13
Magohb	4.29	9.42e-14		Cyp27a1	-4.05	1.76e-09
Gm14506	4.29	5.22e-08		Ldlrap1	-4.04	2.32e-17
Arhgdib	4.28	4.14e-13		Pter	-4.04	1.3e-15
Cxcl10	4.28	6.71e-09		Arhgap18	-4.04	3.11e-11
Pnp2	4.27	4.96e-14		Etv3	-4.02	1.05e-16
Sp110	4.27	9.46e-14		Fam214a	-4.02	2.21e-14
Slpi	4.27	8.35e-11		Prim2	-4.02	2.83e-13
Rnf145	4.25	1.71e-15		LOC100862316	-4.02	7.14e-10
Lcp2	4.23	1.54e-18		Add3	-4.01	4.38e-15
Klrk1	4.22	6.21e-12		Gm6419	-4.01	1.13e-12
H2-T23	4.22	1.23e-11		Vma21-ps	-4.01	1.66e-10
Tmem67	4.21	1.34e-15		Dot1l	-4	7.44e-18
Irf9	4.2	5.21e-14		Nckap1	-3.99	0.0005
Ier3	4.19	3.13e-07		Crybg3	-3.98	1.58e-12
Ccl12	4.18	8.7e-12		Cish	-3.97	1.45e-22
Ube2l6	4.18	6.39e-11		Dkc1	-3.96	5.21e-17
Slc2a6	4.15	1.35e-14		Uck2	-3.96	5.17e-09
Gm25555	4.15	5.43e-09		Prosc	-3.95	1.2e-18
Alpk1	4.15	4.93e-06		Ptprn	-3.95	3.02e-12
Serpina3f	4.15	9.81e-06		Gm21816	-3.95	1.6e-10
Cd82	4.14	5.65e-13		Cdh1	-3.94	8.23e-22
Trps1	4.14	1.06e-11		Inf2	-3.94	9.74e-19
Ddit3	4.13	3.14e-07		G530011O06Rik	-3.94	2.9e-14
Gm9089	4.12	3.28e-09		Kntc1	-3.94	9.47e-11
Gm22108	4.12	8.19e-09		Cdk1	-3.93	7.92e-09
Gm24798	4.12	8.19e-09		Retsat	-3.92	2.33e-17
Psma6	4.1	1.89e-17		1700040L02Rik	-3.92	1.05e-16
Etv1	4.09	6.73e-13		Prss21	-3.92	5.62e-13
6330407A03Rik	4.09	2.98e-09		Gm15717	-3.92	5.63e-13
Arhgap4	4.08	9.21e-08		Tpm2	-3.91	3.19e-09
Sqrdl	4.06	4.42e-17		Ptpra	-3.9	1.16e-20
Tspo	4.06	9.23e-13		Cluh	-3.9	7.67e-19
Sepw1	4.06	3.11e-12		Gm9800	-3.9	1.33e-11
Ms4a14	4.06	2.88e-07		Bcl2l11	-3.9	4.49e-10
A630001G21Rik	4.05	1.77e-10		2810417H13Rik	-3.89	2.47e-09
Ms4a7	4.04	9.58e-15		Hist1h2bk	-3.89	7.05e-08
Ccdc125	4.03	3.01e-15		Gm5514	-3.88	3.87e-13
Art2b	4.03	1.41e-10		Fam71a	-3.87	8.38e-08
Fgr	4.02	9.49e-13		Gm13651	-3.86	2.98e-12
Zmynd15	4.01	1.54e-19		Dhcr7	-3.85	1.82e-16
Iqgap2	4.01	2.3e-14		Fancd2	-3.85	1.07e-11
Tgfbi	4.01	1.42e-05		F2rl2	-3.85	1.7e-11
Zfp719	4	5.88e-17		H2-Aa	-3.85	3.47e-08
Nfkbib	3.99	3.51e-13		Hist2h3c2	-3.84	7.73e-10
Map3k8	3.99	1.54e-11		Scd1	-3.84	1.57e-06
Notch2	3.98	2.51e-18		Gm5815	-3.83	1.72e-17
Acsl5	3.97	8.25e-15		Man2b1	-3.83	2.16e-16
Skil	3.96	8.63e-08		Vwa5a	-3.83	9.4e-16
Rilpl2	3.95	1.96e-15		Erdr1	-3.83	9.89e-15
Mgat4a	3.95	4.17e-14		LOC100862120	-3.83	1.26e-11
Fbxl4	3.95	1.52e-13		Mgll	-3.83	2.62e-11
Tlr9	3.95	4.85e-07		Gm12957	-3.82	9.81e-08
Gadd45b	3.93	3.74e-11		Cltb	-3.81	4.93e-15
Sowahc	3.93	2.92e-10		Nme1	-3.81	4.47e-14
Rbpsuh-rs3	3.92	1.99e-12		Sat1	-3.81	2.59e-11
Nfkbie	3.91	1.88e-10		Mdh1	-3.8	5.37e-16
U90926	3.91	0.0017		Aspm	-3.8	3.81e-08
Rnf114	3.88	2.64e-18		Clec10a	-3.79	5.88e-17
Clec2d	3.88	1.21e-16		H2-DMa	-3.79	6.36e-12
Eif2ak2	3.88	1.98e-13		C1ql3	-3.79	1.84e-11
Mir6244	3.88	4.2e-07		Abca9	-3.79	9.02e-11
Emilin2	3.87	6.16e-19		Ahcy	-3.77	9.56e-15
Psmd10	3.87	8.13e-15		Mmgt1	-3.76	2.45e-16
Cmtr1	3.86	7.35e-16		Gm6169	-3.76	6.54e-16
Zfp821	3.86	1.24e-13		Gm12141	-3.76	7.63e-13
Il13ra1	3.86	1.51e-10		Traf5	-3.76	3.12e-11
Rbpj	3.85	3.82e-17		Rfc5	-3.75	2.33e-15
Gm16026	3.84	2.49e-13		Cdca5	-3.75	3.68e-09
Gdi1	3.84	5.11e-13		Slc30a4	-3.74	1.02e-16
Plscr1	3.84	1.36e-10		Havcr1	-3.73	4.47e-18
Ikzf1	3.82	4.18e-13		Gm12138	-3.73	1.2e-15
Orai2	3.81	3.82e-17		Cacna1a	-3.73	3.75e-14
Parp10	3.8	2.07e-18		Tubb2a	-3.73	6.84e-10
Pot1b	3.8	3.27e-15		Ercc6	-3.72	4.83e-13
Grina	3.8	9.61e-14		Siglecf	-3.72	4.32e-12
Sqstm1	3.8	1.03e-10		Cep128	-3.71	6.61e-17
Trim30b	3.79	2.1e-19		Gm19693	-3.71	3.16e-09
Traf2	3.79	5.24e-19		Nceh1	-3.7	4.04e-19
Heatr9	3.79	5.34e-15		Dip2b	-3.7	6.29e-15
Cdyl2	3.79	1.37e-14		LOC100862351	-3.7	1.28e-08
Pgm2l1	3.78	5.62e-09		Wdr41	-3.69	3.36e-13
Wars	3.78	8.44e-07		Rbp4	-3.68	1.29e-17
4930438A08Rik	3.77	3.32e-09		Chst7	-3.68	3.19e-16
Nod2	3.76	1.88e-19		Aldh9a1	-3.68	2.75e-14
Cep83	3.76	2.52e-11		Lmna	-3.67	3.54e-19
Gm20235	3.76	9.84e-06		Ahnak	-3.67	7.89e-15
Stx11	3.75	1.5e-15		Gm4737	-3.67	7.38e-13
Chac1	3.75	3.95e-11		Gna15	-3.67	6.71e-10
Parp11	3.74	1.06e-15		Deptor	-3.66	7.44e-19
Cnksr3	3.74	0.0001		Prkar2a	-3.66	1.71e-18
Hivep2	3.73	3.46e-12		Rasa3	-3.66	1.82e-16
Npepps	3.72	4.11e-16		Gm13015	-3.66	1.46e-12
Rhbdf2	3.72	9.49e-13		LOC100861832	-3.66	2.91e-11
Ccl4	3.72	1.52e-10		Tfdp2	-3.65	2.77e-18
Tbc1d9	3.7	1.25e-11		Cerk	-3.65	2.04e-17
Dbnl	3.69	4.01e-15		Pqlc3	-3.65	2.33e-17
Psen2	3.69	4.03e-14		Ctns	-3.65	1.27e-13
Pvr	3.68	1.26e-13		Lama3	-3.65	1.71e-09
Trim12c	3.68	1.75e-12		Cenpf	-3.65	2.09e-07
Susd6	3.67	1.88e-15		Socs2	-3.64	4.9e-18
Nlrc4	3.65	1.87e-13		Gpr155	-3.64	6.32e-14
Zfp281	3.65	1.1e-12		Lbh	-3.64	2.72e-11
Mir669m-2	3.65	4.58e-10		Sept6	-3.63	1.3e-17
St18	3.64	3.29e-17		Galnt10	-3.63	2.07e-14
Msr1	3.61	5.58e-18		Lclat1	-3.63	3.83e-14
Adar	3.61	1.89e-14		Npas2	-3.62	5.36e-16
Daxx	3.59	2.13e-15		Thap6	-3.62	2.44e-15
Clec12a	3.59	2.76e-15		Cenpi	-3.6	3.32e-11
Klf6	3.59	4.35e-13		Nudt19	-3.59	1.32e-17
Slc7a1	3.59	6.9e-08		5031439G07Rik	-3.59	6.75e-16
Car13	3.58	4.05e-18		Tmem184c	-3.59	4.8e-15
Ly6e	3.58	1.35e-10		Guf1	-3.59	5.6e-15
Slc13a3	3.58	0.0033		Cd200r1	-3.59	8.36e-14
Zfp658	3.57	7.16e-17		Mis18a	-3.59	1.19e-10
Adrb2	3.54	3.1e-07		Smo	-3.59	1.36e-10
Tapbp	3.53	4.45e-12		Anxa2	-3.59	3.62e-10
Slc2a1	3.53	2.25e-07		Cbr2	-3.59	0.001
Notch1	3.52	1.93e-12		Tuba8	-3.58	4.49e-19
Apbb3	3.52	1.31e-08		Tagln2	-3.58	4.07e-17
Coro1a	3.52	1.5e-08		Ska3	-3.58	1.27e-09
Suco	3.48	5.45e-13		AU020206	-3.58	5.96e-07
Adgrl2	3.48	3.1e-05		Gpx1	-3.57	4.93e-15
Lyn	3.46	1.21e-12		Plekha3	-3.56	2.53e-19
Sap30	3.45	4.03e-13		Apex1	-3.56	1.02e-15
4933412O06Rik	3.44	7.46e-13		Gm6736	-3.56	1.92e-15
Mcoln2	3.43	7.93e-12		Cd151	-3.56	1.02e-12
Gm21182	3.43	3.74e-05		Uqcrc1	-3.55	5.27e-16
Adra1a	3.42	3.38e-14		Zfp706	-3.55	2.59e-15
Lrrk2	3.41	1.33e-08		Gm13509	-3.55	8.71e-12
Psme2	3.4	8.6e-13		Ctsk	-3.55	5e-08
Nadk	3.39	2.61e-15		Cass4	-3.54	1.18e-12
Plekhn1	3.39	1.02e-11		Aldh1a2	-3.54	3.21e-06
Sesn2	3.39	1.51e-11		Specc1	-3.53	1.52e-16
LOC100862184	3.39	5.68e-09		Atp5g3	-3.52	4.13e-17
Morc3	3.38	5.94e-16		Gusb	-3.52	1.17e-16
Gm20100	3.38	1.04e-12		Csrp1	-3.52	2.04e-12
Trim13	3.37	2.63e-11		Dap	-3.52	3.45e-09
Raf1	3.37	5.98e-11		Slco2b1	-3.52	3.82e-08
Cebpb	3.36	1.16e-08		Aurka	-3.52	2.11e-07
Clic5	3.36	4.99e-05		Sqle	-3.52	0.0006
Snx10	3.35	1.83e-14		9430020K01Rik	-3.51	9.72e-18
4933412E12Rik	3.35	2.22e-14		Fh1	-3.51	3.42e-15
P4ha1	3.35	2.02e-10		Prcp	-3.51	2e-12
Gm11460	3.34	5.82e-12		Ube2c	-3.51	3.15e-06
Wdr66	3.33	1.52e-17		Rgcc	-3.5	1.72e-12
Tmbim4	3.33	6.94e-16		Gm14845	-3.5	2.07e-10
Gm5431	3.33	5.37e-09		Limk1	-3.49	1.69e-17
P2ry2	3.33	8.11e-06		E330009J07Rik	-3.49	4.06e-17
St3gal3	3.32	2.4e-15		Ffar4	-3.49	1.41e-11
Parp8	3.32	6.37e-12		Penk	-3.49	4.27e-10
Il4ra	3.32	1.23e-09		Gas2l3	-3.48	4.28e-15
Gm15135	3.31	7.95e-12		Ada	-3.48	1.05e-07
Rffl	3.29	3.87e-19		Map2k6	-3.47	4.05e-18
Slc11a2	3.29	2.35e-18		Nrp1	-3.46	1.65e-10
C1rl	3.29	6.62e-15		Gm10521	-3.45	1.69e-10
Gm11787	3.29	3.95e-13		Gm12571	-3.44	3.31e-12
Pla2g4a	3.29	2.4e-09		Cd300ld	-3.44	8.31e-11
Gm15369	3.29	1.08e-06		Aco1	-3.43	1.58e-17
Stk40	3.27	2.44e-11		March6	-3.43	4.07e-17
Ms4a4b	3.26	5.21e-15		Timm8a1	-3.43	1.11e-14
Ankrd37	3.25	5.7e-06		Brca1	-3.42	3.43e-12
Gm16754	3.24	4.95e-07		Pdlim1	-3.42	9.73e-08
Hk2	3.21	5.12e-08		Atox1	-3.41	7.55e-14
Phyhd1	3.21	1.02e-05		Sptbn1	-3.41	1.95e-12
Il15	3.2	3.3e-14		Gm19447	-3.41	1.66e-11
Ccdc88b	3.19	3.27e-20		Atp6v1a	-3.4	3.65e-16
Cept1	3.19	2.56e-16		C1qbp	-3.39	1.05e-16
Gm15371	3.19	1.2e-05		Sesn3	-3.39	2.27e-13
Gm20236	3.17	5.13e-12		Tbc1d4	-3.39	2.06e-11
Gm6977	3.17	9.02e-11		Hist1h2bj	-3.39	9.99e-10
Gm17757	3.17	7.81e-06		Atad2	-3.38	4.66e-11
Slfn10-ps	3.16	3.42e-14		Ap1b1	-3.38	2.04e-09
Orm1	3.16	2.42e-12		Lrrc27	-3.37	3.84e-11
Slamf6	3.16	1.62e-08		LOC100861864	-3.37	4.08e-09
Gm15374	3.16	2.16e-05		Clic4	-3.36	3.22e-15
Adgrf1	3.15	9.62e-12		Gm10797	-3.36	8.6e-13
Gm26251	3.15	2.76e-07		Serpinb1a	-3.36	3.52e-08
Tdrd7	3.13	1.61e-13		Ccr2	-3.36	3.77e-08
Ahrr	3.13	2.75e-13		Slc17a5	-3.35	2.91e-09
Rasgef1b	3.13	7.39e-11		Dlgap5	-3.35	2.49e-07
Stk17b	3.13	1.02e-08		Mrps36-ps2	-3.34	2.42e-12
Znrf1	3.12	4.48e-12		Vdr	-3.34	1.39e-09
Gngt2	3.12	1.01e-11		Hist1h1c	-3.34	6.08e-08
Fyco1	3.11	1.26e-12		Dis3	-3.33	1.12e-15
Adgrg6	3.11	6.14e-11		Sestd1	-3.33	1.86e-14
Slc25a10	3.11	2.87e-07		Gm13669	-3.32	1.2e-16
Gm10552	3.1	1.59e-11		Haus1	-3.32	4.58e-15
Psmb9	3.1	1.1e-10		Slc35f6	-3.32	7.64e-15
8430408G22Rik	3.1	7.57e-10		Gm15920	-3.31	6.13e-17
Clec2j	3.09	9.48e-11		Rps6ka2	-3.31	3.75e-15
Gm19660	3.09	1.53e-07		Pbk	-3.31	2.14e-07
Gm19765	3.08	8.52e-09		Pbdc1	-3.3	1.88e-14
Gm16026	3.07	3.46e-13		Sft2d2	-3.3	1.18e-12
Sorl1	3.07	1.11e-12		Myof	-3.3	2.33e-12
1600014C10Rik	3.07	3.42e-10		LOC100862039	-3.3	7.68e-09
Sema4c	3.07	9.82e-05		Mtfr2	-3.3	7.12e-08
Gm1604b	3.06	1.13e-17		Vsig4	-3.3	0.0029
Papd7	3.06	1.87e-12		Anxa11	-3.29	2.85e-14
Irf8	3.06	2.76e-10		Lrmp	-3.29	5.7e-13
Nab1	3.05	1.04e-18		Crtap	-3.29	1.07e-11
Ogfr	3.04	5.99e-14		Atp11c	-3.29	1.34e-11
Sbno2	3.04	6.28e-14		P2ry6	-3.29	5.84e-10
Elk3	3.04	2.11e-08		Hist1h2ai	-3.29	6.48e-10
Saxo1	3.03	1.7e-14		LOC100861946	-3.29	1.07e-09
Gm13392	3.03	1.7e-13		Slc9a3r2	-3.28	4.05e-18
Camta2	3.02	1.82e-16		Atp6v1b2	-3.28	1.17e-16
Lrch1	3	7.16e-15		Gm10554	-3.27	8.34e-09
Art2a-ps	3	2.05e-12		Knstrn	-3.27	1.09e-07
H2-K2	3	9.1e-12		Ptma	-3.26	1.39e-13
Gm15065	3	2.04e-06		Pbx1	-3.26	9.27e-12
Usp25	2.99	1.93e-13		Gm6594	-3.25	9.89e-15
5730508B09Rik	2.99	3.38e-10		2700038G22Rik	-3.25	1.08e-12
Adam19	2.99	7.79e-10		LOC100862199	-3.25	1.57e-12
LOC100861684	2.99	7.85e-09		Gm16315	-3.25	2.1e-11
Tmem178	2.99	0.0003		Brip1	-3.25	5.59e-10
Tap2	2.98	8.64e-13		Thrb	-3.24	1.99e-19
Tor4a	2.98	7.28e-11		Fos	-3.24	0.0001
Wdfy3	2.98	1.15e-09		Mcf2l	-3.23	1.97e-22
Fgd3	2.98	2.48e-09		Eps8	-3.23	6.27e-16
Atf4	2.98	9.96e-09		Slc6a8	-3.23	7.89e-14
Marcksl1	2.98	1.08e-07		Rfc4	-3.23	3.04e-13
Ssh3	2.97	6.82e-15		Tcf19	-3.23	3.34e-09
Lrrc25	2.97	2.69e-11		Mgat5	-3.22	2.23e-15
Sema4a	2.97	1.47e-10		Nup107	-3.22	9.56e-15
Usb1	2.95	2.8e-11		Mbnl1	-3.22	1.95e-10
Pml	2.95	3.54e-11		Dnajc3	-3.21	1.85e-11
Ppbp	2.95	2.53e-07		Arl11	-3.21	1.68e-08
Tmem140	2.95	8.42e-07		Gm25920	-3.21	3.66e-07
Ankrd33b	2.94	3.32e-17		Gm19658	-3.21	6.97e-05
H2-K1	2.94	5.79e-12		Rrp8	-3.2	4.28e-19
Marcksl1-ps4	2.94	1.82e-08		Scamp5	-3.2	5.7e-17
Gm8995	2.93	5.29e-07		Slc36a2	-3.2	3.42e-15
Ccdc50	2.92	6.06e-15		Ap2m1	-3.2	1.65e-12
Gca	2.91	9.42e-10		Gm14450	-3.2	3.8e-12
Kdm5b	2.91	1.3e-08		Gm9525	-3.2	1.11e-11
C1s2	2.91	8.1e-08		Melk	-3.2	5.14e-09
Gm20367	2.9	3.78e-09		LOC100861959	-3.2	3.98e-06
Vti1a	2.9	1.62e-07		Ccng1	-3.19	3.75e-15
LOC100861608	2.9	3.88e-06		Galm	-3.19	3.3e-12
Gm26199	2.89	1.79e-08		Pabpc4	-3.19	5.97e-12
Rnd1	2.88	1.41e-12		Pcdh7	-3.19	5.58e-08
C1s1	2.88	2.59e-06		Arl8b	-3.18	3.58e-17
Relb	2.87	7.92e-19		Slc9a6	-3.18	1.54e-15
Gm24112	2.87	6.1e-05		Cox20-ps	-3.18	5.58e-13
St7	2.86	7.65e-14		Cyc1	-3.18	1.41e-11
Gm27167	2.86	9.45e-13		H2afx	-3.18	3.12e-07
Trim30e-ps1	2.86	2.53e-11		Cd74	-3.18	1.41e-05
Naip2	2.86	1.53e-10		Sort1	-3.17	2.53e-10
Trim13	2.86	1.87e-09		Gm6644	-3.16	9.81e-16
C230066G23Rik	2.85	9.18e-13		Higd2a	-3.16	1.18e-13
Gm23294	2.85	9.75e-10		Prim1	-3.16	4.42e-10
Gm15675	2.85	3.08e-07		Wdr12	-3.15	8.03e-20
Casp1	2.85	5.59e-07		Sec11c	-3.15	1.31e-16
Zdhhc6	2.83	2.59e-15		Gm2260	-3.15	2.7e-14
Pik3r6	2.83	1.79e-12		Enoph1	-3.15	4.08e-14
Syk	2.82	6.56e-12		Kif2c	-3.15	7.61e-06
Pygl	2.82	3.63e-08		Ncapd3	-3.14	4.49e-15
Eno2	2.82	1.35e-06		Anxa4	-3.14	6.99e-15
Fhl3	2.81	4.17e-11		Gm2274	-3.14	5.17e-14
Jak2	2.81	4.82e-10		Steap3	-3.14	7.55e-13
Fth-ps2	2.81	1.9e-09		Gm11628	-3.14	6.11e-11
Trafd1	2.81	4.18e-09		Gm20659	-3.14	6.53e-09
1700071M16Rik	2.8	4.19e-13		mt-Ts2	-3.14	2.33e-07
Adamts4	2.8	4.04e-09		Mid1	-3.14	1.73e-06
Gm24996	2.8	2.68e-08		Atic	-3.13	6.68e-16
Gm27892	2.8	0.0011		Gm6382	-3.13	3.52e-12
Tcp10b	2.79	1.45e-09		Arrdc3	-3.13	5.44e-08
Mapkapk2	2.78	4.55e-15		Cbx3-ps7	-3.12	1.36e-14
Smad3	2.78	3.25e-13		Nop58	-3.12	1.43e-11
Ccl2	2.78	0.0005		Ndufs8	-3.12	2.43e-09
Ern1	2.77	3.44e-13		Mir6541	-3.12	1.71e-08
Trim5	2.77	6.52e-11		Gm3571	-3.12	0.0006
Tdrd3	2.77	1.3e-07		Acox1	-3.11	3.32e-17
Ccdc50-ps	2.76	1.97e-15		Cpped1	-3.11	1.15e-15
Il10ra	2.76	2e-10		B4galt5	-3.11	1.93e-12
Gm25889	2.76	7.61e-06		Mki67	-3.11	0.0054
Igsf6	2.75	1.55e-12		Gm11451	-3.1	2.3e-13
Upp1	2.75	9.08e-10		Gm13352	-3.1	3.1e-13
BC147527	2.75	9.65e-09		Gm12089	-3.1	4.38e-13
Azi2	2.74	1.13e-15		Hist1h3i	-3.1	1.84e-06
Gm12573	2.74	5.34e-12		Sept9	-3.09	1.11e-17
Slfn9	2.74	2.15e-08		Ska2	-3.09	6.19e-10
Mitd1	2.73	2.09e-15		Arhgap5	-3.09	1.69e-08
Dock7	2.73	5.29e-13		Gm19505	-3.09	1.55e-06
Gm13169	2.73	7.98e-12		Gm13222	-3.08	4.33e-14
Ggta1	2.73	6.63e-10		Prkd3	-3.08	8.04e-14
Gadd45a	2.73	1.35e-08		AI506816	-3.08	3.02e-13
Adm	2.73	6.52e-06		Myo5a	-3.08	7.16e-12
Fbxo42	2.72	1.14e-16		Racgap1	-3.08	5.65e-08
Cryzl1	2.72	3.09e-12		Pole	-3.07	4.23e-12
Gm15861	2.72	2.76e-07		Nsl1	-3.07	5.29e-12
Ddit3	2.72	7.77e-07		Slamf1	-3.07	6.92e-11
Gvin1	2.72	1.77e-05		Stra13	-3.07	8.07e-11
Gm9818	2.72	1.89e-05		Pi4ka	-3.06	1.84e-14
Srfbp1	2.7	3.05e-13		Sept11	-3.06	9.39e-10
Gm6206	2.69	4.94e-11		Mir342	-3.06	1.63e-06
Map3k5	2.69	2.38e-08		Mir342	-3.06	1.63e-06
Gm13801	2.69	1.05e-06		Nop16	-3.05	2.69e-17
Gm12840	2.69	2.26e-06		Trim36	-3.05	1.41e-13
Exosc6	2.68	3.04e-08		Rasal2	-3.05	8.36e-13
Gm13345	2.68	5.93e-07		Gm19807	-3.05	1.9e-11
Vcan	2.68	3.14e-05		Hells	-3.04	1.61e-12
Il2rg	2.67	9.39e-13		Vkorc1	-3.04	5.8e-12
Gm13233	2.67	3.47e-12		Smdt1	-3.04	5.27e-10
Pdpn	2.67	7.13e-12		Atp5a1	-3.03	3.88e-17
Gm26649	2.67	7.85e-12		Dtymk	-3.03	5.04e-16
Stat3	2.67	1.6e-11		Aggf1	-3.03	1.03e-15
Psip1	2.67	3.36e-11		Haus6	-3.03	9.51e-14
Dennd4a	2.67	2.83e-09		Pank3	-3.03	1.49e-09
Mars	2.67	3.6e-08		Gm14008	-3.03	1.6e-09
Dock4	2.67	6.21e-08		Ncapd2	-3.03	5.21e-09
Gm11794	2.67	2.64e-07		Kif22	-3.03	9.41e-08
P2ry13	2.67	8.26e-06		Capn2	-3.02	1.03e-15
Gm13142	2.66	2.12e-10		Zfp362	-3.02	1.62e-15
Gm15534	2.66	5.3e-10		Impdh2	-3.02	8.14e-15
Gm13356	2.66	6.87e-08		Aaas	-3.02	3.73e-14
Nfu1	2.65	1.68e-14		Cenpm	-3.02	1.56e-09
Ggh	2.65	2.87e-13		Calr-ps	-3.02	5.49e-09
Ugt1a2	2.64	2.98e-15		Mamld1	-3.02	1.15e-08
Tlr7	2.64	6.09e-12		Pip5k1c	-3.01	1.8e-17
Mtdh	2.64	9.72e-11		Tsr1	-3.01	1.09e-13
Ly6c1	2.64	1.48e-10		Cd300a	-3.01	3.28e-13
Fam49a	2.64	4.09e-08		Rnh1	-3.01	3.98e-12
Phgdh	2.64	7.23e-08		Ticrr	-3.01	9.27e-11
Gm22816	2.64	1.98e-07		Plp2	-3	2.72e-19
Gm12647	2.64	3.24e-07		Atf3	-3	2.26e-17
Gm7676	2.64	1.3e-06		Igf2r	-3	3.11e-16
Iigp1b	2.64	6.99e-06		Hist1h1b	-3	1.62e-07
Slc7a7	2.64	7.99e-06		Asph	-2.99	1.1e-14
Snx20	2.63	1.64e-09		Eya4	-2.99	1.83e-14
Mov10	2.63	6.05e-08		Mbtd1	-2.99	1.88e-13
Gm20658	2.63	1.63e-05		Tmem245	-2.99	2.24e-13
Strip1	2.62	1.31e-15		Anxa3	-2.99	3.05e-10
Mapk7	2.62	3.62e-12		Gm24610	-2.98	5.49e-08
Rfwd2	2.62	9.92e-12		Bub1b	-2.98	2.04e-07
Pirb	2.62	1.22e-10		Gmpr	-2.97	6.96e-19
Taf15	2.62	2.72e-08		Usp14	-2.97	2.86e-17
Gm4992	2.62	1.68e-07		Arhgap39	-2.97	4.69e-17
Nr1d1	2.62	5.44e-06		Ppif	-2.97	5e-13
Gm17035	2.62	2.03e-05		Gm9581	-2.97	1.49e-11
Adrbk1	2.61	1.97e-15		Mthfd1	-2.96	2.44e-16
Tbk1	2.61	2.24e-13		Syne1	-2.96	1.69e-15
Gm614	2.61	6.93e-13		Gm13176	-2.96	1.05e-07
Pigv	2.61	5.69e-12		Gm19363	-2.96	1.38e-07
Pxk	2.61	6.52e-12		Mirlet7c-1	-2.96	1.68e-07
Rassf2	2.61	0.0002		Comt	-2.95	2.59e-15
Myd88	2.6	2.73e-14		Gm6984	-2.95	2.89e-12
Dclre1c	2.6	6.66e-12		Atp6v1h	-2.95	3e-12
Zfp800	2.6	1.07e-08		Lrrc20	-2.95	5.98e-12
Gm14894	2.6	5.23e-07		Ttc3	-2.94	4.05e-18
Gm20115	2.6	6.47e-07		Cdc6	-2.94	8.44e-14
Gm15373	2.6	1.15e-05		Nme3	-2.94	2.55e-13
Pde4b	2.59	4.37e-17		Tfec	-2.94	0.0002
Ppp2r5a	2.59	3.42e-15		Hspd1	-2.93	5.88e-17
Tcp10c	2.59	4.55e-09		Med13l	-2.93	2.11e-13
Erlin1	2.58	1.89e-15		Spcs3	-2.93	4.83e-13
Tm9sf4	2.58	4.96e-14		Cdc7	-2.93	8.93e-12
Acsl4	2.58	5.84e-12		Cdc20	-2.93	1.4e-07
Slc25a12	2.58	7.11e-11		Nifk	-2.92	3.3e-16
Ssh2	2.57	4.39e-09		Ddhd1	-2.92	2.52e-13
Gm19528	2.57	2.27e-06		Uqcr11	-2.92	2.34e-12
Gm26905	2.57	1.34e-05		Gm25447	-2.92	5.68e-10
Lyl1	2.57	0.0011		Zfp36l1-ps	-2.92	9.31e-08
Isg20	2.56	5.87e-15		Gm6091	-2.92	1.86e-06
Csf2	2.56	3.48e-13		Dut	-2.91	7.15e-19
Gm16199	2.56	1.42e-10		Tbc1d22a	-2.91	1.8e-15
Malt1	2.56	4.88e-07		Minos1	-2.91	1.17e-14
Stat4	2.56	1.75e-05		Lrp1	-2.91	1.71e-14
Rnf31	2.55	7.63e-12		Nup155	-2.91	1.72e-14
Atp13a2	2.55	4.27e-11		Wdr77	-2.91	6.62e-14
P4ha2	2.55	1.17e-09		Gm12870	-2.91	1.15e-12
Slc38a2	2.55	5.09e-07		Gm15466	-2.91	6.54e-12
Gm25931	2.55	0.0005		Gm5899	-2.91	4.78e-10
Gng12	2.54	5.83e-16		Aurkb	-2.91	1e-09
Mup-ps28	2.54	2.27e-11		Chchd3	-2.9	3.51e-17
Best1	2.54	1.4e-10		Il12rb2	-2.9	4.26e-12
Gm11110	2.54	3.84e-09		Cdc45	-2.9	2.03e-11
Gm15859	2.54	5.75e-07		Gm13771	-2.9	2.4e-09
Ccr7	2.54	1.62e-06		Fosl2	-2.9	1.49e-08
Ahr	2.54	9.74e-06		Gm6340	-2.9	1.42e-07
Gm14944	2.54	1.11e-05		Ankrd13b	-2.89	1.75e-17
Gm15368	2.54	1.91e-05		Tram1	-2.89	6.82e-17
Tmco3	2.53	4.48e-15		Crat	-2.89	3.6e-15
Herc4	2.53	2.64e-09		Gm11699	-2.89	9.25e-08
Cdkn1b	2.53	8.14e-09		Rbbp7	-2.88	3.9e-15
Gde1	2.53	1.81e-08		Gm8203	-2.88	5.93e-15
Gp6	2.53	2.39e-05		Man2a2	-2.88	3.47e-12
Tmco6	2.52	6.89e-18		Fads1	-2.88	3.84e-12
Lipe	2.52	6.52e-12		Gtse1	-2.88	9.33e-12
Gm15773	2.52	1.24e-10		Mrip-ps	-2.88	2.67e-11
Slc38a7	2.52	6.52e-08		Calr	-2.88	1.24e-10
Sh3bp4	2.51	3.68e-16		Wsb2-ps	-2.88	2.85e-10
Mir1198	2.51	0.0004		Ctps	-2.88	1.15e-09
Usp53	2.5	1.21e-13		Gm15664	-2.88	3.02e-08
Plcl2	2.5	8.75e-11		Hist1h3c	-2.88	3.17e-07
Rgag4	2.5	2.43e-09		Gpr65	-2.88	5.2e-07
BC023105	2.5	6.66e-08		Ndufa8	-2.87	1.88e-13
Tmem68	2.5	1.07e-07		Atp5l-ps1	-2.87	8.36e-13
Cmtm7	2.49	3.58e-12		Reep4	-2.87	8.4e-13
Abi3	2.49	5.85e-10		Ssr1	-2.87	1.37e-12
Gm11131	2.49	3.59e-09		Cnrip1	-2.87	1.16e-09
Krtcap2	2.49	8.25e-08		Glns-ps1	-2.87	3.35e-06
Gm6776	2.49	1.94e-07		H2-Ab1	-2.87	3.27e-05
Pgm2	2.49	2.57e-05		Gm8186	-2.86	3.43e-16
Myo1b	2.49	6.51e-05		Cse1l	-2.86	3.68e-13
Mllt6	2.48	5.78e-17		Gm13675	-2.86	2e-12
Nfkb1	2.48	1.12e-12		Utp20	-2.86	1.28e-09
Gbe1	2.48	2e-11		Pde2a	-2.86	0.0002
Gm13244	2.48	2.57e-09		Glcci1	-2.85	2.98e-16
Gm19763	2.48	8.76e-08		Elovl5	-2.85	4.83e-15
Cxcl5	2.48	1.47e-07		Gm7935	-2.85	4.49e-13
Pld2	2.47	4.32e-12		Gm4617	-2.85	8.75e-13
Gm14670	2.47	1.49e-06		Gm8615	-2.85	2.16e-09
Crbn	2.46	2.79e-10		Hnmt	-2.85	5.05e-06
Diaph2	2.46	1.68e-08		Nup50	-2.84	2.94e-15
Herpud1	2.46	9.37e-08		Kcnk6	-2.84	1.42e-10
Gm25176	2.46	0.001		Lig1	-2.84	1.53e-09
Abtb2	2.45	6.09e-17		Gm20195	-2.84	6.83e-09
Atf6b	2.45	4.01e-13		Parpbp	-2.84	1.06e-08
Gm14005	2.45	1.79e-12		Gpr137b-ps	-2.83	4.44e-17
Nmi	2.45	1.78e-07		Rnf166	-2.83	2.42e-15
Cebpd	2.45	1.25e-06		Batf3	-2.83	3.35e-15
Gm13396	2.45	2.91e-06		Dnmt1	-2.83	9.03e-15
Ifnar2	2.44	6.37e-14		Mfsd7b	-2.83	4.19e-12
Marf1	2.44	1.89e-13		Gm8069	-2.83	2.44e-09
H2-L	2.44	2.69e-11		Gm1972	-2.83	2.77e-09
4930402H24Rik	2.44	2.8e-10		Pepd	-2.82	7.47e-17
Mir5709	2.44	3.86e-10		Mrps36	-2.82	4.07e-16
Smim3	2.44	6.95e-09		Plin3	-2.82	5.94e-14
Gm13419	2.44	2.27e-06		Uhrf1	-2.82	8.49e-12
Gvin1	2.44	0.0003		Gm22459	-2.82	2.65e-09
Tifa	2.43	7.78e-16		Frmd6	-2.82	1.46e-07
Phf21a	2.43	1.05e-12		Gm12856	-2.82	1.66e-05
Dennd1c	2.43	2.56e-12		Lgals1	-2.81	2.36e-13
Gm10093	2.43	3.43e-12		Nabp1	-2.81	1.03e-12
Slfn3	2.43	4.95e-06		Gnpda1	-2.81	9.56e-12
Gm26522	2.42	2.66e-08		Lims2	-2.81	2.83e-08
Gm27459	2.42	0.0022		Myh15	-2.81	4.04e-07
Plscr4	2.42	0.0049		Folr2	-2.81	0.0061
Trim56	2.41	3.48e-11		Gm6265	-2.8	6.66e-13
2510009E07Rik	2.41	1.99e-07		Sdhc	-2.8	8.24e-11
Gm15372	2.41	1.7e-06		Cnr2	-2.8	3.08e-10
Map2k1	2.4	2.2e-14		Vps33b	-2.8	5.45e-10
Setdb2	2.4	2.67e-12		Eya3	-2.8	2.58e-09
Arhgap27	2.4	1.59e-11		Pcid2	-2.79	2.3e-19
Zswim4	2.4	6.08e-10		Atp1a1	-2.79	6.28e-19
Kdr	2.4	6.13e-10		Epb41l1	-2.79	4.71e-15
Gm11594	2.4	9.42e-08		Cryl1	-2.79	6.15e-14
Gm13210	2.4	2.19e-07		Tacc1	-2.79	2.65e-13
Gm26520	2.4	0.0001		Prmt3	-2.79	3.45e-12
Ppp1r15b	2.39	4.42e-13		Gm4799	-2.79	4.87e-12
Gypc	2.39	3.42e-12		Clspn	-2.79	1.06e-11
Itga4	2.39	2.52e-11		Gm17377	-2.79	1.26e-10
Trp53cor1	2.39	6.28e-10		Gm13224	-2.79	4.21e-10
Dynlt1-ps1	2.39	2.13e-09		Ndufs1	-2.78	6.1e-17
1700003M07Rik	2.39	4.06e-09		Myo1f	-2.78	8.69e-17
Fam213b	2.39	6.27e-07		Akr1b3	-2.78	4.96e-14
Tpi1	2.39	2.8e-05		Abcb4	-2.78	1.56e-13
Ptk2b	2.38	9.03e-13		Gm10221	-2.78	6.53e-13
Cyfip1	2.38	4.85e-12		Gm29344	-2.78	7.8e-11
Cd47	2.37	5.77e-12		Manba	-2.77	7.46e-12
Csprs	2.37	8.81e-11		Gm6181	-2.77	4.39e-09
Gm5530	2.37	2.91e-09		Gm7258	-2.77	1.1e-08
Gm24741	2.37	3.14e-07		Spc25	-2.77	1.1e-08
Cars	2.37	8.83e-07		Gm14088	-2.77	2.27e-06
Snord111	2.37	0.001		Ppih	-2.76	6.05e-13
Adam17	2.36	2.09e-16		Stmn2	-2.76	0.0003
Gm13183	2.36	2.62e-10		n-R5s54	-2.75	1.35e-07
Mertk	2.36	3.76e-10		Gm19774	-2.75	1.75e-06
Naa25	2.36	3.79e-10		Jup	-2.74	1.1e-15
Gm10780	2.36	3.14e-06		Plekhm1	-2.74	1.25e-12
Pigz	2.36	1.25e-05		Gm20252	-2.74	0.0065
Atrnl1	2.36	0.0002		Fgfr1	-2.73	5.36e-14
Snord42a	2.36	0.0002		Prr15	-2.73	5.79e-10
Adap1	2.35	6.59e-14		Ppic	-2.73	0.0002
Trim12a	2.35	1.08e-10		Sdhd	-2.72	1.22e-13
Gm17782	2.35	1.56e-09		Hexb	-2.72	2.65e-13
Mup-ps24	2.35	1.78e-09		Cep68	-2.72	5.5e-13
Gm26857	2.35	3.01e-05		Uqcr10	-2.72	1.62e-10
Fkbp15	2.34	2.15e-13		Gm16399	-2.72	2.65e-10
Rps6ka4	2.34	1.37e-12		Srsf7	-2.72	2.67e-10
Il17ra	2.34	1.52e-11		Gm26216	-2.72	2.94e-06
Stom	2.34	1.03e-10		Mrpl18	-2.71	1.47e-15
Plagl2	2.34	2.15e-10		Wdr91	-2.71	1.71e-14
Gsdmd	2.34	1.79e-09		Gm14680	-2.71	3.22e-12
1110007C09Rik	2.34	6.58e-08		Ano6	-2.7	1.02e-14
Traj47	2.34	2.71e-07		Atad5	-2.7	1.92e-13
Cav1	2.34	5.77e-07		Gm1818	-2.7	6.55e-12
Mtm1	2.33	2.98e-11		Gm7879	-2.7	1.23e-10
Fcrl5	2.33	7.16e-05		Prkch	-2.7	2.55e-10
Rnf14	2.32	3.18e-14		Esco2	-2.7	5.32e-10
Mafg	2.32	4.13e-13		Gm11966	-2.7	6.97e-07
Tank	2.32	1.14e-11		Bin2	-2.7	1.08e-06
Etnk1	2.32	1.61e-09		Fam132a	-2.69	4.86e-15
Gm13898	2.32	5.55e-09		Atp5l2-ps	-2.69	8.05e-13
Birc2	2.32	2.83e-08		Gm11663	-2.69	5.25e-11
Gm24078	2.32	7.23e-07		Gm5547	-2.69	3.03e-09
Tirap	2.32	5.35e-06		LOC100503116	-2.69	7.98e-09
Gm27839	2.32	0.002		Gm21742	-2.69	1.03e-06
Cep85l	2.31	4.07e-12		Kcnj2	-2.69	7.01e-06
Neu1	2.31	1.55e-11		Acox3	-2.68	1.92e-15
Rap1gap2	2.31	2.52e-10		Mcm8	-2.68	1.28e-13
Gm23127	2.31	1.17e-05		Lrpprc	-2.68	1.66e-13
Pitpnm1	2.3	8.64e-13		Gm12751	-2.68	1.13e-12
Samd4b	2.3	1.69e-09		Abcg2	-2.68	5.24e-12
Ophn1	2.3	7.3e-08		Gm13503	-2.68	3.6e-08
Nr1h3	2.3	1.49e-07		Irs2	-2.68	8.66e-06
9330175E14Rik	2.29	1.26e-10		Wsb2	-2.67	7.24e-18
Peli2	2.29	3.83e-09		Lgals3	-2.67	1.17e-15
Gm22252	2.29	0.003		Ufm1	-2.67	9.42e-14
Tmbim6	2.28	5.89e-15		Ankmy2	-2.67	1.62e-13
Unc13d	2.28	2.21e-14		Pstpip1	-2.67	1.72e-13
Mvp	2.28	2.8e-11		Gm10146	-2.67	1.16e-12
Hcfc2	2.28	3.27e-10		Uqcrh	-2.67	9e-12
Ugcg	2.28	4.09e-10		Nhp2	-2.67	1.27e-10
Aftph	2.28	5.01e-10		Oat	-2.67	5.45e-10
Gm8810	2.28	1.47e-08		Mrto4-ps2	-2.67	9.71e-10
Gm27910	2.28	0.0021		Mdh2	-2.67	1.48e-09
Spata13	2.27	7.47e-14		Gm26527	-2.67	9.82e-09
Mras	2.27	3.4e-13		Ckap2l	-2.67	3.91e-08
H2-Q10	2.27	2.15e-11		Mfge8	-2.67	5.46e-07
Ncoa7	2.27	2.53e-11		Hist1h3h	-2.67	4.18e-05
Dfna5	2.27	4.08e-11		Actn4	-2.66	1.74e-17
Sav1	2.27	1.56e-10		Nsmf	-2.66	6.42e-16
Spred2	2.27	1.57e-10		Chek1	-2.66	1.21e-13
Gm15432	2.27	1.11e-09		Alg6	-2.66	6.06e-09
Rab11fip1	2.27	1.9e-05		Got2-ps1	-2.66	1.51e-08
Dbp	2.27	6.49e-05		Gtf3a	-2.65	2.91e-14
Gm25647	2.27	0.0015		Atp8b1	-2.65	4.03e-13
Gm25823	2.27	0.0015		Chchd10	-2.65	7.95e-12
Plekhm3	2.26	5.04e-16		Sms	-2.65	5.26e-11
Ppm1n	2.26	3.66e-11		Cox7a2	-2.65	3.9e-10
Ermard	2.26	5.36e-11		Hist1h3g	-2.65	3.48e-07
Nfxl1	2.26	2.4e-09		Hsd17b7	-2.65	1.68e-05
Treml4	2.26	1.26e-06		Tmem173	-2.65	2.62e-05
Dusp6	2.26	6.72e-05		Fgf7	-2.65	0.0002
Mir34a	2.26	0.0008		Stt3b	-2.64	2.47e-14
Gm27437	2.26	0.0014		Galnt12	-2.64	7.6e-14
Btg1	2.26	0.0037		Orc2	-2.64	1.42e-13
Ptpn12	2.25	8.95e-14		Nsun2	-2.64	1.61e-13
Usp21	2.25	1.29e-12		Txndc16	-2.64	4.32e-12
Rhoq	2.25	1.15e-11		Arhgef7	-2.64	5.18e-12
Gm15283	2.25	7.77e-10		Ctc1	-2.63	5.83e-17
Psme1	2.25	2.01e-09		Emc1	-2.63	3.14e-14
Gm15655	2.25	2.72e-08		Abca2	-2.63	3.14e-13
Gm19773	2.25	1.53e-07		Fancm	-2.63	2.22e-12
Sh3bp1	2.25	1.07e-06		Far1	-2.63	1.03e-11
Enpp5	2.25	1.11e-05		Cks1b	-2.63	2.44e-11
Ascc3	2.24	1.54e-09		Dnajc9	-2.63	1.03e-10
Arrdc4	2.24	1.91e-07		Tspan17	-2.63	3.35e-10
Gm19337	2.24	0.0002		Kif24	-2.62	3.05e-16
Dynlt1f	2.23	6.32e-12		Lhpp	-2.62	5.34e-12
Tor1aip1	2.23	2.91e-11		Sh3bgrl3	-2.62	1.22e-11
Ptpn1	2.23	4.4e-10		Fignl1	-2.62	2.31e-09
Gm26693	2.23	7.47e-08		Tomm7	-2.62	6.07e-09
Gm23287	2.23	0.0007		Gm6612	-2.62	7.63e-08
Fer	2.22	1.78e-13		Exo1	-2.61	3.65e-14
Pgs1	2.22	5e-13		Myo9a	-2.61	5.67e-11
Ctu1	2.22	1.84e-12		Gm11689	-2.61	1.9e-10
Kat2b	2.22	7.13e-11		Gm6493	-2.61	2.09e-10
March5	2.22	2.02e-10		Ado	-2.61	1.16e-09
Ralgps1	2.22	6.83e-10		Gm14788	-2.61	3.52e-09
Fam208a	2.22	8.09e-07		Ccnf	-2.61	2.29e-08
Klri1	2.22	1.07e-06		Gm7846	-2.61	8.09e-07
ST7-OT3_3	2.22	1.14e-06		Gm19945	-2.61	9.5e-05
Mir5123	2.22	6.82e-05		Pdgfa	-2.6	5.37e-16
Setd8	2.21	4.18e-13		Gpr137b	-2.6	7.35e-16
Tbc1d10b	2.21	9.71e-13		Cdkl2	-2.6	1.51e-15
Zbtb18	2.21	1.7e-11		Aplp2	-2.6	5.9e-13
Trim25	2.21	1.52e-10		Rpn1	-2.6	7.86e-13
Sdc1	2.21	1.28e-08		Gm2848	-2.6	2.34e-12
A930003A15Rik	2.21	1.71e-07		Vps13b	-2.6	7.55e-11
Gm16025	2.21	2.67e-07		Rab19	-2.6	1.51e-08
Prkar2b	2.21	2.48e-05		Lipa	-2.59	1.8e-18
Gm26818	2.21	0.0002		Il27ra	-2.59	3.21e-15
Gm23459	2.21	0.0004		Hmgn2	-2.59	1.94e-14
Gm26254	2.21	0.0016		Snx9	-2.59	9.39e-14
Scamp1	2.2	9.93e-13		Dnajb14	-2.59	4.28e-13
Coro1b	2.2	8.03e-12		Spns1	-2.59	2.21e-12
Dynlt1b	2.2	1.94e-10		Gm15770	-2.59	3.69e-12
Serpinb8	2.2	9.59e-10		Rad18	-2.59	4.92e-12
Myo10	2.2	4.68e-09		Fam65a	-2.58	1.1e-17
Akt3	2.2	6.41e-07		Uxs1	-2.58	1.3e-14
LOC100503407	2.2	3.91e-06		Itsn2	-2.58	1.42e-14
G530012D18Rik	2.2	7.09e-06		Pak1	-2.58	1.04e-13
Mir1196	2.2	0.0001		Smarca2	-2.58	4.96e-13
Shisa5	2.19	2.68e-15		Smyd2	-2.58	1.66e-12
Ube2z	2.19	4.97e-13		Qpct	-2.58	5.23e-12
Hiatl1	2.19	9.13e-12		Gm25153	-2.58	1e-09
Gm15232	2.19	2.66e-05		Tpgs2	-2.57	2.77e-18
Egln1	2.19	8.85e-05		Aco2	-2.57	5.12e-16
Ighv6-3	2.19	0.0026		Rars	-2.57	5.11e-12
Stxbp1	2.18	7.08e-11		Smc3	-2.57	1.13e-11
Ppm1k	2.18	7.59e-11		Lmnb1	-2.57	6.19e-10
Slc25a33	2.18	9.32e-11		Epas1	-2.57	7.67e-09
Bambi-ps1	2.18	1.03e-10		Gm15261	-2.57	5.61e-08
9030025P20Rik	2.18	1.77e-10		Gm15452	-2.57	7.93e-05
Trem3	2.18	7.82e-10		Matk	-2.56	1.89e-17
Rdh11	2.18	5.65e-09		H2afz	-2.56	1.11e-14
Sars	2.18	0.0009		Mical1	-2.56	2.06e-14
Ncf4	2.17	2.67e-14		Mrpl34	-2.56	2.03e-12
Inpp4b	2.17	6.64e-12		Gm13433	-2.56	2.96e-09
Arsg	2.17	4.71e-08		Tubb2b	-2.56	8.04e-09
Gm12577	2.17	9.65e-08		Cdc25c	-2.56	7.14e-06
Capns2	2.17	1.29e-07		Pes1	-2.55	3.25e-16
Gm13988	2.17	1.76e-05		Cbx5	-2.55	5.43e-14
Slc7a5	2.17	0.0011		Ptcd3	-2.55	9.82e-13
Gm3435	2.16	6.7e-09		Rhobtb3	-2.55	1.64e-11
Gm16155	2.16	1.34e-08		Gla	-2.55	4.57e-11
4930403O15Rik	2.16	4.19e-08		Gm6985	-2.55	1.69e-10
Gm12913	2.16	4.38e-05		Asap1	-2.55	1.98e-10
Abca7	2.15	7.22e-15		Rragd	-2.55	3.4e-09
1700047I17Rik2	2.15	6.79e-14		Soat1	-2.54	9.03e-15
Pts	2.15	6.41e-13		Sh3kbp1	-2.54	6.89e-14
Gm10499	2.15	1.35e-09		Gfra2	-2.54	1.1e-13
Slc8b1	2.15	2.49e-09		Rps6ka3	-2.54	3.25e-13
Tcp10a	2.15	4.16e-09		Tnfrsf21	-2.54	6.05e-12
Zhx2	2.15	7.93e-08		Ldlrad4	-2.54	3.61e-11
Gm12663	2.15	1.4e-06		Gm4459	-2.54	1.64e-10
Gm24106	2.15	6.22e-06		Cbx3-ps1	-2.54	2.02e-09
Gm24543	2.15	0.0004		Tpcn1	-2.54	8.56e-07
Gm25410	2.15	0.0006		Ints3	-2.53	2.13e-14
Wdyhv1	2.14	2.16e-12		Klc4	-2.53	1.01e-12
Smpdl3a	2.14	1.1e-10		Lpcat1	-2.53	2.37e-12
Spn	2.14	2.38e-07		Gm17257	-2.53	4.16e-11
Gm20186	2.14	1.45e-06		Acat1	-2.53	4.81e-10
Gphn	2.13	1.54e-11		Nudt2	-2.53	8.98e-10
Dynlt1f	2.13	9.01e-11		Mir125b-2	-2.53	3.57e-09
Rnf141	2.13	2.79e-09		Gm11585	-2.53	5.43e-09
Ms4a8a	2.13	1.2e-07		Slc48a1	-2.53	2.02e-08
Gm13475	2.13	2.13e-06		Hist1h2ae	-2.53	2.36e-06
Ak4	2.13	0.0002		LOC100861949	-2.53	1.21e-05
Mup-ps15	2.13	0.0002		Ctse	-2.53	0.0008
Gmip	2.13	0.0003		Tfb2m	-2.52	8.5e-13
Wdr59	2.12	7.65e-13		Gm6901	-2.52	5.33e-12
Gm8909	2.12	7.39e-11		Tomm70a	-2.52	9.05e-11
Msrb1	2.12	8.99e-09		Gins2	-2.52	1.6e-10
Gm17017	2.12	3.4e-08		Sgol2a	-2.52	1.52e-08
Gm15925	2.12	4.09e-08		Dusp4	-2.52	2.42e-08
Plod1	2.12	4.85e-08		LOC100862154	-2.52	1.79e-06
B430319F04Rik	2.12	8.53e-08		Rarres1	-2.52	2.34e-06
Gm11111	2.12	2.08e-07		Srpx2	-2.52	0.0001
Gm25591	2.12	4.69e-07		Mrps27	-2.51	3.71e-15
Ifit1bl2	2.12	2.49e-06		Cd44	-2.51	1.4e-13
LOC100862378	2.12	9.14e-06		Nucks1	-2.51	8.88e-13
Gm26209	2.12	4.02e-05		S100a10	-2.51	1.53e-12
LOC100862277	2.12	4.56e-05		Arrb1	-2.51	3.36e-12
Rab10	2.11	6.46e-15		Kif18a	-2.51	9.53e-12
Gm6969	2.11	1.05e-09		Mrpl50	-2.51	1.26e-11
Ublcp1	2.11	1.39e-09		Apoo-ps	-2.51	9.76e-10
Pvrl2	2.11	1.78e-07		Gm11336	-2.51	4.52e-08
Rhbdd1	2.11	3.58e-06		Slc40a1	-2.51	7.09e-05
Tgs1	2.11	1.71e-05		Ppat	-2.5	7.07e-15
Gm25128	2.11	0.001		Ndufaf4	-2.5	2.73e-14
Gtdc1	2.1	1.93e-14		Adam10	-2.5	9.07e-14
Pkp4	2.1	9.31e-13		Zcchc17	-2.5	2.4e-12
H2-Bl	2.1	3.09e-11		Dhx9	-2.5	9.32e-12
Gm7030	2.1	5.81e-09		Gm14794	-2.5	1.06e-10
Gm12101	2.1	1.28e-08		4930579G24Rik	-2.5	8.36e-10
Lysmd3	2.1	1.78e-08		Tkt	-2.5	9.31e-10
Stx2	2.1	6.88e-08		Gm15285	-2.5	1.05e-09
Mir3471-1	2.1	2.75e-06		Ang2	-2.5	5.68e-09
Dck	2.1	4.85e-06		Tiaf2	-2.5	2.3e-07
Gm10238	2.1	6.7e-05		Creb3l2	-2.5	4.6e-07
Narf	2.1	9.99e-05		Gm10259	-2.5	4.61e-05
Gm15964	2.1	0.0003		Gm3934	-2.5	0.0007
Alg9	2.09	4.83e-12		Ahcyl2	-2.49	8.35e-19
Pira1	2.09	1.63e-08		Anp32e	-2.49	1.14e-16
Tor3a	2.09	3.02e-08		Etfa	-2.49	2.96e-14
Tmem120b	2.09	4.84e-07		Gm14284	-2.49	3.82e-13
Mir466g	2.09	0.0064		Tmem261	-2.49	1.27e-12
Rexo2	2.08	8.4e-12		Mir99ahg	-2.49	3.53e-12
Hps3	2.08	1.42e-10		Pde12	-2.49	2.85e-11
Plcb3	2.08	4.12e-10		Fhdc1	-2.49	3.18e-11
Zc3hav1	2.08	6.03e-10		Gm12350	-2.49	3.24e-09
Rabac1	2.08	7.12e-10		Hist1h2ad	-2.49	5.07e-09
Zfp263	2.08	4.69e-07		Gm11836	-2.49	1.43e-05
Phxr1	2.08	2.2e-06		Snx29	-2.48	1.25e-14
Gm27598	2.08	1.03e-05		Slc38a9	-2.48	2.62e-14
Tgm2	2.08	8.32e-05		Ddx46	-2.48	1.36e-13
Gm27628	2.08	0.002		Eif3l	-2.48	2.21e-11
1700047I17Rik2	2.07	2.77e-13		Gm14630	-2.48	2.58e-10
B3gnt2	2.07	3.78e-12		Mocos	-2.48	6.24e-08
Tmem219	2.07	4.63e-12		Tpcn2	-2.47	3.46e-14
Kremen1	2.07	2.2e-10		Ccdc34	-2.47	5.65e-14
Eea1	2.07	3.8e-08		Ttc21b	-2.47	1.49e-13
Gm14524	2.07	5.07e-07		Mknk2	-2.47	8.03e-13
Ifitm1	2.07	1.62e-06		Blvra	-2.47	1.58e-12
Mir466k	2.07	6.76e-06		Gamt	-2.47	3.88e-12
Ece1	2.06	8.08e-09		Gm13443	-2.47	1.33e-11
Mir3095	2.06	2.44e-07		Rps27l	-2.47	8.83e-11
Gm19524	2.06	0.0006		Nubp2	-2.47	8.67e-10
Gm13067	2.06	0.0049		Gm17728	-2.47	1.03e-09
Phf10	2.05	3.42e-12		Gm5812	-2.47	2.06e-09
Vmp1	2.05	8.28e-11		Ak2	-2.47	1.12e-08
Oas1c	2.05	2.31e-10		Tgfbr1	-2.47	8.46e-08
H2-Q2	2.05	4.4e-10		Gm8738	-2.47	5.19e-07
Ccdc86	2.05	3.03e-07		Ehd2	-2.47	0.0007
Mir142hg	2.05	6.06e-07		Exoc4	-2.46	2.04e-16
n-R5s164	2.05	6.07e-07		Ndufv2	-2.46	5.29e-15
Gm8989	2.05	2.99e-05		Gfm1	-2.46	5.65e-15
Gm27397	2.05	0.0007		Rnft1	-2.46	1.72e-14
LOC100503279	2.05	0.0017		Nol6	-2.46	2.6e-14
Blvrb	2.04	1.24e-10		Mrpl12	-2.46	3.02e-14
Htra2	2.04	9.36e-10		Tbc1d1	-2.46	2.06e-11
Ankrd13d	2.04	5.63e-09		Gm12115	-2.46	4.63e-11
Map3k15	2.04	7.69e-09		Lmbrd2	-2.46	6.1e-11
Rap2c	2.04	1.31e-07		Fuca1	-2.46	7.15e-11
Gm14942	2.04	1.38e-06		Srsf2	-2.46	4.91e-10
Ghitm	2.04	4.86e-06		Fdps	-2.46	0.0009
Mylip	2.04	4.95e-06		Actr1b	-2.45	1.97e-15
lincRNA-p21_1	2.04	5.5e-06		Rtn4ip1	-2.45	3.58e-14
Cysltr2	2.04	1.82e-05		Sf3b3	-2.45	1.25e-13
AI504432	2.04	5.41e-05		Nup205	-2.45	5.6e-11
Ighv5-12	2.04	8.94e-05		Ammecr1	-2.45	1.82e-10
Gm27341	2.04	0.0018		Wdr46	-2.45	7.93e-10
Arhgef37	2.03	1.5e-12		Gm12444	-2.45	4.37e-08
Eif4g2	2.03	2.28e-11		St6galnac6	-2.44	5.59e-15
Mxd1	2.03	5.92e-09		Wrb	-2.44	1.3e-14
Dok1	2.03	3.46e-08		Dnase2a	-2.44	7.58e-14
Slc39a13	2.03	1.19e-07		Sema6d	-2.44	1.19e-10
Hbp1	2.03	7.74e-07		Triap1	-2.44	3.32e-09
Fam46a	2.03	1.13e-06		Hist1h2ba	-2.44	9.59e-09
Ptgs2os2	2.03	1.26e-06		Ifi27	-2.44	1.73e-07
Gm22933	2.03	4.35e-06		Gm12222	-2.44	7.38e-07
Ptger4	2.03	5.39e-06		Hist1h2ao	-2.44	1.43e-06
Gm16712	2.03	1.95e-05		Gm11204	-2.44	3.15e-06
Gm10576	2.03	5.05e-05		LOC100861632	-2.44	5.7e-06
Olr1	2.03	0.0002		Cdkn3	-2.44	0.0005
Gm27731	2.03	0.002		Pvt1	-2.43	6.7e-17
Gm24220	2.03	0.0039		Plekho1	-2.43	2.37e-15
Gm26488	2.03	0.0039		Mrpl15	-2.43	9.85e-15
Osm	2.02	1.91e-10		Ier5l	-2.43	1.27e-12
Ctsh	2.02	3.48e-09		Rmdn2	-2.43	9.59e-12
Mthfr	2.02	4.39e-09		Gm7729	-2.43	1.6e-10
Pcgf5	2.02	6.2e-09		Slc16a14	-2.43	2.74e-07
Zdhhc2	2.02	2.56e-08		Glul	-2.43	7.1e-07
Nfat5	2.02	9.34e-08		Gm19816	-2.43	5.25e-06
Cd80	2.02	3.96e-07		Gpr176	-2.43	4.72e-05
Hexim1	2.02	0.0002		Chp1	-2.42	6.39e-15
Mir7078	2.02	0.0002		Wdr7	-2.42	1.73e-14
Mir680-3	2.02	0.0009		Idh3g	-2.42	2.04e-14
Rala	2.01	1.36e-12		Pgm3	-2.42	5.85e-13
Ric1	2.01	1.07e-10		Gm4853	-2.42	4.37e-12
Tmem63a	2.01	1.74e-10		Net1	-2.42	2.1e-11
Lztfl1	2.01	1.01e-08		Snora74a	-2.42	4.77e-11
Gm7160	2.01	1.3e-08		Tmem104	-2.42	1.01e-10
Gm15930	2.01	1.01e-07		Gm12626	-2.42	1.45e-09
Gm1966	2.01	1.94e-06		Adss	-2.42	1.62e-09
Gm7334	2.01	2.89e-06		Hn1l	-2.42	2.63e-08
Gm17435	2.01	4.28e-06		Kdelr2	-2.42	5.77e-07
Ttc39b	2.01	2.68e-05		4930596I21Rik	-2.42	8.97e-06
Gm22694	2.01	3.52e-05		Tpk1	-2.41	2.21e-14
Mir6240	2.01	0.0001		Sf3b4	-2.41	1.45e-13
Gm27440	2.01	0.0026		Tufm	-2.41	9.14e-12
Gm14626	2.01	0.0034		Pgrmc1	-2.41	8.12e-11
Tcp11l1	2	3.44e-08		Gm5046	-2.41	3.38e-10
Keap1	2	1.92e-07		Mib1	-2.41	8.79e-09
Gm13354	2	1.94e-06		Gm16531	-2.41	1.67e-08
5430427O19Rik	2	5.05e-06		Alg3	-2.41	1.09e-06
Gm22956	2	7.56e-05		Hist1h4d	-2.41	4.74e-05
Gm24063	2	8.68e-05		Mt1	-2.41	0.002
				Afap1	-2.4	2.19e-16
				Ndnf	-2.4	9.67e-14
				Ndufb6	-2.4	2.44e-13
				Ncl	-2.4	3.13e-13
				Vipas39	-2.4	3.88e-12
				Perp	-2.4	1.84e-11
				Abce1	-2.4	1.36e-10
				Gpr35	-2.4	5.13e-10
				Gm13007	-2.4	1.93e-09
				Hmgn5	-2.4	6.8e-09
				Hsp90b1	-2.4	3.42e-08
				Gm9755	-2.4	4.76e-08
				Ccne1	-2.4	1.18e-07
				Gm12366	-2.4	7.35e-07
				Pmf1	-2.4	1.15e-06
				Crip2	-2.4	2.28e-06
				Nrros	-2.4	7.64e-06
				Gm10184	-2.4	3e-05
				Pet117	-2.39	2.1e-15
				Fem1c	-2.39	1.42e-14
				Nudcd2	-2.39	3.83e-13
				Gm14706	-2.39	1.54e-12
				Nqo2	-2.39	1.87e-12
				Tmem18	-2.39	3.02e-12
				Vma21	-2.39	3.23e-12
				Atp5l	-2.39	3.29e-12
				Tpp1	-2.39	5.46e-10
				Eif2s3x	-2.39	4.02e-09
				Gm5921	-2.39	4.35e-09
				Gm6822	-2.38	6.39e-15
				Pa2g4	-2.38	4.33e-14
				Cox5b	-2.38	1.7e-11
				Fat3	-2.38	2.78e-10
				Acaca	-2.38	3.06e-10
				Gm9001	-2.38	1.8e-09
				Pccb	-2.38	7.93e-09
				Ptpn22	-2.38	9.64e-09
				Zfp385a	-2.38	1.13e-08
				Txnip	-2.38	1.88e-05
				Dlg3	-2.37	2.4e-14
				Sf3a2	-2.37	4.4e-14
				6330416G13Rik	-2.37	3.78e-13
				Rtfdc1	-2.37	8.04e-13
				Cdk4	-2.37	2.01e-12
				Gm5426	-2.37	2.38e-12
				Cyb5b	-2.37	4.03e-12
				Cdca7l	-2.37	4.9e-12
				Polr2d	-2.37	4.39e-11
				Gm8666	-2.37	6.23e-10
				Zfp81	-2.37	2.11e-09
				Gm20379	-2.37	3.84e-08
				Adsl	-2.36	2.39e-12
				Mbd4	-2.36	2.2e-11
				Ptms	-2.36	1.23e-10
				ND3	-2.36	2.5e-10
				Dpp7	-2.36	4.01e-10
				Cbx3-ps4	-2.36	5.26e-10
				Gm13202	-2.36	1.21e-09
				Psat1	-2.36	2.95e-09
				1700101I11Rik	-2.36	3.85e-09
				Txndc5	-2.36	9.97e-09
				Mfn2	-2.35	7.51e-18
				Auh	-2.35	7.84e-17
				Clta	-2.35	1.37e-14
				Zfp142	-2.35	2.9e-14
				Cuta	-2.35	7.99e-13
				Oaz1-ps	-2.35	2.27e-10
				Retnlg	-2.35	4.09e-08
				Gm20703	-2.35	4.3e-08
				Gnpnat1	-2.35	8.77e-08
				Gm5915	-2.35	1.04e-06
				LOC100861856	-2.35	2.2e-05
				Olfml2b	-2.35	0.0013
				Gnl3	-2.34	1.21e-13
				Fem1b	-2.34	1.52e-13
				Lta4h	-2.34	4.32e-12
				Paqr4	-2.34	7.86e-12
				Dpy19l3	-2.34	4.3e-10
				Pdlim5	-2.34	4.72e-10
				Gm9386	-2.34	1.33e-09
				Got1	-2.34	8.42e-09
				Gm6139	-2.34	2.66e-08
				Pdia6	-2.34	3.88e-08
				Arhgap19	-2.34	4.61e-08
				Errfi1	-2.34	0.0005
				Osgep	-2.33	2.61e-16
				Acads	-2.33	2.32e-12
				Osgin1	-2.33	3.48e-12
				Ndufa10	-2.33	8.32e-11
				Gm11675	-2.33	8.35e-09
				Tpm1	-2.33	1.29e-08
				Nostrin	-2.33	3.29e-08
				Hist1h2bm	-2.33	5.43e-06
				Rbp1	-2.33	0.0002
				Golt1b	-2.32	8.19e-12
				Drr1	-2.32	1.37e-10
				Vrk1	-2.32	3.24e-10
				Dock1	-2.32	5.4e-10
				2610021A01Rik	-2.32	1.24e-08
				Sgol1	-2.32	1.95e-08
				Prss46	-2.32	5.17e-08
				Blnk	-2.32	8.69e-08
				Gm9027	-2.32	1.91e-06
				LOC100862182	-2.32	3.27e-06
				Pdgfc	-2.32	4.56e-06
				Prr11	-2.32	5.6e-06
				Gstp2	-2.32	0.0003
				Gm19595	-2.32	0.0004
				Nav2	-2.31	1.09e-14
				Zgrf1	-2.31	1.42e-13
				Large	-2.31	1.84e-13
				Tsn	-2.31	1.41e-12
				Pacs2	-2.31	4.02e-12
				Gm15528	-2.31	7.08e-12
				Chchd4	-2.31	1.38e-11
				Gm9826	-2.31	1.19e-10
				Trerf1	-2.31	6.83e-09
				Gm27232	-2.31	5.99e-08
				Dtnbp1	-2.31	1.14e-07
				Gm14719	-2.31	4.08e-07
				Ighm	-2.31	0.0004
				Srpk2	-2.3	7.82e-16
				Fancb	-2.3	1.45e-13
				Gm6187	-2.3	1.28e-10
				Mrpl47	-2.3	2.82e-10
				Gm19539	-2.3	7.53e-10
				Acadm	-2.3	1.86e-09
				LOC100861804	-2.3	1.26e-07
				Gm11273	-2.3	1.73e-07
				Gm5436	-2.3	1.9e-07
				Zdhhc14	-2.3	6.66e-06
				Anapc15-ps	-2.3	1.63e-05
				Pcdh19	-2.3	3.08e-05
				Fkbp7	-2.3	4.77e-05
				Gstp1	-2.3	0.003
				Cpt1a	-2.3	0.0032
				Got2	-2.29	1.28e-14
				Msh2	-2.29	1.85e-14
				Polr3g	-2.29	2.28e-13
				Mrps25	-2.29	7.53e-13
				Umps	-2.29	2.44e-11
				Dalrd3	-2.29	2.84e-11
				Uchl3	-2.29	5.35e-11
				Lap3	-2.29	2.9e-10
				Cdk2	-2.29	4.39e-10
				Akr1b10	-2.29	1.05e-07
				S100a11	-2.29	1.62e-06
				Gm17572	-2.29	2.84e-06
				Gm12891	-2.29	4.13e-06
				Akr1c18	-2.29	0.0024
				Vat1	-2.28	3.57e-14
				Gm19815	-2.28	8.6e-13
				Adcy9	-2.28	4.24e-12
				Polr2l	-2.28	7.82e-08
				Gins1	-2.28	2.44e-07
				mt-Ty	-2.28	1.01e-05
				Arih1	-2.27	4.66e-14
				Cul4b	-2.27	1.33e-12
				Oit3	-2.27	2.37e-12
				Anpep	-2.27	1.77e-11
				Ndufc1	-2.27	2.45e-11
				Nutf2-ps2	-2.27	1.04e-10
				Gm6291	-2.27	1.67e-09
				Atrx	-2.27	2.84e-09
				Stxbp5	-2.27	7.21e-09
				Gm9178	-2.27	8.93e-09
				Gm8842	-2.27	1.1e-08
				Mcm10	-2.27	1.33e-08
				Atp5g2	-2.27	5.36e-08
				Gm10175	-2.27	6.61e-08
				Gm17364	-2.27	3.47e-05
				Col6a1	-2.27	0.0002
				Opa1	-2.26	6.53e-15
				Alms1	-2.26	6.59e-15
				Knop1	-2.26	1.27e-13
				Prkci	-2.26	2.47e-13
				Gmnn	-2.26	7.98e-11
				B3glct	-2.26	8.59e-11
				Cbl	-2.26	1.04e-09
				Gm17576	-2.26	1.2e-09
				Snx8	-2.26	1.77e-09
				Rad51	-2.26	5.84e-08
				Polh	-2.26	6.02e-08
				Tmem254b	-2.26	7.03e-08
				Hadha	-2.25	1.87e-13
				Twf2	-2.25	1.88e-13
				Cox20	-2.25	2.7e-13
				Srsf6	-2.25	5.69e-13
				Slc39a8	-2.25	2.11e-12
				Ftsj3	-2.25	2.33e-12
				Bcap29	-2.25	8.03e-12
				Skp2	-2.25	1.04e-11
				Gm13182	-2.25	1.76e-10
				Cltc	-2.25	1.26e-08
				Hist1h2bc	-2.25	2.18e-07
				Kif14	-2.25	2.28e-07
				Vcp-rs	-2.25	2.35e-07
				Polr2f	-2.25	3.02e-07
				Gm6311	-2.25	3.99e-07
				Creb3l1	-2.25	4.08e-06
				Gm5873	-2.25	0.0003
				Htr2a	-2.25	0.0003
				Dab2	-2.25	0.0019
				Rchy1	-2.24	2.33e-14
				Nagpa	-2.24	1.7e-13
				Mprip	-2.24	4.68e-13
				Dnajc19-ps	-2.24	2.97e-12
				Sgpp1	-2.24	5.87e-12
				Ept1	-2.24	1.41e-10
				Zfp955b	-2.24	5.78e-10
				Gm2a	-2.24	2.34e-09
				Hyou1	-2.24	5.97e-08
				Sox4	-2.24	1.74e-07
				Tubb2a-ps2	-2.24	2.58e-07
				Rpl22l1	-2.24	2.89e-07
				Gm25966	-2.24	0.0007
				Tomm40	-2.23	3.04e-13
				Cmas	-2.23	1.37e-12
				Dpy19l4	-2.23	5.09e-12
				Mms22l	-2.23	8.99e-12
				Scp2-ps2	-2.23	1.83e-11
				Slc9a7	-2.23	2.34e-10
				Gm8260	-2.23	2.84e-10
				Klhl9	-2.23	3.92e-10
				Gm5560	-2.23	3.97e-10
				Siva1	-2.23	1.28e-08
				N6amt2	-2.23	1.02e-06
				Gm16053	-2.23	2.26e-06
				Gm2573	-2.23	1.36e-05
				Cyp4f18	-2.23	4.55e-05
				Dab2ip	-2.22	8.5e-19
				Ampd2	-2.22	1.9e-14
				Prpsap2	-2.22	1.43e-13
				Fam92a	-2.22	6.74e-13
				Gm20426	-2.22	1.08e-12
				Nrbf2	-2.22	1.11e-12
				9530059O14Rik	-2.22	9.15e-12
				Sdha	-2.22	1.8e-11
				Prkx	-2.22	2.94e-11
				Cbx3-ps5	-2.22	6.44e-11
				Dnajb11	-2.22	6.89e-10
				Osbpl11	-2.22	1.86e-09
				Hmga2	-2.22	2.3e-09
				Abhd4	-2.22	3.76e-09
				Slc35b1	-2.22	5.93e-09
				Hist1h2al	-2.22	1.96e-08
				Gm10080	-2.22	3.27e-07
				Nqo1	-2.22	5.82e-05
				Gm454	-2.22	0.0099
				Iqgap1	-2.21	3.06e-16
				Mapkapk3	-2.21	1.81e-13
				2700049A03Rik	-2.21	1.28e-12
				Nlrp1a	-2.21	2.16e-12
				Nup133	-2.21	3.07e-11
				Gm16287	-2.21	8.13e-10
				Samm50	-2.21	1.56e-09
				Gm5643	-2.21	5.35e-09
				Sord	-2.21	1.81e-07
				Gm20775	-2.21	4.12e-07
				Gm20199	-2.21	9.51e-05
				9130004J05Rik	-2.21	0.0001
				Actg2	-2.21	0.0003
				Klhl3	-2.2	1.53e-16
				Scel	-2.2	1.88e-15
				Rfwd3	-2.2	1.53e-13
				Znrf2	-2.2	2.79e-12
				Mpdu1	-2.2	1.02e-11
				Mybl1	-2.2	1.02e-11
				Ero1lb	-2.2	3.09e-11
				Gm10349	-2.2	1.08e-10
				Klf4	-2.2	2.77e-10
				Sncg	-2.2	2.88e-10
				Scamp2	-2.2	3.06e-10
				Cherp	-2.2	3.53e-10
				Pdia3	-2.2	1.37e-09
				Cttn	-2.2	2.96e-09
				Creg1	-2.2	6.7e-09
				Rnf128	-2.2	9.76e-07
				Cbr3	-2.2	1.21e-06
				Id1	-2.2	2.11e-05
				Slc27a6	-2.2	9.24e-05
				D15Ertd621e	-2.19	4.29e-14
				Dna2	-2.19	3.06e-13
				Cops7b	-2.19	8.59e-13
				Gm11545	-2.19	6.57e-12
				Rbmx	-2.19	8.96e-12
				Nup43	-2.19	1.06e-11
				Erc1	-2.19	1.86e-11
				Tnpo1	-2.19	1.91e-11
				Igf2bp3	-2.19	2.57e-10
				Gadd45g	-2.19	1.29e-09
				Gm5940	-2.19	1.35e-09
				Gm5529	-2.19	7.32e-08
				Tmem254b	-2.19	1.41e-07
				Gm11709	-2.19	2.28e-07
				Gm10073	-2.19	2.51e-07
				Ceacam1	-2.19	2.59e-07
				Dok2	-2.19	4.87e-07
				Pls3	-2.19	0.0003
				Atp5l-ps2	-2.18	1.38e-14
				Arhgap10	-2.18	1.18e-13
				Pitrm1	-2.18	1.04e-12
				Gprc5c	-2.18	1.41e-12
				Tusc3	-2.18	7.77e-12
				Prmt7	-2.18	4.68e-11
				Sacm1l	-2.18	5.87e-10
				Cdca2	-2.18	2.96e-09
				Mitf	-2.18	1.08e-07
				Gm10355	-2.18	5.13e-07
				Gm12582	-2.18	2.28e-06
				LOC100862212	-2.18	8.19e-06
				mt-Tc	-2.18	2.3e-05
				Hist1h3f	-2.18	8.23e-05
				Gm25544	-2.18	0.0001
				Snord93	-2.18	0.0011
				Idh2	-2.17	1.43e-15
				Clcn5	-2.17	1.76e-14
				Nupl1	-2.17	2.18e-14
				Gcsh	-2.17	1.21e-13
				Ifrd2	-2.17	5.2e-13
				Dnajc19	-2.17	9.42e-13
				Grwd1	-2.17	1.63e-12
				Cd36	-2.17	6.27e-12
				Gatad2a	-2.17	7.86e-12
				Akt2-ps	-2.17	8.56e-12
				Cct6a	-2.17	4.14e-11
				Cisd1	-2.17	6.67e-10
				Rnf26	-2.17	3.22e-09
				Mir301	-2.17	6.14e-09
				Jmjd1c	-2.17	8.22e-09
				Tuba1c	-2.17	3.98e-08
				Vav3	-2.17	8.76e-08
				Ttyh3	-2.17	1.77e-07
				Gm16355	-2.17	3.41e-06
				Gm21748	-2.17	0.0032
				Gm21860	-2.17	0.0032
				Hsd17b4	-2.16	3.58e-12
				Atxn10	-2.16	2.38e-11
				Zfp36l2	-2.16	1.75e-10
				Gm24588	-2.16	1.32e-08
				Cfhr2	-2.16	1.9e-08
				Gm11914	-2.16	2.45e-07
				Jun	-2.16	1.34e-06
				Gm18025	-2.16	1.66e-06
				Ndufb11	-2.16	1.69e-06
				Impa1	-2.15	3.26e-14
				Glo1	-2.15	8.63e-14
				Akap2	-2.15	1.17e-10
				Gm8566	-2.15	2.57e-10
				Armc1	-2.15	3.44e-10
				Ceacam19	-2.15	1.14e-09
				Fbxo5	-2.15	6.43e-09
				Apbb2	-2.15	3.93e-08
				Gm24357	-2.15	1.25e-06
				Spdl1	-2.15	1.53e-06
				Fam20c	-2.15	1.67e-06
				Iqgap3	-2.15	7.12e-06
				LOC100862063	-2.15	9.25e-06
				Vps53	-2.14	4.9e-15
				Snn	-2.14	1.94e-12
				Msl3	-2.14	2.01e-12
				Bora	-2.14	5.57e-12
				Rab8b	-2.14	3.74e-11
				Eif5a	-2.14	4.27e-11
				Pdhb	-2.14	9.15e-11
				Frrs1	-2.14	3.82e-10
				Trim65	-2.14	1.34e-08
				Rnf144b	-2.14	1.79e-08
				Gm12355	-2.14	4.25e-08
				Rps2-ps5	-2.14	4.75e-08
				Gm15329	-2.14	6.22e-08
				Serpinb1c	-2.14	3.05e-07
				Siae	-2.14	4.57e-07
				Lipt2	-2.14	5.78e-06
				Wdr83os	-2.14	6.4e-06
				Hist1h4f	-2.14	1.96e-05
				LOC100861921	-2.14	2.83e-05
				Tubb4b-ps1	-2.14	8.85e-05
				Gm20721	-2.14	0.0001
				Slc39a11	-2.13	9.56e-16
				Hibadh	-2.13	4.56e-15
				Polr1d	-2.13	1.1e-12
				Rbpms2	-2.13	2.51e-12
				Mtmr10	-2.13	3.02e-12
				Mlh1	-2.13	5.03e-12
				Ezr	-2.13	9.46e-12
				Gm13422	-2.13	1.32e-11
				Etfb	-2.13	1.56e-11
				Alg10b	-2.13	2.97e-10
				Gm8652	-2.13	5.49e-10
				Grpel1	-2.13	8.91e-10
				Gm16276	-2.13	1.92e-09
				Otud6b	-2.13	2.58e-09
				Gm10231	-2.13	4.15e-09
				Tnfrsf10b	-2.13	7.23e-09
				Ids	-2.13	1.43e-06
				Gm2862	-2.13	9.16e-06
				Tgfb2	-2.13	3.67e-05
				Setdb1	-2.12	2.65e-15
				Ints10	-2.12	4.06e-13
				Mre11a	-2.12	6.13e-13
				Hspa4	-2.12	3.51e-12
				Nxf7	-2.12	5.1e-12
				Ints1	-2.12	6.49e-12
				Gm14017	-2.12	1.9e-11
				Slc25a5	-2.12	4.7e-11
				Med23	-2.12	2.85e-10
				Tfpi2	-2.12	1.3e-09
				Snrpd1	-2.12	2.21e-09
				Wdr75	-2.12	4.84e-09
				Gm26517	-2.12	7.7e-08
				Gm5526	-2.12	3.15e-07
				Gm16042	-2.12	6.07e-07
				LOC100861985	-2.12	2.56e-06
				Gdf3	-2.12	0.0027
				Ndufb5	-2.11	8.35e-16
				Pcyox1l	-2.11	3.33e-14
				Mrpl49	-2.11	7.77e-13
				Ganc	-2.11	7.91e-13
				Zfp398	-2.11	1.74e-12
				Rsrc1	-2.11	2.26e-12
				Gm6055	-2.11	2.41e-12
				Gm24795	-2.11	3.55e-12
				Gm25110	-2.11	3.55e-12
				Gm25171	-2.11	3.55e-12
				Gm25775	-2.11	3.55e-12
				Gm21963	-2.11	1.8e-11
				Tstd3	-2.11	2.3e-11
				Nckipsd	-2.11	6.23e-11
				Rpa1	-2.11	8.24e-11
				Rsl1d1	-2.11	1.41e-10
				Gm4462	-2.11	1.64e-09
				Gm7226	-2.11	1.35e-08
				Gm10105	-2.11	2.04e-08
				Gm6954	-2.11	1.72e-06
				Hist1h2bh	-2.11	4.36e-06
				Ost4	-2.11	4.85e-06
				Gm19703	-2.11	9.8e-06
				D17H6S56E-5	-2.11	1.98e-05
				A930018M24Rik	-2.1	3.41e-14
				L1cam	-2.1	3.46e-13
				Arfgef3	-2.1	1.1e-12
				Dscc1	-2.1	6.29e-12
				Polr3k	-2.1	7.9e-12
				Gm11249	-2.1	4.49e-11
				Slc35a4	-2.1	5.15e-11
				Gm17748	-2.1	6.98e-11
				Colgalt1	-2.1	2.05e-10
				Gm14131	-2.1	5.12e-10
				Slc35e4	-2.1	1.38e-09
				Gm5900	-2.1	8.43e-09
				Dusp5	-2.1	4.98e-08
				Nop2	-2.1	4.07e-07
				Hs6st1	-2.1	5.8e-07
				Gm13797	-2.1	6.56e-07
				Gm6444	-2.1	2.07e-06
				Gm21857	-2.1	3.11e-06
				Gm16353	-2.1	3.27e-06
				Golim4	-2.1	0.0006
				Gm8163	-2.1	0.0009
				Tbx15	-2.1	0.0025
				Crot	-2.09	1.04e-14
				Pfkfb4	-2.09	7.84e-12
				Dennd4b	-2.09	2.61e-11
				Zfp442	-2.09	4.46e-10
				Adcy7	-2.09	2.13e-07
				Gm11902	-2.09	3.59e-07
				H60a	-2.09	7.86e-07
				Fads2	-2.09	1.13e-05
				Msrb3	-2.09	0.005
				Eif4a-ps4	-2.08	3.2e-15
				Ctdnep1	-2.08	5.84e-11
				Tmem158	-2.08	2.64e-10
				Gm12715	-2.08	3.42e-10
				Fchsd2	-2.08	5.77e-10
				Gm14037	-2.08	6.99e-10
				Cyp39a1	-2.08	1.27e-09
				Dbt	-2.08	2.42e-09
				Adi1	-2.08	5.75e-09
				Gm5400	-2.08	1.95e-08
				Rfk	-2.08	3e-08
				LOC100862058	-2.08	1.28e-07
				Fbrsl1	-2.08	2.61e-07
				Adgre5	-2.08	4.54e-07
				Gm10737	-2.08	4.03e-05
				Atp6ap2	-2.07	8.74e-14
				Zak	-2.07	1.45e-13
				Ncbp1	-2.07	1.96e-12
				Larp4	-2.07	1.4e-11
				Ppp1r3c	-2.07	2.21e-10
				Uap1l1	-2.07	6.05e-10
				Gm13022	-2.07	3.12e-08
				2810025M15Rik	-2.07	4.29e-06
				Gm13623	-2.07	0.0002
				Tbc1d16	-2.06	2.04e-17
				Rpl10a	-2.06	3.06e-13
				Lrrc40	-2.06	8.41e-13
				Sf3a1	-2.06	1.6e-12
				Hnrnpa1	-2.06	3.51e-12
				Gnai3	-2.06	1.96e-11
				D8Ertd738e	-2.06	2.36e-11
				Gm8841	-2.06	1.02e-10
				Fam96a	-2.06	2.86e-10
				Mrps15	-2.06	8.02e-10
				Uchl5	-2.06	1.53e-09
				Gm5866	-2.06	5.9e-09
				Gm15470	-2.06	1.05e-08
				Nek7	-2.06	1.56e-08
				Heatr1	-2.06	1.95e-08
				Plxnd1	-2.06	9.86e-08
				Kcnq1ot1	-2.06	2.09e-07
				Cox7a1	-2.06	1.95e-06
				Gm5834	-2.06	3.78e-06
				Nek2	-2.06	1.33e-05
				LOC100861797	-2.06	1.43e-05
				Kpna2	-2.06	1.59e-05
				Hist2h3c1	-2.06	1.95e-05
				Hist1h4n	-2.06	0.0001
				Lsm6	-2.05	4.68e-15
				U2surp	-2.05	4.94e-12
				Sod1	-2.05	1.01e-11
				Gm23455	-2.05	2.69e-11
				Glud1	-2.05	2.9e-11
				Memo1	-2.05	5.45e-11
				D330050G23Rik	-2.05	4.72e-10
				Oxnad1	-2.05	5.08e-10
				Lsm7	-2.05	2.17e-09
				Kdelc2	-2.05	2.23e-09
				Fanci	-2.05	4.39e-09
				Gm10131	-2.05	5.02e-09
				Strap	-2.05	1.47e-08
				Gm15289	-2.05	7.23e-08
				Mixl1	-2.05	2.1e-07
				Gstk1	-2.05	7.38e-07
				S100a1	-2.05	1.12e-05
				Tk1	-2.05	1.4e-05
				Gm13461	-2.05	3.22e-05
				LOC100861958	-2.05	3.61e-05
				Gm24378	-2.05	0.0005
				Sdc2	-2.05	0.0063
				Ptpn3	-2.04	1.72e-15
				Cd63	-2.04	5.17e-15
				Slc4a11	-2.04	2.04e-14
				Irf5	-2.04	1.86e-12
				Wls	-2.04	6.83e-12
				Gm6054	-2.04	6.85e-12
				Ccdc109b	-2.04	2.84e-10
				Glrx3	-2.04	5.98e-10
				Chchd2	-2.04	9.23e-10
				Fkbp3	-2.04	5.37e-09
				Gm5641	-2.04	9.82e-09
				Gm10039	-2.04	3.12e-08
				Tcp11l2	-2.04	3.92e-08
				Abcb7	-2.04	1.45e-07
				Gm12696	-2.04	3.8e-07
				Gm15659	-2.04	1.31e-06
				Alcam	-2.04	2.18e-06
				Gm5070	-2.04	2.43e-06
				Gm14263	-2.04	7.79e-06
				mt-Ta	-2.04	0.0001
				Rpl36	-2.04	0.0002
				Gm22574	-2.04	0.0005
				Cacna1d	-2.04	0.0036
				Igsf3	-2.03	5.68e-16
				Als2	-2.03	5.11e-14
				E2f6	-2.03	7.28e-14
				Eef1g	-2.03	3.11e-13
				Wdr3	-2.03	4.42e-13
				Cs	-2.03	5.75e-13
				Atp6v1d	-2.03	1.87e-12
				Polr2e	-2.03	1.98e-12
				Ppfibp1	-2.03	6.2e-12
				Cdk17	-2.03	2.85e-10
				Lman2	-2.03	4.28e-10
				Tmem251	-2.03	4.48e-10
				Utp6	-2.03	8.78e-10
				Polr1a	-2.03	1.76e-09
				Ddx3x	-2.03	2.97e-09
				Usmg5	-2.03	5.45e-09
				Srf	-2.03	2.69e-08
				Gm23551	-2.03	3.45e-08
				Gm17150	-2.03	4.31e-08
				Ear4	-2.03	5.65e-08
				Eif5al3-ps	-2.03	5.7e-08
				Gm26701	-2.03	6.68e-07
				Gm12933	-2.03	1.6e-06
				Vcl	-2.03	5.95e-06
				Rab11fip5	-2.03	8.09e-06
				F2r	-2.03	1.89e-05
				Psrc1	-2.02	1.05e-16
				Entpd7	-2.02	9.67e-14
				Pdk2	-2.02	5.56e-13
				Rad50	-2.02	3.86e-11
				Med15	-2.02	9.23e-11
				Ebp	-2.02	8.22e-10
				Gm15550	-2.02	1.21e-09
				Gm4204	-2.02	1.61e-09
				Ear4	-2.02	5.4e-09
				Vcp	-2.02	1.29e-08
				Wdr76	-2.02	1.72e-08
				Nfya	-2.02	5.26e-08
				Gm15151	-2.02	1.57e-06
				Tmem41a	-2.01	1.17e-12
				Cbx3	-2.01	2.31e-12
				Blm	-2.01	4.94e-12
				Gm12727	-2.01	5.09e-12
				Rmnd5a	-2.01	6.07e-11
				Gm14274	-2.01	7.28e-11
				Snx30	-2.01	3.32e-10
				Rnf219	-2.01	4.4e-10
				Nfil3	-2.01	5.79e-10
				Mpv17l2	-2.01	8.75e-10
				Sh2d1b2	-2.01	9.29e-09
				Imp4	-2.01	1.68e-08
				Gm10420	-2.01	1.79e-08
				Hnrnpll	-2.01	1.99e-08
				Gm12669	-2.01	2.24e-08
				Gm14305	-2.01	2.49e-08
				Etaa1	-2.01	1.58e-07
				Gm12620	-2.01	3.17e-07
				Hist2h2be	-2.01	3.83e-07
				Gm19848	-2.01	5.77e-07
				Gm5553	-2.01	6.09e-07
				LOC100862357	-2.01	7.88e-07
				Acot7	-2.01	2.21e-06
				Paics	-2.01	2.47e-06
				Prdx3	-2	1.23e-11
				Ttll12	-2	1.53e-10
				Gm6505	-2	3.43e-10
				Ltb4r1	-2	4.04e-10
				Gm26165	-2	4.16e-10
				Supt16	-2	7.6e-10
				G2e3	-2	8.53e-10
				Orai3	-2	9.27e-10
				Gm13597	-2	2.25e-09
				Hspbp1	-2	2.9e-09
				Gm6576	-2	5.12e-09
				Zfand2a	-2	8.68e-09
				Rps2-ps6	-2	8.9e-08
				LOC100862084	-2	1.41e-07
				Vps13c	-2	2.87e-07
				1700020I14Rik	-2	2.31e-06
				Hist1h2ao	-2	1.09e-05
				Fcgrt	-2	5.86e-05
				Rb1	-2	0.0006
				Stard4	-2	0.0012
				Ccr5	-2	0.0071
