# Supplementary material for: The Educational Program of Macrophages toward a Hyperprogressive Disease-Related Phenotype Is Orchestrated by Tumor-Derived Extracellular Vesicles
Source: Int J Mol Sci. 2022 Dec 13;23(24):15802. doi: 10.3390/ijms232415802 (PMC9779478; doi:10.3390/ijms232415802)
Supplement: Supplementary file 1 [file ijms-23-15802-s001.zip › Table S4.xlsx]

## Sheet: Common UP in Group 1
Common UP in Group 1
1700003M07Rik
2010110E17Rik
4930438A08Rik
4930579C12Rik
4933412O06Rik
6330407A03Rik
8430408G22Rik
A630001G21Rik
Abcc5
Acpp
Acsl4
Acsl5
Acvr1b
Adamts4
Adgb
Adgre1
Adgre4
Adgrf1
Adgrg6
Adhfe1
Adora2a
Agrn
Ahr
AI504432
Akna
Ankrd37
Aoah
Apbb3
Arg2
Arhgap4
Arl5c
Arrb2
Art2a-ps
Art2b
Asns
Batf
Bcl2a1a
Bcl2a1b
Bcl2a1c
Bcl2a1d
Birc3
Bst1
Calcrl
Ccdc50
Ccdc50-ps
Ccl3
Ccl4
Ccrl2
Cd14
Cd300e
Cd302
Cd33
Cd38
Cd55
Cd55b
Cd72
Cdc42ep2
Cebpd
Cep83
Chac1
Chil1
Clec4a1
Clec4d
Clec4e
Clmp
Coro1a
Cox6a2
Cp
Cpd
Csf2
Csf3r
Cxcl1
Cxcl2
Cxcl3
Cxcl5
Cyb5r1
Cybb
D16Ertd472e
D330045A20Rik
Dgkh
Dst
Dtx2
Dusp16
Ebi3
Egln3
Ehd1
Eif4g2
Ell2
Emilin2
Epha4
Ero1l
Ets2
Etv1
Fam102b
Fam114a1
Fcrl5
Fgr
Fhl3
Fnbp1l
Fpr1
Fpr2
Fyb
Gadd45b
Gas7
Gbgt1
Gch1
Gdi1
Gdpd1
Gm10134
Gm10212
Gm10634
Gm11460
Gm11542
Gm11594
Gm11794
Gm11951
Gm12647
Gm12764
Gm13012
Gm13183
Gm13210
Gm13356
Gm13396
Gm13419
Gm13744
Gm13801
Gm13898
Gm14023
Gm14519
Gm14670
Gm14894
Gm15065
Gm15861
Gm15987
Gm16014
Gm16199
Gm1720
Gm19261
Gm19615
Gm20100
Gm20367
Gm21182
Gm22816
Gm23294
Gm23722
Gm2396
Gm24480
Gm25555
Gm25605
Gm25889
Gm26251
Gm26520
Gm26649
Gm26693
Gm2840
Gm5150
Gm5454
Gm6206
Gm6377
Gm7645
Gm8865
Gm9089
Gm9845
Gmfg
Gng12
Gp6
Gpd2
Gpr141
Gpr18
Gpr31b
Gpr84
Gpr85
Gramd1a
H2-M2
Hcar2
Herpud1
Hiatl1
Hivep2
Hp
Icosl
Ier3
Ifitm2
Ift57
Igsf6
Ikbke
Ikzf1
Il10
Il12a
Il12b
Il18
Il1a
Il1b
Il6
Inhba
Irak1bp1
Irak2
Irak3
Itga5
Itga9
Itgal
Jak2
Kif3c
Klf3
Klf7
Klra2
Lcn2
Lcp2
Lmo4
LOC100861608
LOC100861641
LOC100862023
LOC100862277
LOC100862340
Lpcat2
Lrrc25
Lrrc75a
Ly75
Magohb
Malt1
Map3k8
Mapkapk2
Marcksl1
Marcksl1-ps4
Marco
Mcemp1
Mefv
Milr1
Mir146
Mir155
Mir6244
Mir6353
Mir7043
Mir7649
Mirlet7e
Mmp14
Mmp9
Mocs1
Mras
Mrpl45
Ms4a4a
Ms4a4d
Ms4a6b
Ms4a6c
Ms4a6d
Mtdh
Mthfd2
Myo1b
Nfe2l1
Nfkb1
Nfkb2
Nfkbia
Nfkbiz
Nlrp3
Ntng2
Nupr1
Olr1
Orai2
Orm1
Osbpl3
P2ry2
Pag1
Pck2
Pde4b
Pde5a
Pf4
Phgdh
Phyhd1
Pid1
Pik3cg
Pik3r5
Pilra
Pilrb1
Pilrb2
Pim1
Pim2
Plscr1
Pot1b
Pou2f2
Ppbp
Ppfibp2
Psma6
Psmd10
Ptges
Ptprm
Rab11fip1
Rab20
Rap1gap2
Rapgef5
Rasgrp1
Rassf4
Rbpj
Rbpms
Rbpsuh-rs3
Rfwd2
Rgag4
Rhoq
Rnd3
Rnf145
RP24-113D21.1
Rras
Saa3
Samsn1
Sap30
Saxo1
Scarf1
Sdc1
Sema4c
Sephs2
Serp1
Setd8
Sgms2
Sh3bp5
Siglec1
Siglece
Sipa1l1
Slc13a3
Slc25a10
Slc38a2
Slc43a3
Slc6a12
Slc7a1
Slc7a5
Slfn4
Slpi
Smpdl3b
Snx18
Soat2
Socs3
Sod2
Spaca6
Spic
Spn
Srfbp1
St18
St3gal1
St3gal3
Stat4
Susd2
Syk
Taf15
Tagap
Tagap1
Tdgf1
Tdgf1-ps1
Tdrd3
Thbs1
Ticam2
Tlr1
Tlr2
Tmc3
Tmco6
Tmem38b
Tnf
Tnfaip3
Tnfrsf1b
Tnfsf9
Tnip1
Tor4a
Traf1
Traj47
Trim13
U90926
Ube2l6
Vasp
Vav1
Vcan
Vegfa
Vnn3
Vti1a
Wdr66
Xkr8
Xylt2
Zc3h12a
Zc3h12c
Zdhhc6
Zfp263
Zfp658
Zfp719
Zfp811
Zfp821
Zmynd15

## Sheet: Common DOWN in Group 1
Common DOWN in Group 1
2010107E04Rik
Aaas
Abcg1
Abhd4
Acaa2
Acox3
Acss1
Actn1
Ada
Adam8
Adssl1
Ak1
Akr1b10
Aldh9a1
Angptl2
Ankmy2
Ap1s3
Arhgap25
Arl11
Arl8b
Arrdc3
Arsb
Asph
Atp1a3
Atp6v0d2
Atp6v1a
AU020206
Baiap2
Bcar3
Bhlhe40
Cadm1
Ccnd1
Cd200r1
Cd300lb
Cfh
Chek2
Ckb
Clec7a
Cnr2
Commd4
Cpt1a
Creg1
Crip1
Crot
Crybg3
Csrp1
Ctc1
Ctse
Cxcr4
Daglb
Dap
Dcstamp
Ddias
Deb1
Dhrs9
Dip2b
Dnmt3aos
Dock2
Dusp3
Efr3b
Egr2
Ehd4
Elmo2
Ephx1
Evl
Exoc4
Fam129b
Fam198b
Fam214a
Fig4
Fuca1
Gadd45g
Gas2l3
Gatm
Gla
Gm10182
Gm10282
Gm10357
Gm12397
Gm12892
Gm13651
Gm13910
Gm15195
Gm15243
Gm16418
Gm16494
Gm16550
Gm17052
Gm17576
Gm19693
Gm19816
Gm20703
Gm25447
Gm2a
Gm4875
Gm6750
Gm7125
Gm7931
Gm8532
Gm8566
Gm9800
Gnb4
Gpr137b
Gpr137b-ps
Gpr183
Hadh
Hadhb
Haus8
Havcr2
Heatr5a
Hip1
Hipk2
Hmga2-ps1
Hmgn2l6
Hmgn2-ps1
Idh1
Ifi30
Il12rb2
Itgav
Itgax
Klf10
Klf9
Klrb1a
Ksr2
Large
Lat2
Ldlrap1
Lipa
Lipn
LOC100861638
LOC100861864
LOC100861894
LOC100861946
LOC100862120
LOC100862317
Lpl
Mafb
Map4k1
Mbnl1
Mcm4
Mdh1
Mettl7a1
Mfsd12
Mgst3
Mical2
Mir7062
Mknk2
Mlec
Mmp19
Mocos
Myo1f
Myo5a
Myof
Nav1
Nceh1
Nek6
Nlrp10
Nqo2
Nrp1
Oxct1
Pbx1
Pcna
Pcna-ps2
Pdgfb
Pdgfc
Pdxk
Phka2
Pkp2
Pla2g15
Plau
Plekhm1
Plekho1
Plk2
Plxdc1
Postn
Pqlc3
Prcp
Ptchd1
Ptpn22
Rab19
Rab7b
Rab8b
Rasa3
Rassf3
Rb1
Rcan1
Rfc5
Rgs1
Rgs16
Rgs2
Rhob
S100a11
S100a4
Sat1
Serpinb12
Serpinb6b
Sesn3
Siae
Slc18a1
Slc25a13
Slc29a3
Slc35f6
Slc37a2
Slc39a10
Slc40a1
Slc6a8
Smc2
Snx29
Sod1
Spp1
Sptbn1
Sulf2
Syne1
Tbxas1
Tec
Thap6
Tm4sf19
Tmem104
Tmem144
Tmem173
Tmem19
Tmem202
Tnfrsf21
Tnfsfm13
Tns3
Tpx2
Trem2
Trp53inp1
Tspan14
Ucp2
Ulbp1
Vipas39
Vwa5a
Wdhd1
Wee1
Zfp36l2
Zranb3
